# Supplementary material for: DIS3L2 knockdown impairs key oncogenic properties of colorectal cancer cells via the mTOR signaling pathway
Source: Cell Mol Life Sci. 2023 Jun 20;80(7):185. doi: 10.1007/s00018-023-04833-5 (PMC10282049; doi:10.1007/s00018-023-04833-5)
Supplement: Supplementary file 2 — Supplementary file2 (XLSX 3039 KB) [file 18_2023_4833_MOESM2_ESM.xlsx]

## Sheet: DIS3L2 KD
	baseMean	log2FoldChange	lfcSE	stat	pvalue	padj	symbol	entrez	name	UNIPROT	Overlap Fig. 2
ENSG00000163295	34.8577	7.625	1.20515	6.32701	2.5e-10	2.29e-09	ALPI	248	alkaline phosphatase, intestinal	A0A024R4A2	NO
ENSG00000086548	6.11636	6.07894	1.33055	4.56874	4.91e-06	2.31e-05	CEACAM6	4680	carcinoembryonic antigen related cell adhesion molecule 6	P40199	NO
ENSG00000095932	5.64559	5.96103	1.36389	4.3706	1.24e-05	5.47e-05	SMIM24	284422	small integral membrane protein 24	O75264	NO
ENSG00000158014	4.66637	5.68222	1.3825	4.11009	3.96e-05	0.000157611	SLC30A2	7780	solute carrier family 30 member 2	Q9BRI3	NO
ENSG00000104435	16.9029	5.67067	1.08757	5.21405	1.85e-07	1.12e-06	STMN2	11075	stathmin 2	Q93045	NO
ENSG00000136449	6.32631	5.12121	1.32025	3.87898	0.000104896	0.0003833	MYCBPAP	84073	MYCBP associated protein	A0A140VK87	NO
ENSG00000186204	25.5149	4.94223	0.716909	6.89381	5.43e-12	6.1e-11	CYP4F12	66002	cytochrome P450 family 4 subfamily F member 12	A0A0A0MR49	NO
ENSG00000184524	138.077	4.9153	0.314616	15.6232	5.06e-55	1.46e-52	CEND1	51286	cell cycle exit and neuronal differentiation 1	Q8N111	NO
ENSG00000160862	9.23718	4.78429	1.13061	4.23161	2.32e-05	9.71e-05	AZGP1	563	alpha-2-glycoprotein 1, zinc-binding	A0A140VK00	NO
ENSG00000115896	8.5578	4.66347	1.15176	4.049	5.14e-05	0.000200707	PLCL1	5334	phospholipase C like 1 (inactive)	Q15111	NO
ENSG00000145832	8.48749	4.6298	1.13921	4.06403	4.82e-05	0.000189434	SLC25A48	153328	solute carrier family 25 member 48	Q6ZT89	NO
ENSG00000110076	15.9322	4.55548	0.815667	5.58498	2.34e-08	1.62e-07	NRXN2	9379	neurexin 2	Q9P2S2	NO
ENSG00000168874	15.2557	4.50063	0.826313	5.44664	5.13e-08	3.38e-07	ATOH8	84913	atonal bHLH transcription factor 8	Q96SQ7	NO
ENSG00000179023	33.4975	4.15136	0.5087	8.16073	3.33e-16	5.84e-15	KLHDC7A	127707	kelch domain containing 7A	Q5VTJ3	NO
ENSG00000160539	5.68971	4.08086	1.20466	3.38756	0.000705184	0.00214292	PLPP7	84814	phospholipid phosphatase 7 (inactive)	Q8NBV4	NO
ENSG00000103056	19.8004	4.04524	0.642789	6.29326	3.11e-10	2.83e-09	SMPD3	55512	sphingomyelin phosphodiesterase 3	A8K0T6	NO
ENSG00000261150	10.9679	4.01886	0.869001	4.62469	3.75e-06	1.81e-05	EPPK1	83481	epiplakin 1	A0A087X1U6	NO
ENSG00000129159	16.5363	3.98102	0.706614	5.63394	1.76e-08	1.24e-07	KCNC1	3746	potassium voltage-gated channel subfamily C member 1	P48547	NO
ENSG00000167034	24.4914	3.97839	0.569946	6.98029	2.95e-12	3.41e-11	NKX3-1	4824	NK3 homeobox 1	Q99801	NO
ENSG00000100368	16.2969	3.974	0.702602	5.65612	1.55e-08	1.1e-07	CSF2RB	1439	colony stimulating factor 2 receptor beta common subunit	P32927	NO
ENSG00000167555	5.2876	3.93799	1.22009	3.22762	0.00124823	0.00359303	ZNF528	84436	zinc finger protein 528	Q3MIS6	NO
ENSG00000167554	20.6557	3.91247	0.615581	6.35574	2.07e-10	1.93e-09	ZNF610	162963	zinc finger protein 610	Q8N9Z0	NO
ENSG00000250378	17.8703	3.87143	0.648756	5.96747	2.41e-09	1.93e-08	LOC107986453	107986453	uncharacterized LOC107986453	A0A1B0GWG9	NO
ENSG00000121101	45.0684	3.85013	0.420802	9.1495	5.72e-20	1.45e-18	TEX14	56155	testis expressed 14, intercellular bridge forming factor	Q8IWB6	NO
ENSG00000214357	92.8401	3.81369	0.296469	12.8637	7.2e-38	7.92e-36	NEURL1B	54492	neuralized E3 ubiquitin protein ligase 1B	A8MQ27	NO
ENSG00000180155	7.10602	3.76338	1.00439	3.74695	0.000178999	0.000621785	LYNX1	66004	Ly6/neurotoxin 1	P0DP58	NO
ENSG00000145244	9.41653	3.73029	0.881275	4.23283	2.31e-05	9.66e-05	CORIN	10699	corin, serine peptidase	A0A087X1D5	NO
ENSG00000159713	31.8867	3.70498	0.475183	7.79696	6.34e-15	9.69e-14	TPPP3	51673	tubulin polymerization promoting protein family member 3	A0A024R702	NO
ENSG00000183186	6.74584	3.70371	1.01873	3.63561	0.000277327	0.000923729	C2CD4C	126567	C2 calcium dependent domain containing 4C	Q8TF44	NO
ENSG00000168306	4.474	3.64727	1.25455	2.90724	0.00364629	0.00923399	ACOX2	8309	acyl-CoA oxidase 2	Q99424	NO
ENSG00000186897	12.8972	3.59272	0.725758	4.95029	7.41e-07	4.02e-06	C1QL4	338761	complement C1q like 4	Q86Z23	NO
ENSG00000164743	4.35261	3.58416	1.26242	2.83912	0.00452388	0.0111727	C8orf48	157773	chromosome 8 open reading frame 48	Q96LL4	NO
ENSG00000086696	40.03	3.58234	0.40773	8.78606	1.55e-18	3.42e-17	HSD17B2	3294	hydroxysteroid 17-beta dehydrogenase 2	P37059	NO
ENSG00000162426	8.38832	3.58118	0.881167	4.06413	4.82e-05	0.000189408	SLC45A1	50651	solute carrier family 45 member 1	Q9Y2W3	NO
ENSG00000101298	33.7534	3.57313	0.44703	7.99304	1.32e-15	2.17e-14	SNPH	9751	syntaphilin	O15079	NO
ENSG00000115271	8.13207	3.56125	0.898529	3.96343	7.39e-05	0.000279018	GCA	25801	grancalcin	H7BXD5	NO
ENSG00000103196	33.0485	3.55589	0.447136	7.9526	1.83e-15	2.97e-14	CRISPLD2	83716	cysteine rich secretory protein LCCL domain containing 2	A0A140VK80	NO
ENSG00000169583	30.9947	3.55401	0.466519	7.61815	2.57e-14	3.73e-13	CLIC3	9022	chloride intracellular channel 3	O95833	NO
ENSG00000173805	92.0976	3.54514	0.277029	12.797	1.7e-37	1.82e-35	HAP1	9001	huntingtin associated protein 1	P54257	NO
ENSG00000166924	10.4591	3.53961	0.792408	4.4669	7.94e-06	3.6e-05	NYAP1	222950	neuronal tyrosine phosphorylated phosphoinositide-3-kinase adaptor 1	Q6ZVC0	NO
ENSG00000160963	45.1871	3.53774	0.386834	9.14537	5.94e-20	1.51e-18	COL26A1	136227	collagen type XXVI alpha 1 chain	Q96A83	NO
ENSG00000223547	10.0308	3.53488	0.806361	4.38374	1.17e-05	5.17e-05	ZNF844	284391	zinc finger protein 844	B4DSG8	NO
ENSG00000104888	159.353	3.513	0.210316	16.7034	1.24e-62	5.72e-60	SLC17A7	57030	solute carrier family 17 member 7	Q9P2U7	NO
ENSG00000261678	27.7048	3.48767	0.481873	7.23774	4.56e-13	5.85e-12	SCRT1	83482	scratch family transcriptional repressor 1	Q9BWW7	NO
ENSG00000155961	42.8804	3.4482	0.392705	8.78064	1.63e-18	3.58e-17	RAB39B	116442	RAB39B, member RAS oncogene family	Q96DA2	NO
ENSG00000181409	5.66692	3.40486	1.06648	3.19261	0.00140995	0.00399222	AATK	9625	apoptosis associated tyrosine kinase	Q6ZMQ8	NO
ENSG00000185133	16.8642	3.37008	0.607393	5.54844	2.88e-08	1.96e-07	INPP5J	27124	inositol polyphosphate-5-phosphatase J	Q15735	NO
ENSG00000167549	19.4819	3.35169	0.57398	5.83939	5.24e-09	3.99e-08	CORO6	84940	coronin 6	B3KRY9	NO
ENSG00000181790	12.6632	3.31598	0.695678	4.76655	1.87e-06	9.54e-06	ADGRB1	575	adhesion G protein-coupled receptor B1	O14514	NO
ENSG00000167311	22.5849	3.2609	0.530328	6.14884	7.8e-10	6.74e-09	ART5	116969	ADP-ribosyltransferase 5	Q96L15	NO
ENSG00000167861	17.315	3.25927	0.582708	5.59331	2.23e-08	1.54e-07	HID1	283987	HID1 domain containing	Q8IV36	NO
ENSG00000177570	11.6995	3.2435	0.721878	4.49315	7.02e-06	3.22e-05	SAMD12	401474	sterile alpha motif domain containing 12	B8ZZB7	NO
ENSG00000172602	17.1411	3.23193	0.589604	5.48153	4.22e-08	2.8e-07	RND1	27289	Rho family GTPase 1	Q92730	NO
ENSG00000142235	68.8912	3.21006	0.293899	10.9223	9.01e-28	4.63e-26	LMTK3	114783	lemur tyrosine kinase 3	A0A0A0MQW5	NO
ENSG00000119938	8.37265	3.19362	0.826405	3.86447	0.000111331	0.000404468	PPP1R3C	5507	protein phosphatase 1 regulatory subunit 3C	Q9UQK1	NO
ENSG00000054179	19.8728	3.17228	0.538579	5.89009	3.86e-09	3e-08	ENTPD2	954	ectonucleoside triphosphate diphosphohydrolase 2	Q9Y5L3	NO
ENSG00000168386	11.1751	3.16419	0.715409	4.4229	9.74e-06	4.36e-05	FILIP1L	11259	filamin A interacting protein 1 like	Q4L180	NO
ENSG00000161270	9.97161	3.15716	0.763649	4.13431	3.56e-05	0.000142993	NPHS1	4868	NPHS1, nephrin	O60500	NO
ENSG00000184497	23.7416	3.13862	0.490284	6.40164	1.54e-10	1.45e-09	TMEM255B	348013	transmembrane protein 255B	Q8WV15	NO
ENSG00000120820	12.5585	3.11621	0.666893	4.67273	2.97e-06	1.46e-05	GLT8D2	83468	glycosyltransferase 8 domain containing 2	Q9H1C3	NO
ENSG00000171368	84.7781	3.09603	0.268494	11.5311	9.2e-31	5.93e-29	TPPP	11076	tubulin polymerization promoting protein	O94811	YES
ENSG00000171533	20.7086	3.02259	0.509654	5.93066	3.02e-09	2.38e-08	MAP6	4135	microtubule associated protein 6	Q96JE9	NO
ENSG00000179165	4.28662	2.99313	1.16334	2.57288	0.0100856	0.0225827	PXT1	222659	peroxisomal testis enriched protein 1	Q8NFP0	NO
ENSG00000180739	8.70493	2.98769	0.77382	3.86096	0.000112943	0.000410002	S1PR5	53637	sphingosine-1-phosphate receptor 5	Q9H228	YES
ENSG00000172215	111.438	2.94567	0.221637	13.2905	2.63e-40	3.54e-38	CXCR6	10663	C-X-C motif chemokine receptor 6	A0N0N3	NO
ENSG00000178404	7.03525	2.94178	0.847677	3.47041	0.000519674	0.00162589	CEP295NL	100653515	CEP295 N-terminal like	Q96MC4	NO
ENSG00000165548	28.2071	2.93189	0.431523	6.7943	1.09e-11	1.19e-10	TMEM63C	57156	transmembrane protein 63C	A0A024R6B3	NO
ENSG00000135443	14.9075	2.90885	0.593359	4.90234	9.47e-07	5.05e-06	KRT85	3891	keratin 85	B7Z7N3	NO
ENSG00000159915	9.62607	2.89924	0.723938	4.00481	6.21e-05	0.000238231	ZNF233	353355	zinc finger protein 233	A6NK53	NO
ENSG00000136944	28.7798	2.89435	0.420079	6.89003	5.58e-12	6.26e-11	LMX1B	4010	LIM homeobox transcription factor 1 beta	B7ZLH2	NO
ENSG00000085465	41.5396	2.85006	0.352609	8.08276	6.33e-16	1.08e-14	OVGP1	5016	oviductal glycoprotein 1	Q12889	NO
ENSG00000149599	32.6399	2.82377	0.391381	7.2149	5.4e-13	6.86e-12	DUSP15	128853	dual specificity phosphatase 15	Q9H1R2	NO
ENSG00000197748	10.1594	2.78898	0.690634	4.0383	5.38e-05	0.000209184	CFAP43	80217	cilia and flagella associated protein 43	Q8NDM7	NO
ENSG00000204950	9.29068	2.76999	0.756758	3.66034	0.000251877	0.00084754	LRRC10B	390205	leucine rich repeat containing 10B	A6NIK2	NO
ENSG00000105290	209.634	2.76523	0.168396	16.421	1.35e-60	5.69e-58	APLP1	333	amyloid beta precursor like protein 1	P51693	NO
ENSG00000184160	122.889	2.76372	0.208171	13.2762	3.18e-40	4.16e-38	ADRA2C	152	adrenoceptor alpha 2C	P18825	NO
ENSG00000158769	21.0514	2.75221	0.491864	5.59546	2.2e-08	1.53e-07	F11R	50848	F11 receptor	Q9Y624	NO
ENSG00000186198	8.69507	2.74984	0.751136	3.66091	0.000251322	0.000845877	SLC51B	123264	solute carrier family 51 beta subunit	Q86UW2	NO
ENSG00000021826	12.5678	2.74768	0.623557	4.40646	1.05e-05	4.69e-05	CPS1	1373	carbamoyl-phosphate synthase 1	P31327	NO
ENSG00000145721	19.5502	2.71594	0.497926	5.4545	4.91e-08	3.25e-07	LIX1	167410	limb and CNS expressed 1	Q8N485	NO
ENSG00000197863	13.4349	2.71577	0.608985	4.45951	8.21e-06	3.71e-05	ZNF790	388536	zinc finger protein 790	B4DMI3	NO
ENSG00000104081	68.9131	2.70386	0.271567	9.95651	2.36e-23	8.1e-22	BMF	90427	Bcl2 modifying factor	Q96LC9	NO
ENSG00000155980	8.31198	2.69288	0.763235	3.52824	0.000418331	0.0013375	KIF5A	3798	kinesin family member 5A	Q12840	NO
ENSG00000122756	37.5379	2.6868	0.360449	7.45403	9.05e-14	1.26e-12	CNTFR	1271	ciliary neurotrophic factor receptor	P26992	NO
ENSG00000107295	8.48107	2.68075	0.754243	3.55423	0.00037909	0.00122566	SH3GL2	6456	SH3 domain containing GRB2 like 2, endophilin A1	Q7Z376	NO
ENSG00000177875	24.1876	2.67423	0.446789	5.98545	2.16e-09	1.74e-08	CCDC184	387856	coiled-coil domain containing 184	Q52MB2	NO
ENSG00000197191	13.0253	2.66525	0.600071	4.44155	8.93e-06	4.02e-05	CYSRT1	375791	cysteine rich tail 1	A8MQ03	NO
ENSG00000198832	23.7234	2.66333	0.449061	5.93089	3.01e-09	2.38e-08	SELENOM	140606	selenoprotein M	Q8WWX9	NO
ENSG00000064300	120.494	2.64324	0.207989	12.7086	5.3e-37	5.4e-35	NGFR	4804	nerve growth factor receptor	P08138	NO
ENSG00000134323	25.3385	2.5883	0.433634	5.96887	2.39e-09	1.91e-08	MYCN	4613	MYCN proto-oncogene, bHLH transcription factor	P04198	NO
ENSG00000132031	15.8151	2.56985	0.541244	4.74805	2.05e-06	1.04e-05	MATN3	4148	matrilin 3	O15232	NO
ENSG00000008056	18.3188	2.56349	0.511509	5.01162	5.4e-07	3.01e-06	SYN1	6853	synapsin I	P17600	NO
ENSG00000104892	7.86592	2.54754	0.759	3.35644	0.000789522	0.0023737	KLC3	147700	kinesin light chain 3	A0A024R0V3	NO
ENSG00000155265	17.8499	2.5451	0.507256	5.01739	5.24e-07	2.92e-06	GOLGA7B	401647	golgin A7 family member B	Q2TAP0	NO
ENSG00000064195	109.097	2.51651	0.213099	11.8091	3.5e-32	2.56e-30	DLX3	1747	distal-less homeobox 3	O60479	NO
ENSG00000101460	28.8038	2.5092	0.409652	6.12519	9.06e-10	7.73e-09	MAP1LC3A	84557	microtubule associated protein 1 light chain 3 alpha	Q9H492	NO
ENSG00000003137	8.90845	2.50889	0.716099	3.50355	0.000459107	0.00145512	CYP26B1	56603	cytochrome P450 family 26 subfamily B member 1	Q9NR63	NO
ENSG00000275395	5.44741	2.50887	0.913114	2.7476	0.00600331	0.0142916	FCGBP	8857	Fc fragment of IgG binding protein	Q9Y6R7	NO
ENSG00000146411	8.64289	2.50233	0.718039	3.48495	0.000492222	0.00154843	SLC2A12	154091	solute carrier family 2 member 12	Q8TD20	NO
ENSG00000139364	11.9083	2.49858	0.607462	4.11315	3.9e-05	0.000155622	TMEM132B	114795	transmembrane protein 132B	Q14DG7	NO
ENSG00000010379	14.9323	2.47176	0.558623	4.42474	9.66e-06	4.32e-05	SLC6A13	6540	solute carrier family 6 member 13	Q9NSD5	NO
ENSG00000167207	14.9423	2.46534	0.546826	4.50845	6.53e-06	3.01e-05	NOD2	64127	nucleotide binding oligomerization domain containing 2	Q9HC29	NO
ENSG00000182179	13.8053	2.45774	0.576831	4.26076	2.04e-05	8.62e-05	UBA7	7318	ubiquitin like modifier activating enzyme 7	P41226	YES
ENSG00000109846	112.464	2.4498	0.224891	10.8933	1.24e-27	6.28e-26	CRYAB	1410	crystallin alpha B	P02511	NO
ENSG00000270882	9.57049	2.44919	0.682645	3.5878	0.000333481	0.00109191	HIST2H4A	8370	histone cluster 2 H4 family member a	B2R4R0	NO
ENSG00000168280	9.5075	2.43817	0.684504	3.56195	0.000368108	0.00119512	KIF5C	3800	kinesin family member 5C	O60282	NO
ENSG00000232859	14.4811	2.4373	0.558665	4.36272	1.28e-05	5.65e-05	LYRM9	201229	LYR motif containing 9	A8MSI8	NO
ENSG00000235961	7.15846	2.43446	0.777147	3.13255	0.00173292	0.00477597	PNMA6A	84968	PNMA family member 6A	P0CW24	NO
ENSG00000242732	98.7661	2.4276	0.228698	10.6149	2.54e-26	1.16e-24	RTL5	340526	retrotransposon Gag like 5	Q5HYW3	NO
ENSG00000204941	12.6165	2.42297	0.592688	4.08811	4.35e-05	0.000172274	PSG5	5673	pregnancy specific beta-1-glycoprotein 5	A0A024R0S1	NO
ENSG00000099834	131.462	2.42083	0.206505	11.7229	9.73e-32	6.71e-30	CDHR5	53841	cadherin related family member 5	B4DV98	NO
ENSG00000064787	8.38371	2.4185	0.731005	3.30846	0.00093811	0.0027741	BCAS1	8537	breast carcinoma amplified sequence 1	B2RCQ5	NO
ENSG00000152439	8.11651	2.41077	0.73674	3.27221	0.0010671	0.00311566	ZNF773	374928	zinc finger protein 773	Q6PK81	NO
ENSG00000126218	133.748	2.41036	0.188109	12.8136	1.38e-37	1.48e-35	F10	2159	coagulation factor X	P00742	NO
ENSG00000142408	11.2835	2.38493	0.617607	3.86156	0.000112666	0.000409104	CACNG8	59283	calcium voltage-gated channel auxiliary subunit gamma 8	Q8WXS5	NO
ENSG00000137501	28.1113	2.38271	0.398847	5.97398	2.32e-09	1.86e-08	SYTL2	54843	synaptotagmin like 2	Q9HCH5	NO
ENSG00000197471	89.6776	2.38031	0.227499	10.4629	1.28e-25	5.34e-24	SPN	6693	sialophorin	A0A024R629	NO
ENSG00000196605	22.8515	2.36549	0.434191	5.44803	5.09e-08	3.36e-07	ZNF846	162993	zinc finger protein 846	Q147U1	NO
ENSG00000172828	8.09808	2.34802	0.732337	3.20621	0.00134497	0.00383646	CES3	23491	carboxylesterase 3	Q6UWW8	YES
ENSG00000182795	18.5218	2.34642	0.482953	4.85848	1.18e-06	6.23e-06	C1orf116	79098	chromosome 1 open reading frame 116	Q9BW04	NO
ENSG00000105499	19.5504	2.34588	0.476023	4.92807	8.3e-07	4.46e-06	PLA2G4C	8605	phospholipase A2 group IVC	Q9UP65	NO
ENSG00000138136	14.0417	2.34149	0.572579	4.08938	4.33e-05	0.00017143	LBX1	10660	ladybird homeobox 1	P52954	NO
ENSG00000143248	162.67	2.33355	0.17702	13.1824	1.11e-39	1.41e-37	RGS5	8490	regulator of G protein signaling 5	O15539	NO
ENSG00000273542	7.72207	2.3174	0.736283	3.14743	0.00164715	0.00457798	HIST1H4K	8362	histone cluster 1 H4 family member k	B2R4R0	NO
ENSG00000145861	7.73175	2.3123	0.755223	3.06174	0.00220053	0.00589587	C1QTNF2	114898	C1q and TNF related 2	Q9BXJ5	NO
ENSG00000105514	99.5671	2.31062	0.216	10.6973	1.05e-26	4.91e-25	RAB3D	9545	RAB3D, member RAS oncogene family	A0A024R7G2	NO
ENSG00000007516	19.2004	2.30779	0.479879	4.80911	1.52e-06	7.87e-06	BAIAP3	8938	BAI1 associated protein 3	O94812	NO
ENSG00000100968	25.0664	2.30621	0.410454	5.61868	1.92e-08	1.35e-07	NFATC4	4776	nuclear factor of activated T cells 4	Q14934	NO
ENSG00000179292	24.649	2.30612	0.436834	5.27917	1.3e-07	8.04e-07	TMEM151A	256472	transmembrane protein 151A	Q8N4L1	NO
ENSG00000204334	90.9712	2.29911	0.22297	10.3113	6.26e-25	2.47e-23	ERICH2	285141	glutamate rich 2	A1L162	NO
ENSG00000169169	40.2198	2.29222	0.327276	7.00392	2.49e-12	2.92e-11	CPT1C	126129	carnitine palmitoyltransferase 1C	A0A024QZI3	NO
ENSG00000278828	99.4348	2.27195	0.216132	10.5118	7.62e-26	3.23e-24	HIST1H3H	8357	histone cluster 1 H3 family member h	P68431	NO
ENSG00000132821	11.4834	2.26592	0.602597	3.76026	0.000169735	0.000592277	VSTM2L	128434	V-set and transmembrane domain containing 2 like	Q96N03	NO
ENSG00000107551	9.30951	2.25778	0.666327	3.38839	0.000703032	0.00213732	RASSF4	83937	Ras association domain family member 4	Q9H2L5	NO
ENSG00000167107	54.2729	2.24995	0.285632	7.87712	3.35e-15	5.28e-14	ACSF2	80221	acyl-CoA synthetase family member 2	Q96CM8	NO
ENSG00000241935	11.3833	2.24187	0.614958	3.64557	0.000266797	0.000892544	HOGA1	112817	4-hydroxy-2-oxoglutarate aldolase 1	Q86XE5	NO
ENSG00000186907	18.748	2.23821	0.483086	4.63314	3.6e-06	1.74e-05	RTN4RL2	349667	reticulon 4 receptor like 2	Q86UN3	NO
ENSG00000176723	28.8978	2.23679	0.38978	5.7386	9.55e-09	7.01e-08	ZNF843	283933	zinc finger protein 843	Q8N446	NO
ENSG00000124762	827.835	2.23004	0.102732	21.7073	1.75e-104	4.86e-101	CDKN1A	1026	cyclin dependent kinase inhibitor 1A	A0A024RCX5	NO
ENSG00000160808	10.1504	2.22203	0.638344	3.48093	0.000499674	0.00157005	MYL3	4634	myosin light chain 3	A0A024R2Q5	NO
ENSG00000113296	11.0735	2.2202	0.618947	3.58706	0.000334425	0.00109422	THBS4	7060	thrombospondin 4	E7ES19	NO
ENSG00000151790	10.2372	2.21627	0.635644	3.48666	0.000489095	0.00154065	TDO2	6999	tryptophan 2,3-dioxygenase	P48775	NO
ENSG00000112195	31.8834	2.2133	0.361108	6.12919	8.83e-10	7.56e-09	TREML2	79865	triggering receptor expressed on myeloid cells like 2	Q5T2D2	NO
ENSG00000168955	15.6156	2.2083	0.521941	4.23094	2.33e-05	9.74e-05	TM4SF20	79853	transmembrane 4 L six family member 20	Q53R12	NO
ENSG00000149582	17.8956	2.19958	0.484551	4.53943	5.64e-06	2.63e-05	TMEM25	84866	transmembrane protein 25	Q86YD3	NO
ENSG00000188659	62.6943	2.19875	0.260907	8.42733	3.54e-17	6.78e-16	SAXO2	283726	stabilizer of axonemal microtubules 2	Q658L1	NO
ENSG00000159403	10.9789	2.19171	0.610391	3.59067	0.000329834	0.0010815	C1R	715	complement C1r	P00736	NO
ENSG00000160654	133.511	2.18701	0.185593	11.7839	4.72e-32	3.34e-30	CD3G	917	CD3g molecule	B0YIY5	NO
ENSG00000109436	32.218	2.18188	0.364842	5.98033	2.23e-09	1.79e-08	TBC1D9	23158	TBC1 domain family member 9	Q6ZT07	NO
ENSG00000185261	55.763	2.17788	0.285503	7.62822	2.38e-14	3.46e-13	KIAA0825	285600	KIAA0825	Q8IV33	NO
ENSG00000171798	6.4694	2.17292	0.800549	2.71429	0.00664174	0.0156449	KNDC1	85442	kinase non-catalytic C-lobe domain containing 1	Q76NI1	NO
ENSG00000138829	60.5276	2.16946	0.274286	7.90947	2.58e-15	4.14e-14	FBN2	2201	fibrillin 2	P35556	NO
ENSG00000188672	8.81356	2.16777	0.683511	3.17152	0.00151642	0.00425716	RHCE	6006	Rh blood group CcEe antigens	A0A220QMN8	NO
ENSG00000120645	29.6066	2.16208	0.373365	5.7908	7.01e-09	5.25e-08	IQSEC3	440073	IQ motif and Sec7 domain 3	Q9UPP2	NO
ENSG00000180061	11.5333	2.15527	0.597578	3.60667	0.000310155	0.00102376	TMEM150B	284417	transmembrane protein 150B	A6NC51	NO
ENSG00000165511	15.8282	2.15439	0.508716	4.23496	2.29e-05	9.57e-05	C10orf25	220979	chromosome 10 open reading frame 25	Q5T742	NO
ENSG00000141448	8.03923	2.14359	0.7305	2.93442	0.00334174	0.00856128	GATA6	2627	GATA binding protein 6	Q92908	NO
ENSG00000124107	7.98979	2.13914	0.729139	2.93378	0.00334857	0.00857719	SLPI	6590	secretory leukocyte peptidase inhibitor	P03973	NO
ENSG00000184730	15.597	2.1331	0.522403	4.08325	4.44e-05	0.000175516	APOBR	55911	apolipoprotein B receptor	Q0VD83	NO
ENSG00000213793	26.4158	2.13294	0.401789	5.30859	1.1e-07	6.92e-07	ZNF888	388559	zinc finger protein 888	A0A1W2PQ69	NO
ENSG00000131471	15.6697	2.12615	0.505312	4.20759	2.58e-05	0.00010685	AOC3	8639	amine oxidase, copper containing 3	Q16853	NO
ENSG00000225614	17.8888	2.12446	0.486904	4.3632	1.28e-05	5.64e-05	ZNF469	84627	zinc finger protein 469	H3BS19	NO
ENSG00000115828	245.417	2.12332	0.147893	14.3571	9.61e-47	1.85e-44	QPCT	25797	glutaminyl-peptide cyclotransferase	Q16769	NO
ENSG00000171827	14.894	2.11961	0.527051	4.02164	5.78e-05	0.00022363	ZNF570	148268	zinc finger protein 570	K7EP39	NO
ENSG00000196437	24.9316	2.11751	0.405229	5.22547	1.74e-07	1.05e-06	ZNF569	148266	zinc finger protein 569	Q5MCW4	NO
ENSG00000157514	134.89	2.11371	0.184107	11.4809	1.65e-30	1.04e-28	TSC22D3	1831	TSC22 domain family member 3	Q5JRJ2	NO
ENSG00000073910	9.68061	2.11331	0.674287	3.13414	0.00172359	0.00475687	FRY	10129	FRY microtubule binding protein	Q5TBA9	NO
ENSG00000143367	122.186	2.11321	0.190082	11.1173	1.03e-28	5.66e-27	TUFT1	7286	tuftelin 1	Q9NNX1	NO
ENSG00000221890	169.835	2.10938	0.173266	12.1742	4.26e-34	3.58e-32	NPTXR	23467	neuronal pentraxin receptor	O95502	NO
ENSG00000168062	40.3174	2.10146	0.324898	6.46807	9.93e-11	9.63e-10	BATF2	116071	basic leucine zipper ATF-like transcription factor 2	B4DV37	NO
ENSG00000224821	48.1807	2.09254	0.296173	7.06528	1.6e-12	1.93e-11	COL4A2-AS2	100129836	COL4A2 antisense 2	Q6ZP31	NO
ENSG00000100167	44.8217	2.09113	0.304389	6.86991	6.42e-12	7.13e-11	2022-09-03	55964	septin 3	Q9UH03	NO
ENSG00000161082	16.8468	2.08983	0.516087	4.04937	5.14e-05	0.000200448	CELF5	60680	CUGBP Elav-like family member 5	Q8N6W0	NO
ENSG00000134874	12.0165	2.0866	0.585669	3.56277	0.000366968	0.00119173	DZIP1	22873	DAZ interacting zinc finger protein 1	Q86YF9	NO
ENSG00000130643	6.64355	2.0849	0.783837	2.65986	0.00781735	0.0180101	CALY	50632	calcyon neuron specific vesicular protein	Q9NYX4	NO
ENSG00000099994	34.7424	2.07483	0.344166	6.02858	1.65e-09	1.36e-08	SUSD2	56241	sushi domain containing 2	A0A140VJW3	NO
ENSG00000153029	90.8943	2.07453	0.231366	8.96645	3.06e-19	7.19e-18	MR1	3140	major histocompatibility complex, class I-related	Q95460	NO
ENSG00000160588	144.286	2.06945	0.175108	11.8181	3.15e-32	2.31e-30	MPZL3	196264	myelin protein zero like 3	Q6UWV2	NO
ENSG00000006757	75.5663	2.06886	0.246306	8.39956	4.48e-17	8.51e-16	PNPLA4	8228	patatin like phospholipase domain containing 4	A0A024RBU8	NO
ENSG00000044524	4.05896	2.05951	1.04235	1.97583	0.0481741	0.0877243	EPHA3	2042	EPH receptor A3	A0A140VJJ0	NO
ENSG00000197380	27.8924	2.05939	0.410172	5.0208	5.15e-07	2.88e-06	DACT3	147906	dishevelled binding antagonist of beta catenin 3	A0A0C4DFP1	NO
ENSG00000242220	11.0657	2.05839	0.62491	3.29389	0.000988104	0.00290582	TCP10L	140290	t-complex 10 like	Q8TDR4	NO
ENSG00000102524	13.627	2.05718	0.558568	3.68295	0.000230552	0.000780664	TNFSF13B	10673	TNF superfamily member 13b	Q9Y275	NO
ENSG00000114698	52.4416	2.05643	0.29505	6.96977	3.17e-12	3.66e-11	PLSCR4	57088	phospholipid scramblase 4	Q9NRQ2	NO
ENSG00000188536	16.95	2.05202	0.485643	4.22536	2.39e-05	9.95e-05	HBA2	3040	hemoglobin subunit alpha 2	D1MGQ2	NO
ENSG00000182040	5.91504	2.05063	0.837833	2.44754	0.0143836	0.030822	USH1G	124590	USH1 protein network component sans	B4DL95	NO
ENSG00000106829	9.94945	2.04895	0.640779	3.19759	0.0013858	0.00393831	TLE4	7091	transducin like enhancer of split 4	Q04727	NO
ENSG00000058404	15.8367	2.04737	0.503657	4.06501	4.8e-05	0.000188745	CAMK2B	816	calcium/calmodulin dependent protein kinase II beta	A4D2J9	NO
ENSG00000183421	35.3737	2.04714	0.338932	6.03997	1.54e-09	1.27e-08	RIPK4	54101	receptor interacting serine/threonine kinase 4	Q96T11	NO
ENSG00000066185	6.49052	2.03386	0.780706	2.60516	0.0091832	0.0207905	ZMYND12	84217	zinc finger MYND-type containing 12	B4DX70	NO
ENSG00000142233	14.8786	2.02841	0.524441	3.86776	0.000109838	0.000399675	NTN5	126147	netrin 5	Q8WTR8	NO
ENSG00000117266	44.3534	2.02247	0.313231	6.4568	1.07e-10	1.03e-09	CDK18	5129	cyclin dependent kinase 18	A0A024R996	NO
ENSG00000198064	18.3123	2.01673	1.19359	1.68963	0.0910985	0.150366	NPIPB13	613037	nuclear pore complex interacting protein family, member B13	A6NJU9	NO
ENSG00000133134	27.9549	2.01409	0.383535	5.2514	1.51e-07	9.22e-07	BEX2	84707	brain expressed X-linked 2	Q9BXY8	NO
ENSG00000143226	8.26774	2.00771	0.684445	2.93334	0.00335332	0.00858459	FCGR2A	2212	Fc fragment of IgG receptor IIa	P12318	NO
ENSG00000163009	18.7874	2.00675	0.466951	4.29756	1.73e-05	7.4e-05	C2orf48	348738	chromosome 2 open reading frame 48	Q96LS8	NO
ENSG00000189366	38.8336	2.00301	0.337395	5.93669	2.91e-09	2.3e-08	ALG1L	200810	ALG1, chitobiosyldiphosphodolichol beta-mannosyltransferase like	Q6GMV1	NO
ENSG00000139344	37.8878	1.99388	0.322348	6.18549	6.19e-10	5.43e-09	AMDHD1	144193	amidohydrolase domain containing 1	B3KVC5	NO
ENSG00000010310	70.777	1.99376	0.281374	7.08581	1.38e-12	1.68e-11	GIPR	2696	gastric inhibitory polypeptide receptor	P48546	NO
ENSG00000126583	12.883	1.98816	0.551365	3.60588	0.000311093	0.00102661	PRKCG	5582	protein kinase C gamma	B2R5T1	NO
ENSG00000184986	47.8435	1.98778	0.300869	6.60679	3.93e-11	4.04e-10	TMEM121	80757	transmembrane protein 121	Q9BTD3	NO
ENSG00000187601	41.3022	1.982	0.324667	6.1047	1.03e-09	8.74e-09	MAGEH1	28986	MAGE family member H1	Q9H213	NO
ENSG00000196890	34.7683	1.97948	0.346156	5.71846	1.07e-08	7.82e-08	HIST3H2BB	128312	histone cluster 3 H2B family member b	Q8N257	NO
ENSG00000161849	11.3042	1.9792	0.586609	3.37397	0.000740916	0.00224136	KRT84	3890	keratin 84	Q9NSB2	NO
ENSG00000140853	32.289	1.97342	0.370124	5.33179	9.73e-08	6.14e-07	NLRC5	84166	NLR family CARD domain containing 5	Q86WI3	NO
ENSG00000116675	14.515	1.97	0.528667	3.72636	0.000194265	0.00066878	DNAJC6	9829	DnaJ heat shock protein family (Hsp40) member C6	O75061	NO
ENSG00000116661	12.794	1.96219	0.565336	3.47084	0.000518842	0.00162365	FBXO2	26232	F-box protein 2	Q9UK22	NO
ENSG00000158856	62.525	1.96006	0.254648	7.69712	1.39e-14	2.08e-13	DMTN	2039	dematin actin binding protein	Q08495	NO
ENSG00000250510	181.208	1.9584	0.161732	12.1089	9.47e-34	7.77e-32	GPR162	27239	G protein-coupled receptor 162	Q16538	NO
ENSG00000163531	6.80756	1.95665	0.801803	2.44031	0.0146747	0.0313731	NFASC	23114	neurofascin	O94856	NO
ENSG00000105699	122.439	1.95651	0.192408	10.1686	2.74e-24	1.02e-22	LSR	51599	lipolysis stimulated lipoprotein receptor	Q86X29	NO
ENSG00000177685	10.3337	1.95528	0.618752	3.16003	0.00157752	0.00440638	CRACR2B	283229	calcium release activated channel regulator 2B	Q8N4Y2	NO
ENSG00000171126	6.21102	1.95089	0.801064	2.43538	0.0148764	0.0317259	KCNG3	170850	potassium voltage-gated channel modifier subfamily G member 3	Q8TAE7	NO
ENSG00000132000	26.0921	1.95001	0.385543	5.05783	4.24e-07	2.41e-06	PODNL1	79883	podocan like 1	B7Z3M0	NO
ENSG00000203326	55.1915	1.94362	0.277385	7.00696	2.44e-12	2.86e-11	ZNF525	170958	zinc finger protein 525	J3KR51	NO
ENSG00000140022	6.43543	1.94056	0.787636	2.46378	0.0137479	0.029611	STON2	85439	stonin 2	Q8WXE9	NO
ENSG00000150636	5.64606	1.94037	0.847937	2.28834	0.0221177	0.0449291	CCDC102B	79839	coiled-coil domain containing 102B	Q68D86	NO
ENSG00000131781	22.6266	1.93131	0.430835	4.4827	7.37e-06	3.36e-05	FMO5	2330	flavin containing monooxygenase 5	P49326	NO
ENSG00000183569	7.71775	1.9282	0.740591	2.60359	0.00922524	0.0208618	SERHL2	253190	serine hydrolase like 2	Q9H4I8	NO
ENSG00000164638	197.529	1.92501	0.154513	12.4585	1.26e-35	1.17e-33	SLC29A4	222962	solute carrier family 29 member 4	Q7RTT9	NO
ENSG00000137070	36.4615	1.92329	0.333149	5.77305	7.78e-09	5.8e-08	IL11RA	3590	interleukin 11 receptor subunit alpha	Q14626	NO
ENSG00000139567	13.0358	1.92176	0.548483	3.50378	0.000458709	0.00145419	ACVRL1	94	activin A receptor like type 1	A0A0S2Z310	NO
ENSG00000177098	16.2653	1.92016	0.495096	3.87836	0.000105165	0.000384182	SCN4B	6330	sodium voltage-gated channel beta subunit 4	Q8IWT1	NO
ENSG00000108813	66.4031	1.91597	0.247151	7.75224	9.03e-15	1.36e-13	DLX4	1748	distal-less homeobox 4	Q92988	NO
ENSG00000147364	31.7666	1.91511	0.35807	5.34843	8.87e-08	5.64e-07	FBXO25	26260	F-box protein 25	Q8TCJ0	NO
ENSG00000129355	142.44	1.91331	0.182003	10.5125	7.56e-26	3.22e-24	CDKN2D	1032	cyclin dependent kinase inhibitor 2D	A0A024R796	NO
ENSG00000169252	7.70649	1.91064	0.710439	2.68938	0.00715854	0.0167314	ADRB2	154	adrenoceptor beta 2	P07550	NO
ENSG00000132622	7.11963	1.90313	0.737868	2.57923	0.009902	0.022211	HSPA12B	116835	heat shock protein family A (Hsp70) member 12B	B7ZLP2	NO
ENSG00000137726	10.1026	1.90256	0.611348	3.11207	0.00185782	0.00507376	FXYD6	53826	FXYD domain containing ion transport regulator 6	A0A024R3J8	NO
ENSG00000115963	147.235	1.89501	0.173064	10.9498	6.66e-28	3.47e-26	RND3	390	Rho family GTPase 3	B2R838	NO
ENSG00000114854	585.496	1.89006	0.111684	16.9232	3.03e-64	1.45e-61	TNNC1	7134	troponin C1, slow skeletal and cardiac type	P63316	NO
ENSG00000151690	137.029	1.889	0.179167	10.5433	5.46e-26	2.36e-24	MFSD6	54842	major facilitator superfamily domain containing 6	Q6ZSS7	YES
ENSG00000249715	9.50187	1.88883	0.670827	2.81568	0.00486743	0.0119293	FER1L5	90342	fer-1 like family member 5	A0AVI2	NO
ENSG00000165949	26.7226	1.8877	0.38803	4.86482	1.15e-06	6.04e-06	IFI27	3429	interferon alpha inducible protein 27	A8K0H0	NO
ENSG00000173578	15.9931	1.88691	0.487264	3.87245	0.000107746	0.000392886	XCR1	2829	X-C motif chemokine receptor 1	P46094	NO
ENSG00000101276	22.9227	1.88613	0.407918	4.62379	3.77e-06	1.82e-05	SLC52A3	113278	solute carrier family 52 member 3	K0A6P4	NO
ENSG00000117586	9.73951	1.88485	0.627136	3.0055	0.00265148	0.00695883	TNFSF4	7292	TNF superfamily member 4	P23510	NO
ENSG00000151882	9.93235	1.87712	0.650479	2.88575	0.00390479	0.00981154	CCL28	56477	C-C motif chemokine ligand 28	A0N0Q3	NO
ENSG00000113504	38.57	1.87559	0.318399	5.89068	3.85e-09	2.99e-08	SLC12A7	10723	solute carrier family 12 member 7	Q9Y666	YES
ENSG00000162772	61.4351	1.869	0.252444	7.40361	1.33e-13	1.82e-12	ATF3	467	activating transcription factor 3	P18847	NO
ENSG00000118971	97.4405	1.86784	0.20659	9.04129	1.55e-19	3.77e-18	CCND2	894	cyclin D2	P30279	NO
ENSG00000152192	7.93798	1.86745	0.739075	2.52674	0.0115127	0.0253127	POU4F1	5457	POU class 4 homeobox 1	Q01851	NO
ENSG00000156042	7.66477	1.86255	0.746031	2.49661	0.0125386	0.0273375	CFAP70	118491	cilia and flagella associated protein 70	Q5T0N1	NO
ENSG00000137142	12.799	1.85884	0.552707	3.36315	0.000770577	0.00232204	IGFBPL1	347252	insulin like growth factor binding protein like 1	Q8WX77	NO
ENSG00000008735	213.652	1.8505	0.146792	12.6063	1.95e-36	1.94e-34	MAPK8IP2	23542	mitogen-activated protein kinase 8 interacting protein 2	Q13387	NO
ENSG00000130844	22.2143	1.84869	0.424281	4.35724	1.32e-05	5.76e-05	ZNF331	55422	zinc finger protein 331	A0A024R4J5	NO
ENSG00000255823	9.19146	1.84478	0.684687	2.69434	0.00705282	0.0164982	MTRNR2L8	100463486	MT-RNR2 like 8	P0CJ75	NO
ENSG00000123095	31.2559	1.84219	0.348231	5.29015	1.22e-07	7.61e-07	BHLHE41	79365	basic helix-loop-helix family member e41	A0A024RAV8	NO
ENSG00000166750	216.598	1.84162	0.148101	12.4349	1.69e-35	1.54e-33	SLFN5	162394	schlafen family member 5	B4E128	NO
ENSG00000243566	37.6887	1.84133	0.327829	5.61673	1.95e-08	1.36e-07	UPK3B	105375355	uroplakin 3B	Q9BT76	NO
ENSG00000062282	37.5601	1.83567	0.325613	5.63758	1.72e-08	1.22e-07	DGAT2	84649	diacylglycerol O-acyltransferase 2	Q96PD7	YES
ENSG00000118515	16.4102	1.83102	0.481838	3.80007	0.000144657	0.00051153	SGK1	6446	serum/glucocorticoid regulated kinase 1	O00141	NO
ENSG00000159885	17.5522	1.8304	0.491216	3.72627	0.000194334	0.000668854	ZNF222	7673	zinc finger protein 222	Q9UK12	NO
ENSG00000137460	8.03067	1.82742	0.690865	2.64512	0.00816626	0.0187113	FHDC1	85462	FH2 domain containing 1	Q9C0D6	NO
ENSG00000171388	90.4801	1.81965	0.213002	8.54288	1.31e-17	2.61e-16	APLN	8862	apelin	Q9ULZ1	NO
ENSG00000127561	44.2251	1.81805	0.31316	5.80551	6.42e-09	4.83e-08	SYNGR3	9143	synaptogyrin 3	O43761	NO
ENSG00000123096	38.4186	1.81797	0.314366	5.78296	7.34e-09	5.48e-08	SSPN	8082	sarcospan	Q14714	NO
ENSG00000099953	89.3797	1.81733	0.222245	8.17711	2.91e-16	5.13e-15	MMP11	4320	matrix metallopeptidase 11	B3KQS8	NO
ENSG00000198429	29.5716	1.81655	0.378678	4.79708	1.61e-06	8.3e-06	ZNF69	7620	zinc finger protein 69	Q9UC07	NO
ENSG00000160460	21.5408	1.81625	0.427104	4.25247	2.11e-05	8.92e-05	SPTBN4	57731	spectrin beta, non-erythrocytic 4	Q9H254	NO
ENSG00000151117	54.2965	1.81536	0.274025	6.6248	3.48e-11	3.59e-10	TMEM86A	144110	transmembrane protein 86A	Q8N2M4	NO
ENSG00000167363	24.4768	1.81179	0.398041	4.55177	5.32e-06	2.5e-05	FN3K	64122	fructosamine 3 kinase	Q9H479	NO
ENSG00000125462	13.7479	1.81172	0.530373	3.41594	0.000635634	0.00195125	C1orf61	10485	chromosome 1 open reading frame 61	Q13536	NO
ENSG00000105711	9.5462	1.8117	0.622751	2.90919	0.00362365	0.00919177	SCN1B	6324	sodium voltage-gated channel beta subunit 1	Q07699	NO
ENSG00000104154	38.5774	1.80456	0.320148	5.63665	1.73e-08	1.22e-07	SLC30A4	7782	solute carrier family 30 member 4	O14863	NO
ENSG00000079385	116.022	1.79688	0.188933	9.51065	1.89e-21	5.38e-20	CEACAM1	634	carcinoembryonic antigen related cell adhesion molecule 1	P13688	NO
ENSG00000183647	51.3759	1.79555	0.300708	5.97107	2.36e-09	1.89e-08	ZNF530	348327	zinc finger protein 530	Q6P9A1	NO
ENSG00000197852	17.552	1.78719	0.464635	3.84643	0.00011985	0.000431566	FAM212B	55924	family with sequence similarity 212 member B	Q9NTI7	NO
ENSG00000168140	19.6768	1.77878	0.446956	3.97976	6.9e-05	0.000262313	VASN	114990	vasorin	Q6EMK4	NO
ENSG00000150347	265.381	1.77677	0.130956	13.5676	6.23e-42	9.6e-40	ARID5B	84159	AT-rich interaction domain 5B	Q14865	NO
ENSG00000007402	10.917	1.77486	0.588927	3.01372	0.00258067	0.00679613	CACNA2D2	9254	calcium voltage-gated channel auxiliary subunit alpha2delta 2	Q9NY47	NO
ENSG00000198168	13.6291	1.77405	0.52631	3.37074	0.000749667	0.00226469	SVIP	258010	small VCP interacting protein	Q8NHG7	NO
ENSG00000166387	51.0932	1.77193	0.285764	6.20066	5.62e-10	4.97e-09	PPFIBP2	8495	PPFIA binding protein 2	Q8ND30	NO
ENSG00000104450	18.092	1.76817	0.462996	3.81897	0.000134009	0.000477593	SPAG1	6674	sperm associated antigen 1	Q07617	NO
ENSG00000198182	14.9071	1.76346	0.501062	3.51945	0.000432447	0.00137945	ZNF607	84775	zinc finger protein 607	Q96SK3	NO
ENSG00000162383	13.4714	1.76297	0.523978	3.36459	0.000766572	0.00231173	SLC1A7	6512	solute carrier family 1 member 7	A0A087WUF9	NO
ENSG00000172379	16.1319	1.76145	0.49239	3.57735	0.000347092	0.00113166	ARNT2	9915	aryl hydrocarbon receptor nuclear translocator 2	Q7Z3A3	NO
ENSG00000163362	310.903	1.75642	0.125296	14.0182	1.21e-44	2.14e-42	INAVA	55765	innate immunity activator	Q3KP66	NO
ENSG00000143355	7.9022	1.75507	0.684295	2.56479	0.0103238	0.0230303	LHX9	56956	LIM homeobox 9	Q9NQ69	NO
ENSG00000142871	158.426	1.75346	0.16774	10.4534	1.41e-25	5.88e-24	CYR61	3491	cysteine rich angiogenic inducer 61	O00622	YES
ENSG00000148225	11.4591	1.75036	0.567655	3.08349	0.00204586	0.00552742	WDR31	114987	WD repeat domain 31	Q8NC90	NO
ENSG00000272899	16.9043	1.74298	0.466407	3.73703	0.000186204	0.000643588	LOC100130705	100130705	uncharacterized LOC100130705	A0A1B0GUX0	NO
ENSG00000132837	13.103	1.73838	0.549306	3.16469	0.00155247	0.00434949	DMGDH	29958	dimethylglycine dehydrogenase	B3KQ84	NO
ENSG00000186448	25.4515	1.73553	0.384342	4.51559	6.31e-06	2.92e-05	ZNF197	10168	zinc finger protein 197	O14709	NO
ENSG00000179954	25.8064	1.73306	0.386195	4.48752	7.21e-06	3.3e-05	SSC5D	284297	scavenger receptor cysteine rich family member with 5 domains	A1L4H1	NO
ENSG00000127220	73.6379	1.73131	0.243864	7.09951	1.25e-12	1.53e-11	ABHD8	79575	abhydrolase domain containing 8	B2C6G3	NO
ENSG00000154040	222.369	1.72996	0.143516	12.0541	1.85e-33	1.5e-31	CABYR	26256	calcium binding tyrosine phosphorylation regulated	A0A0D9SFQ2	NO
ENSG00000132718	301.784	1.72942	0.124248	13.9191	4.85e-44	8.3e-42	SYT11	23208	synaptotagmin 11	Q9BT88	NO
ENSG00000138061	25.7188	1.72737	0.388965	4.44094	8.96e-06	4.03e-05	CYP1B1	1545	cytochrome P450 family 1 subfamily B member 1	Q16678	NO
ENSG00000115525	58.1012	1.72576	0.255468	6.75527	1.43e-11	1.54e-10	ST3GAL5	8869	ST3 beta-galactoside alpha-2,3-sialyltransferase 5	Q9UNP4	NO
ENSG00000198417	100.059	1.72464	0.200687	8.59368	8.42e-18	1.72e-16	MT1F	4494	metallothionein 1F	H3BRY8	NO
ENSG00000132109	130.923	1.72382	0.179322	9.61299	7.05e-22	2.09e-20	TRIM21	6737	tripartite motif containing 21	P19474	NO
ENSG00000083720	25.4936	1.72226	0.398217	4.32493	1.53e-05	6.59e-05	OXCT1	5019	3-oxoacid CoA-transferase 1	A0A024R040	NO
ENSG00000198756	9.89774	1.72183	0.610609	2.81985	0.00480458	0.0117945	COLGALT2	23127	collagen beta(1-O)galactosyltransferase 2	B4DF84	NO
ENSG00000118245	10.4224	1.72181	0.614348	2.80266	0.00506825	0.0123607	TNP1	7141	transition protein 1	P09430	NO
ENSG00000171431	151.997	1.71652	0.172778	9.93484	2.94e-23	1e-21	KRT20	54474	keratin 20	P35900	NO
ENSG00000198440	10.6568	1.70746	0.611181	2.79371	0.0052107	0.0126533	ZNF583	147949	zinc finger protein 583	Q96ND8	NO
ENSG00000135821	263.892	1.70742	0.132696	12.8672	6.89e-38	7.7e-36	GLUL	2752	glutamate-ammonia ligase	A8YXX4	NO
ENSG00000040608	43.2396	1.69769	0.295321	5.74862	9e-09	6.63e-08	RTN4R	65078	reticulon 4 receptor	Q9BZR6	NO
ENSG00000205143	4.73088	1.69316	0.908424	1.86385	0.0623431	0.109335	ARID3C	138715	AT-rich interaction domain 3C	A6NKF2	NO
ENSG00000114378	29.1584	1.69281	0.363176	4.66112	3.14e-06	1.54e-05	HYAL1	3373	hyaluronoglucosaminidase 1	A0A024R2X3	NO
ENSG00000136943	65.7575	1.68645	0.245652	6.86521	6.64e-12	7.36e-11	CTSV	1515	cathepsin V	A0A024R141	NO
ENSG00000121406	13.6665	1.68242	0.525612	3.20088	0.00137008	0.00389925	ZNF549	256051	zinc finger protein 549	Q6P9A3	NO
ENSG00000166073	43.6697	1.68095	0.297752	5.64546	1.65e-08	1.17e-07	GPR176	11245	G protein-coupled receptor 176	Q14439	NO
ENSG00000134548	59.4537	1.67774	0.257251	6.5218	6.95e-11	6.9e-10	SPX	80763	spexin hormone	Q9BT56	NO
ENSG00000114812	62.0695	1.6755	0.264902	6.325	2.53e-10	2.32e-09	VIPR1	7433	vasoactive intestinal peptide receptor 1	A0A024R2N2	NO
ENSG00000063180	129.63	1.67028	0.180313	9.26321	1.98e-20	5.23e-19	CA11	770	carbonic anhydrase 11	O75493	NO
ENSG00000111981	94.4236	1.67006	0.207589	8.04502	8.62e-16	1.45e-14	ULBP1	80329	UL16 binding protein 1	Q9BZM6	NO
ENSG00000100311	38.3276	1.66679	0.317096	5.25641	1.47e-07	9.01e-07	PDGFB	5155	platelet derived growth factor subunit B	P01127	NO
ENSG00000115468	24.3847	1.66671	0.4105	4.06018	4.9e-05	0.000192415	EFHD1	80303	EF-hand domain family member D1	Q9BUP0	NO
ENSG00000140403	47.5884	1.66281	0.298197	5.5762	2.46e-08	1.69e-07	DNAJA4	55466	DnaJ heat shock protein family (Hsp40) member A4	Q69YX3	NO
ENSG00000119630	85.8163	1.66246	0.234517	7.08888	1.35e-12	1.65e-11	PGF	5228	placental growth factor	P49763	NO
ENSG00000108551	10.5349	1.66162	0.624574	2.66041	0.00780458	0.0179836	RASD1	51655	ras related dexamethasone induced 1	Q9Y272	NO
ENSG00000167653	7.45729	1.6458	0.734089	2.24196	0.024964	0.0498489	PSCA	8000	prostate stem cell antigen	D3DWI6	NO
ENSG00000174460	16.3168	1.64356	0.491358	3.34494	0.000823005	0.00246368	ZCCHC12	170261	zinc finger CCHC-type containing 12	Q6PEW1	NO
ENSG00000129946	20.0803	1.63505	0.43699	3.74163	0.000182832	0.000633673	SHC2	25759	SHC adaptor protein 2	P98077	NO
ENSG00000149735	7.55199	1.63379	0.723168	2.25921	0.0238704	0.0479344	GPHA2	170589	glycoprotein hormone alpha 2	A0A024R579	NO
ENSG00000124216	59.6532	1.62847	0.254579	6.39672	1.59e-10	1.5e-09	SNAI1	6615	snail family transcriptional repressor 1	O95863	NO
ENSG00000107485	20.9397	1.62518	0.453004	3.58757	0.000333777	0.00109262	GATA3	2625	GATA binding protein 3	P23771	NO
ENSG00000136010	14.879	1.62407	0.5068	3.20456	0.00135269	0.00385528	ALDH1L2	160428	aldehyde dehydrogenase 1 family member L2	B4DTU7	NO
ENSG00000160190	32.3113	1.62379	0.339075	4.78888	1.68e-06	8.63e-06	SLC37A1	54020	solute carrier family 37 member 1	P57057	YES
ENSG00000042317	113.002	1.62197	0.186447	8.69935	3.34e-18	7.11e-17	SPATA7	55812	spermatogenesis associated 7	Q9P0W8	NO
ENSG00000196155	18.69	1.62036	0.46143	3.51159	0.000445429	0.00141565	PLEKHG4	25894	pleckstrin homology and RhoGEF domain containing G4	A0A024R6X4	NO
ENSG00000105088	18.7344	1.61738	0.446165	3.62507	0.000288879	0.000959008	OLFM2	93145	olfactomedin 2	O95897	NO
ENSG00000159184	302.551	1.61196	0.129119	12.4843	9.09e-36	8.63e-34	HOXB13	10481	homeobox B13	Q4KR72	NO
ENSG00000133116	30.163	1.61049	0.370624	4.34536	1.39e-05	6.05e-05	KL	9365	klotho	Q9UEF7	NO
ENSG00000114107	113.404	1.6097	0.202258	7.95867	1.74e-15	2.85e-14	CEP70	80321	centrosomal protein 70	Q8NHQ1	NO
ENSG00000168661	11.339	1.60558	0.59917	2.67968	0.00736932	0.0171288	ZNF30	90075	zinc finger protein 30	P17039	NO
ENSG00000183486	51.4559	1.60167	0.268721	5.96034	2.52e-09	2.01e-08	MX2	4600	MX dynamin like GTPase 2	P20592	NO
ENSG00000100027	18.5561	1.59962	0.449378	3.55963	0.000371379	0.0012049	YPEL1	29799	yippee like 1	O60688	NO
ENSG00000071967	2382.29	1.59343	0.0696262	22.8855	6.47e-116	2.24e-112	CYBRD1	79901	cytochrome b reductase 1	Q53TN4	NO
ENSG00000131409	13.1385	1.59218	0.533062	2.98686	0.00281856	0.00734723	LRRC4B	94030	leucine rich repeat containing 4B	A0A024R4I8	NO
ENSG00000178460	8.40379	1.58667	0.676385	2.34581	0.0189858	0.0393928	MCMDC2	157777	minichromosome maintenance domain containing 2	B4DXX4	NO
ENSG00000158406	95.255	1.58293	0.20083	7.88197	3.22e-15	5.09e-14	HIST1H4H	8365	histone cluster 1 H4 family member h	B2R4R0	NO
ENSG00000168453	60.0645	1.57786	0.247994	6.36252	1.98e-10	1.85e-09	HR	55806	HR, lysine demethylase and nuclear receptor corepressor	O43593	NO
ENSG00000047597	14.791	1.5767	0.491303	3.20922	0.00133095	0.0038035	XK	7504	X-linked Kx blood group	P51811	NO
ENSG00000010219	75.4951	1.57335	0.224939	6.99455	2.66e-12	3.1e-11	DYRK4	8798	dual specificity tyrosine phosphorylation regulated kinase 4	D3JEN2	NO
ENSG00000009950	13.7864	1.56801	0.521973	3.00401	0.00266445	0.00698755	MLXIPL	51085	MLX interacting protein like	Q9NP71	NO
ENSG00000143412	27.6512	1.56523	0.36278	4.31453	1.6e-05	6.89e-05	ANXA9	8416	annexin A9	O76027	NO
ENSG00000178053	135.271	1.56381	0.174452	8.96415	3.13e-19	7.33e-18	MLF1	4291	myeloid leukemia factor 1	A0A140VKD2	NO
ENSG00000169715	786.474	1.56279	0.131516	11.8829	1.45e-32	1.11e-30	MT1E	4493	metallothionein 1E	P04732	NO
ENSG00000163975	10.4789	1.55813	0.586856	2.65504	0.00792989	0.018242	MELTF	4241	melanotransferrin	P08582	NO
ENSG00000116741	54.5452	1.55696	0.265978	5.85369	4.81e-09	3.67e-08	RGS2	5997	regulator of G protein signaling 2	A0A024R939	NO
ENSG00000141179	132.028	1.55611	0.179886	8.65053	5.13e-18	1.07e-16	PCTP	58488	phosphatidylcholine transfer protein	Q9UKL6	NO
ENSG00000067606	69.1645	1.55566	0.249812	6.22734	4.74e-10	4.24e-09	PRKCZ	5590	protein kinase C zeta	Q05513	NO
ENSG00000088543	14.5892	1.55557	0.499784	3.11248	0.00185522	0.00506767	C3orf18	51161	chromosome 3 open reading frame 18	Q9UK00	NO
ENSG00000176244	39.633	1.55502	0.30966	5.0217	5.12e-07	2.87e-06	ACBD7	414149	acyl-CoA binding domain containing 7	Q8N6N7	NO
ENSG00000223658	51.146	1.547	0.269178	5.74713	9.08e-09	6.69e-08	C1GALT1C1L	728819	C1GALT1 specific chaperone 1 like	P0DN25	NO
ENSG00000119227	7.08373	1.54334	0.710132	2.17331	0.0297567	0.0577792	PIGZ	80235	phosphatidylinositol glycan anchor biosynthesis class Z	B4DL68	NO
ENSG00000005379	17.7943	1.53904	0.454578	3.38564	0.000710124	0.0021548	TSPOAP1	9256	TSPO associated protein 1	A7E2C5	NO
ENSG00000052344	6.80621	1.53636	0.741539	2.07185	0.0382796	0.0719237	PRSS8	5652	serine protease 8	Q16651	NO
ENSG00000181035	82.6703	1.53363	0.214873	7.13736	9.51e-13	1.18e-11	SLC25A42	284439	solute carrier family 25 member 42	A0A024R7K2	NO
ENSG00000148450	99.9967	1.53348	0.200891	7.63338	2.29e-14	3.33e-13	MSRB2	22921	methionine sulfoxide reductase B2	Q9Y3D2	NO
ENSG00000160325	21.4214	1.53336	0.431243	3.55567	0.000377017	0.00122062	CACFD1	11094	calcium channel flower domain containing 1	Q9UGQ2	NO
ENSG00000154917	43.6317	1.53107	0.290045	5.27874	1.3e-07	8.05e-07	RAB6B	51560	RAB6B, member RAS oncogene family	Q9NRW1	NO
ENSG00000162543	25.9139	1.52962	0.369773	4.13664	3.52e-05	0.000141626	UBXN10	127733	UBX domain protein 10	Q96LJ8	NO
ENSG00000002745	1892.45	1.52703	0.0834871	18.2906	9.83e-75	8.02e-72	WNT16	51384	Wnt family member 16	E9PH60	NO
ENSG00000152763	61.8408	1.52608	0.253854	6.01166	1.84e-09	1.49e-08	WDR78	79819	WD repeat domain 78	A0AVI9	NO
ENSG00000274349	9.18733	1.52402	0.637962	2.38889	0.0168993	0.0355208	ZNF658	26149	zinc finger protein 658	A8K7Y5	NO
ENSG00000074276	20.7285	1.52035	0.422459	3.59881	0.000319678	0.00105243	CDHR2	54825	cadherin related family member 2	Q9BYE9	NO
ENSG00000181885	22.7889	1.51537	0.415455	3.6475	0.0002648	0.000886485	CLDN7	1366	claudin 7	O95471	NO
ENSG00000171450	88.3226	1.5151	0.210497	7.19773	6.12e-13	7.74e-12	CDK5R2	8941	cyclin dependent kinase 5 regulatory subunit 2	Q13319	NO
ENSG00000198003	19.2807	1.51228	0.436338	3.46584	0.000528571	0.00165149	CCDC151	115948	coiled-coil domain containing 151	A5D8V7	NO
ENSG00000128242	128.906	1.5107	0.178078	8.48338	2.19e-17	4.29e-16	GAL3ST1	9514	galactose-3-O-sulfotransferase 1	A0A024R1D7	NO
ENSG00000100079	65.7123	1.50769	0.248256	6.07312	1.25e-09	1.05e-08	LGALS2	3957	galectin 2	P05162	NO
ENSG00000160233	46.9172	1.50566	0.297293	5.06458	4.09e-07	2.34e-06	LRRC3	81543	leucine rich repeat containing 3	Q9BY71	NO
ENSG00000135709	112.97	1.50288	0.185745	8.09111	5.91e-16	1.01e-14	KIAA0513	9764	KIAA0513	O60268	NO
ENSG00000068078	69.5014	1.50262	0.240281	6.2536	4.01e-10	3.6e-09	FGFR3	2261	fibroblast growth factor receptor 3	P22607	YES
ENSG00000153132	19.1831	1.50021	0.436916	3.43364	0.00059553	0.0018416	CLGN	1047	calmegin	A0A140VKG2	NO
ENSG00000146592	5.53737	1.49814	0.808535	1.8529	0.0638962	0.111607	CREB5	9586	cAMP responsive element binding protein 5	Q02930	NO
ENSG00000122133	9.01386	1.49485	0.656431	2.27724	0.0227716	0.0460616	PAEP	5047	progestagen associated endometrial protein	B4E3C0	NO
ENSG00000083290	27.1589	1.49287	0.37637	3.9665	7.29e-05	0.000275998	ULK2	9706	unc-51 like autophagy activating kinase 2	Q8IYT8	NO
ENSG00000104883	23.7636	1.49207	0.387707	3.84845	0.000118866	0.000428363	PEX11G	92960	peroxisomal biogenesis factor 11 gamma	Q96HA9	NO
ENSG00000167100	13.7701	1.48476	0.520842	2.85069	0.00436238	0.0108181	SAMD14	201191	sterile alpha motif domain containing 14	Q8IZD0	NO
ENSG00000169894	27.391	1.48221	0.368144	4.02616	5.67e-05	0.000219617	MUC3A	4584	mucin 3A, cell surface associated	Q02505	NO
ENSG00000256683	90.209	1.481	0.209823	7.05831	1.69e-12	2.03e-11	ZNF350	59348	zinc finger protein 350	Q9GZX5	NO
ENSG00000204524	32.0257	1.48061	0.350555	4.22361	2.4e-05	0.000100163	ZNF805	390980	zinc finger protein 805	Q5CZA5	NO
ENSG00000149418	23.2573	1.4794	0.422079	3.50502	0.000456566	0.00144806	ST14	6768	suppression of tumorigenicity 14	Q9Y5Y6	NO
ENSG00000172748	43.3587	1.47884	0.28929	5.11196	3.19e-07	1.85e-06	ZNF596	169270	zinc finger protein 596	Q8TC21	NO
ENSG00000090661	20.4774	1.47845	0.41407	3.57054	0.000356241	0.00115958	CERS4	79603	ceramide synthase 4	Q53HF9	NO
ENSG00000197181	54.4104	1.47746	0.272895	5.41403	6.16e-08	4.02e-07	PIWIL2	55124	piwi like RNA-mediated gene silencing 2	Q8TC59	NO
ENSG00000273820	46.5185	1.47687	0.295697	4.99454	5.9e-07	3.26e-06	USP27X	389856	ubiquitin specific peptidase 27, X-linked	A6NNY8	NO
ENSG00000182759	18.851	1.47461	0.435463	3.38629	0.000708435	0.00215091	MAFA	389692	MAF bZIP transcription factor A	Q8NHW3	NO
ENSG00000138131	67.1659	1.47419	0.26735	5.5141	3.51e-08	2.36e-07	LOXL4	84171	lysyl oxidase like 4	Q96JB6	NO
ENSG00000171617	5115.34	1.47406	0.0751741	19.6086	1.31e-85	1.81e-82	ENC1	8507	ectodermal-neural cortex 1	O14682	NO
ENSG00000070182	236.145	1.47377	0.148413	9.9302	3.08e-23	1.04e-21	SPTB	6710	spectrin beta, erythrocytic	P11277	NO
ENSG00000070759	13.583	1.47174	0.510599	2.88238	0.0039468	0.00990094	TESK2	10420	testis associated actin remodelling kinase 2	B4DFN2	NO
ENSG00000139835	32.0446	1.47114	0.337951	4.35312	1.34e-05	5.86e-05	GRTP1	79774	growth hormone regulated TBC protein 1	Q5TC63	NO
ENSG00000177191	17.3057	1.46881	0.45041	3.26104	0.00111003	0.00323078	B3GNT8	374907	UDP-GlcNAc:betaGal beta-1,3-N-acetylglucosaminyltransferase 8	Q7Z7M8	NO
ENSG00000178226	22.6358	1.46875	0.393844	3.72926	0.00019204	0.00066145	PRSS36	146547	serine protease 36	B4DNP1	NO
ENSG00000156345	41.8591	1.46579	0.293188	4.99949	5.75e-07	3.18e-06	CDK20	23552	cyclin dependent kinase 20	Q8IZL9	NO
ENSG00000186231	6.68683	1.46509	0.718785	2.03829	0.0415213	0.0770911	KLHL32	114792	kelch like family member 32	Q96NJ5	NO
ENSG00000160801	43.5468	1.46304	0.295677	4.94811	7.49e-07	4.06e-06	PTH1R	5745	parathyroid hormone 1 receptor	A0A024R2Z8	NO
ENSG00000149269	86.4824	1.46145	0.212934	6.86343	6.72e-12	7.44e-11	PAK1	5058	p21 (RAC1) activated kinase 1	Q13153	NO
ENSG00000064687	111.701	1.45818	0.203325	7.17165	7.41e-13	9.28e-12	ABCA7	10347	ATP binding cassette subfamily A member 7	B3KUJ3	YES
ENSG00000135519	20.2839	1.45753	0.430357	3.38678	0.000707175	0.0021485	KCNH3	23416	potassium voltage-gated channel subfamily H member 3	Q9ULD8	NO
ENSG00000196747	25.464	1.45592	0.374473	3.8879	0.000101114	0.000370916	HIST1H2AI	8329	histone cluster 1 H2A family member i	A4FTV9	NO
ENSG00000131242	23.6556	1.45544	0.384247	3.78776	0.000152011	0.000535417	RAB11FIP4	84440	RAB11 family interacting protein 4	Q86YS3	NO
ENSG00000153563	9.07004	1.45455	0.628546	2.31415	0.0206597	0.0423647	CD8A	925	CD8a molecule	P01732	NO
ENSG00000178882	17.2568	1.45162	0.462826	3.13643	0.00171017	0.0047239	RFLNA	144347	refilin A	Q6ZTI6	NO
ENSG00000204624	17.3586	1.44689	0.476938	3.03371	0.00241564	0.00641026	DISP3	57540	dispatched RND transporter family member 3	Q9P2K9	NO
ENSG00000121966	21.7062	1.44578	0.402288	3.59389	0.000325776	0.00106997	CXCR4	7852	C-X-C motif chemokine receptor 4	P61073	NO
ENSG00000163596	31.6983	1.44553	0.355497	4.06623	4.78e-05	0.000187921	ICA1L	130026	islet cell autoantigen 1 like	A0A024R3W3	NO
ENSG00000141738	20.681	1.44429	0.424252	3.40431	0.000663314	0.00202769	GRB7	2886	growth factor receptor bound protein 7	A0A0S2Z4F6	NO
ENSG00000110665	18.8432	1.44122	0.43485	3.31429	0.000918777	0.00272274	C11orf21	29125	chromosome 11 open reading frame 21	E9PAM5	NO
ENSG00000112139	32.112	1.44035	0.330433	4.35897	1.31e-05	5.73e-05	MDGA1	266727	MAM domain containing glycosylphosphatidylinositol anchor 1	Q8NFP4	NO
ENSG00000137502	461.097	1.43829	0.109879	13.0897	3.77e-39	4.58e-37	RAB30	27314	RAB30, member RAS oncogene family	A8K5R1	NO
ENSG00000163794	6.54031	1.43708	0.762893	1.88373	0.0596019	0.10526	UCN	7349	urocortin	P55089	NO
ENSG00000174951	57.7991	1.43567	0.273034	5.25823	1.45e-07	8.94e-07	FUT1	2523	fucosyltransferase 1 (H blood group)	P19526	NO
ENSG00000125531	22.6581	1.43483	0.400488	3.58271	0.000340043	0.00111077	FNDC11	79025	fibronectin type III domain containing 11	Q9BVV2	NO
ENSG00000099785	158.373	1.42945	0.1681	8.50355	1.84e-17	3.64e-16	2022-03-02	51257	membrane associated ring-CH-type finger 2	Q9P0N8	NO
ENSG00000149926	35.1074	1.42929	0.325416	4.3922	1.12e-05	4.98e-05	FAM57B	83723	family with sequence similarity 57 member B	Q71RH2	NO
ENSG00000001617	16.3932	1.42784	0.469779	3.03938	0.00237064	0.00630613	SEMA3F	6405	semaphorin 3F	C9JPG5	YES
ENSG00000182253	77.5907	1.42071	0.233856	6.07512	1.24e-09	1.04e-08	SYNM	23336	synemin	A0A075B7B1	NO
ENSG00000186648	36.1695	1.41919	0.313809	4.52246	6.11e-06	2.84e-05	CARMIL3	90668	capping protein regulator and myosin 1 linker 3	Q8ND23	NO
ENSG00000164675	26.8266	1.41873	0.361861	3.92064	8.83e-05	0.000327455	IQUB	154865	IQ motif and ubiquitin domain containing	A0A024R771	NO
ENSG00000159784	154.821	1.41827	0.163896	8.65344	5e-18	1.04e-16	FAM131B	9715	family with sequence similarity 131 member B	Q86XD5	NO
ENSG00000008441	230.676	1.41655	0.141912	9.98182	1.83e-23	6.33e-22	NFIX	4784	nuclear factor I X	B4DHW2	NO
ENSG00000167077	17.8119	1.41604	0.440783	3.21255	0.0013156	0.003766	MEI1	150365	meiotic double-stranded break formation protein 1	Q4G0I1	NO
ENSG00000111678	579.166	1.41568	0.114995	12.3109	7.92e-35	6.86e-33	C12orf57	113246	chromosome 12 open reading frame 57	Q99622	NO
ENSG00000198053	341.468	1.41461	0.120675	11.7225	9.78e-32	6.71e-30	SIRPA	140885	signal regulatory protein alpha	P78324	NO
ENSG00000171992	45.6087	1.41212	0.281331	5.01943	5.18e-07	2.9e-06	SYNPO	11346	synaptopodin	Q8N3V7	NO
ENSG00000118160	10.639	1.41165	0.566144	2.49344	0.0126513	0.0275615	SLC8A2	6543	solute carrier family 8 member A2	Q9UPR5	NO
ENSG00000163132	1439.7	1.41032	0.0957916	14.7228	4.6e-49	1.05e-46	MSX1	4487	msh homeobox 1	P28360	NO
ENSG00000178826	369.012	1.40975	0.118698	11.8768	1.56e-32	1.19e-30	TMEM139	135932	transmembrane protein 139	Q8IV31	NO
ENSG00000135740	21.0264	1.40884	0.416142	3.38547	0.000710568	0.0021555	SLC9A5	6553	solute carrier family 9 member A5	Q14940	NO
ENSG00000166592	7.81141	1.40438	0.686055	2.04704	0.0406545	0.0756745	RRAD	6236	RRAD, Ras related glycolysis inhibitor and calcium channel regulator	A0A024R6X0	NO
ENSG00000205795	12.6906	1.40301	0.550972	2.54643	0.0108832	0.0240884	CYS1	192668	cystin 1	Q717R9	NO
ENSG00000146416	9.34196	1.39685	0.613693	2.27614	0.0228379	0.0461687	AIG1	51390	androgen induced 1	Q9NVV5	NO
ENSG00000124249	13.8454	1.39248	0.504664	2.75922	0.00579404	0.0138697	KCNK15	60598	potassium two pore domain channel subfamily K member 15	Q9H427	NO
ENSG00000105520	339.932	1.39195	0.121131	11.4913	1.46e-30	9.27e-29	PLPPR2	64748	phospholipid phosphatase related 2	Q96GM1	NO
ENSG00000126970	41.7301	1.38973	0.301061	4.61609	3.91e-06	1.88e-05	ZC4H2	55906	zinc finger C4H2-type containing	Q9NQZ6	NO
ENSG00000005243	23.3952	1.38926	0.410506	3.38425	0.000713726	0.00216413	COPZ2	51226	coatomer protein complex subunit zeta 2	Q9P299	NO
ENSG00000175274	44.6714	1.38752	0.291614	4.75808	1.95e-06	9.93e-06	TP53I11	9537	tumor protein p53 inducible protein 11	O14683	NO
ENSG00000021300	40.5263	1.38402	0.301608	4.58881	4.46e-06	2.12e-05	PLEKHB1	58473	pleckstrin homology domain containing B1	A0A024R5J2	NO
ENSG00000170006	9.77944	1.38397	0.607968	2.27638	0.0228233	0.0461459	TMEM154	201799	transmembrane protein 154	Q6P9G4	NO
ENSG00000142173	17.4247	1.38289	0.446706	3.09574	0.00196324	0.00533122	COL6A2	1292	collagen type VI alpha 2 chain	P12110	NO
ENSG00000187266	50.9289	1.38196	0.274198	5.04001	4.65e-07	2.62e-06	EPOR	2057	erythropoietin receptor	P19235	YES
ENSG00000116774	20.2115	1.3817	0.429294	3.21855	0.0012884	0.00369793	OLFML3	56944	olfactomedin like 3	Q9NRN5	NO
ENSG00000197903	648.479	1.38027	0.101628	13.5815	5.15e-42	8.02e-40	HIST1H2BK	85236	histone cluster 1 H2B family member k	A0A024RCL8	NO
ENSG00000135899	53.4438	1.37798	0.275478	5.00215	5.67e-07	3.14e-06	SP110	3431	SP110 nuclear body protein	Q9HB58	NO
ENSG00000111254	7.02076	1.3777	0.709182	1.94266	0.0520572	0.0938248	AKAP3	10566	A-kinase anchoring protein 3	O75969	NO
ENSG00000166704	51.4894	1.37769	0.265468	5.18966	2.11e-07	1.26e-06	ZNF606	80095	zinc finger protein 606	A0A024R4S7	NO
ENSG00000119711	214.282	1.37759	0.144044	9.56367	1.14e-21	3.3e-20	ALDH6A1	4329	aldehyde dehydrogenase 6 family member A1	Q02252	NO
ENSG00000087076	9.83076	1.37552	0.613988	2.2403	0.0250712	0.0499909	HSD17B14	51171	hydroxysteroid 17-beta dehydrogenase 14	A0A140VJH8	NO
ENSG00000154099	15.7821	1.37276	0.479361	2.86374	0.00418674	0.010423	DNAAF1	123872	dynein axonemal assembly factor 1	Q8NEP3	NO
ENSG00000204386	768.433	1.37128	0.0925997	14.8086	1.29e-49	3.03e-47	NEU1	4758	neuraminidase 1	Q5JQI0	NO
ENSG00000104833	51.4557	1.37048	0.264923	5.17312	2.3e-07	1.36e-06	TUBB4A	10382	tubulin beta 4A class IVa	P04350	NO
ENSG00000126709	250.561	1.36755	0.14142	9.67013	4.04e-22	1.22e-20	IFI6	2537	interferon alpha inducible protein 6	P09912	NO
ENSG00000136883	15.8139	1.36563	0.473323	2.8852	0.0039116	0.00982509	KIF12	113220	kinesin family member 12	B1ALC3	NO
ENSG00000175182	20.4528	1.36522	0.418934	3.25879	0.00111887	0.00325378	FAM131A	131408	family with sequence similarity 131 member A	Q6UXB0	NO
ENSG00000181894	57.439	1.36502	0.254289	5.36798	7.96e-08	5.11e-07	ZNF329	79673	zinc finger protein 329	A0A024R4Q4	NO
ENSG00000148655	7.96587	1.36465	0.662201	2.06078	0.0393236	0.0736322	LRMDA	83938	leucine rich melanocyte differentiation associated	A0A087WWI0	NO
ENSG00000121417	100.015	1.36241	0.215859	6.31159	2.76e-10	2.52e-09	ZNF211	10520	zinc finger protein 211	Q13398	NO
ENSG00000100647	257.118	1.36156	0.130782	10.4109	2.21e-25	9.03e-24	SUSD6	9766	sushi domain containing 6	Q92537	NO
ENSG00000137691	14.5279	1.36005	0.485458	2.80158	0.00508527	0.0123979	CFAP300	85016	cilia and flagella associated protein 300	Q7Z2V0	NO
ENSG00000054277	300.163	1.35942	0.122778	11.0722	1.71e-28	9.23e-27	OPN3	23596	opsin 3	Q9H1Y3	NO
ENSG00000115266	20.3199	1.35925	0.410826	3.30858	0.000937718	0.00277353	APC2	10297	APC2, WNT signaling pathway regulator	O95996	NO
ENSG00000197766	10.0556	1.35841	0.604759	2.2462	0.0246915	0.0493545	CFD	1675	complement factor D	A6XNE2	NO
ENSG00000128872	74.1209	1.35562	0.227651	5.95481	2.6e-09	2.07e-08	TMOD2	29767	tropomodulin 2	Q9NZR1	NO
ENSG00000164037	6.15595	1.35551	0.778845	1.74042	0.0817861	0.137517	SLC9B1	150159	solute carrier family 9 member B1	A0A140VJQ1	NO
ENSG00000106006	29.9633	1.35256	0.371198	3.64378	0.000268666	0.000898362	HOXA6	3203	homeobox A6	P31267	NO
ENSG00000165434	445.022	1.35221	0.123346	10.9628	5.77e-28	3.03e-26	PGM2L1	283209	phosphoglucomutase 2 like 1	Q6PCE3	NO
ENSG00000244607	8.70341	1.35221	0.627133	2.15618	0.0310696	0.0600844	CCDC13	152206	coiled-coil domain containing 13	Q8IYE1	NO
ENSG00000078804	398.832	1.34952	0.116432	11.5906	4.6e-31	2.99e-29	TP53INP2	58476	tumor protein p53 inducible nuclear protein 2	Q8IXH6	NO
ENSG00000155158	9.67831	1.34791	0.603509	2.23346	0.0255189	0.0507741	TTC39B	158219	tetratricopeptide repeat domain 39B	Q5VTQ0	NO
ENSG00000005486	1523.15	1.34701	0.0999357	13.4787	2.09e-41	3.05e-39	RHBDD2	57414	rhomboid domain containing 2	Q6NTF9	NO
ENSG00000273802	71.1247	1.3452	0.235045	5.72315	1.05e-08	7.63e-08	HIST1H2BG	8339	histone cluster 1 H2B family member g	B2R4S9	NO
ENSG00000145882	129.541	1.34517	0.171567	7.84046	4.49e-15	6.97e-14	PCYOX1L	78991	prenylcysteine oxidase 1 like	Q8NBM8	YES
ENSG00000113790	346.48	1.34493	0.117905	11.4069	3.86e-30	2.39e-28	EHHADH	1962	enoyl-CoA hydratase and 3-hydroxyacyl CoA dehydrogenase	Q08426	NO
ENSG00000169442	11.0854	1.33998	0.55947	2.39508	0.0166166	0.0349903	CD52	1043	CD52 molecule	P31358	NO
ENSG00000154309	62.8267	1.33824	0.239914	5.57798	2.43e-08	1.67e-07	DISP1	84976	dispatched RND transporter family member 1	Q96F81	NO
ENSG00000100302	22.6413	1.33195	0.434138	3.06803	0.00215477	0.00578222	RASD2	23551	RASD family member 2	Q96D21	NO
ENSG00000183762	136.921	1.33187	0.181024	7.35742	1.87e-13	2.51e-12	KREMEN1	83999	kringle containing transmembrane protein 1	Q96MU8	NO
ENSG00000184702	22.9398	1.3293	0.39774	3.34214	0.000831363	0.00248457	2022-09-05	5413	septin 5	Q99719	NO
ENSG00000117122	62.1707	1.32561	0.24222	5.47275	4.43e-08	2.94e-07	MFAP2	4237	microfibril associated protein 2	P55001	NO
ENSG00000155016	203.152	1.32304	0.149643	8.84129	9.46e-19	2.15e-17	CYP2U1	113612	cytochrome P450 family 2 subfamily U member 1	Q7Z449	NO
ENSG00000173868	44.5494	1.32129	0.293861	4.49631	6.91e-06	3.18e-05	PHOSPHO1	162466	phosphoethanolamine/phosphocholine phosphatase	Q8TCT1	NO
ENSG00000119632	98.3932	1.31965	0.212077	6.22251	4.89e-10	4.37e-09	IFI27L2	83982	interferon alpha inducible protein 27 like 2	Q9H2X8	NO
ENSG00000205593	28.5178	1.31557	0.370365	3.5521	0.000382168	0.00123326	DENND6B	414918	DENN domain containing 6B	Q8NEG7	NO
ENSG00000055118	40.6478	1.31516	0.308572	4.2621	2.03e-05	8.58e-05	KCNH2	3757	potassium voltage-gated channel subfamily H member 2	A0A090N8Q0	NO
ENSG00000173163	234.553	1.31449	0.140527	9.35404	8.44e-21	2.31e-19	COMMD1	150684	copper metabolism domain containing 1	Q8N668	NO
ENSG00000137801	100.541	1.31373	0.229443	5.72576	1.03e-08	7.53e-08	THBS1	7057	thrombospondin 1	P07996	NO
ENSG00000185507	44.6139	1.3126	0.289635	4.5319	5.85e-06	2.72e-05	IRF7	3665	interferon regulatory factor 7	Q92985	NO
ENSG00000145824	11.809	1.31199	0.538829	2.43489	0.0148963	0.0317537	CXCL14	9547	C-X-C motif chemokine ligand 14	O95715	NO
ENSG00000163171	597.859	1.31018	0.0972972	13.4658	2.49e-41	3.55e-39	CDC42EP3	10602	CDC42 effector protein 3	Q9UKI2	NO
ENSG00000135929	13.8892	1.30896	0.512166	2.55573	0.0105965	0.0235453	CYP27A1	1593	cytochrome P450 family 27 subfamily A member 1	Q02318	NO
ENSG00000167766	110.414	1.30653	0.189902	6.88002	5.98e-12	6.67e-11	ZNF83	55769	zinc finger protein 83	A0A024R4L3	NO
ENSG00000198959	275.112	1.30489	0.124883	10.4489	1.48e-25	6.15e-24	TGM2	7052	transglutaminase 2	P21980	NO
ENSG00000254402	32.5656	1.30424	0.331497	3.9344	8.34e-05	0.000310664	LRRC24	441381	leucine rich repeat containing 24	Q50LG9	NO
ENSG00000160469	23.8209	1.30277	0.39825	3.27125	0.00107073	0.00312427	BRSK1	84446	BR serine/threonine kinase 1	Q8TDC3	NO
ENSG00000102981	39.0436	1.30179	0.30506	4.26732	1.98e-05	8.39e-05	PARD6A	50855	par-6 family cell polarity regulator alpha	Q9NPB6	NO
ENSG00000128713	11.4029	1.30117	0.560523	2.32134	0.0202683	0.0416484	HOXD11	3237	homeobox D11	P31277	YES
ENSG00000175591	15.8041	1.29961	0.468835	2.772	0.00557134	0.0134177	P2RY2	5029	purinergic receptor P2Y2	P41231	NO
ENSG00000166311	535.617	1.29894	0.0986778	13.1634	1.43e-39	1.78e-37	SMPD1	6609	sphingomyelin phosphodiesterase 1	P17405	NO
ENSG00000274750	62.3785	1.29744	0.257069	5.04706	4.49e-07	2.54e-06	HIST1H3E	8353	histone cluster 1 H3 family member e	P68431	NO
ENSG00000187479	126.541	1.29666	0.184996	7.00912	2.4e-12	2.82e-11	C11orf96	387763	chromosome 11 open reading frame 96	A0A087WW59	NO
ENSG00000135127	75.2244	1.29646	0.235213	5.51185	3.55e-08	2.38e-07	BICDL1	92558	BICD family like cargo adaptor 1	Q6ZP65	NO
ENSG00000128596	121.444	1.2942	0.185197	6.98825	2.78e-12	3.24e-11	CCDC136	64753	coiled-coil domain containing 136	Q96JN2	NO
ENSG00000107537	155.242	1.29352	0.164338	7.8711	3.52e-15	5.53e-14	PHYH	5264	phytanoyl-CoA 2-hydroxylase	O14832	NO
ENSG00000127419	201.052	1.28761	0.140528	9.16263	5.06e-20	1.29e-18	TMEM175	84286	transmembrane protein 175	D3DVN5	NO
ENSG00000175567	133.082	1.28755	0.168325	7.64921	2.02e-14	2.96e-13	UCP2	7351	uncoupling protein 2	A0A024R5N5	NO
ENSG00000274290	55.4286	1.28607	0.251374	5.11615	3.12e-07	1.82e-06	HIST1H2BE	8344	histone cluster 1 H2B family member e	B2R4S9	NO
ENSG00000167767	104.434	1.28346	0.192253	6.67591	2.46e-11	2.6e-10	KRT80	144501	keratin 80	Q6KB66	NO
ENSG00000049192	17.0845	1.28019	0.477349	2.68188	0.00732108	0.0170366	ADAMTS6	11174	ADAM metallopeptidase with thrombospondin type 1 motif 6	Q5IR90	NO
ENSG00000203722	12.2419	1.27977	0.547081	2.33927	0.0193215	0.0399814	RAET1G	353091	retinoic acid early transcript 1G	Q6H3X3	NO
ENSG00000116882	11.4374	1.27621	0.555967	2.29548	0.0217054	0.0442148	HAO2	51179	hydroxyacid oxidase 2	Q9NYQ3	NO
ENSG00000113088	33.5261	1.27409	0.324606	3.92505	8.67e-05	0.000322208	GZMK	3003	granzyme K	P49863	NO
ENSG00000221883	13.9776	1.27013	0.498397	2.54842	0.0108211	0.0239863	ARIH2OS	646450	ariadne RBR E3 ubiquitin protein ligase 2 opposite strand	Q8N7S6	NO
ENSG00000105048	1198.11	1.26992	0.0981278	12.9415	2.62e-38	3.03e-36	TNNT1	7138	troponin T1, slow skeletal type	P13805	NO
ENSG00000168542	20.4859	1.26767	0.411848	3.07801	0.00208387	0.00561588	COL3A1	1281	collagen type III alpha 1 chain	P02461	NO
ENSG00000197837	38.786	1.26723	0.298979	4.23851	2.25e-05	9.44e-05	HIST4H4	121504	histone cluster 4 H4	B2R4R0	NO
ENSG00000110195	125.953	1.26664	0.182599	6.93676	4.01e-12	4.58e-11	FOLR1	2348	folate receptor 1	A0A024R5H1	NO
ENSG00000162976	253.965	1.26483	0.127975	9.88342	4.91e-23	1.65e-21	PQLC3	130814	PQ loop repeat containing 3	Q8N755	NO
ENSG00000114670	80.5958	1.26449	0.218591	5.78474	7.26e-09	5.43e-08	NEK11	79858	NIMA related kinase 11	B4DM56	NO
ENSG00000183087	102.984	1.26291	0.197612	6.39087	1.65e-10	1.55e-09	GAS6	2621	growth arrest specific 6	Q14393	NO
ENSG00000104324	30.5718	1.25945	0.337049	3.73671	0.000186444	0.000644096	CPQ	10404	carboxypeptidase Q	A0A024R9B8	NO
ENSG00000101353	42.0722	1.25944	0.296207	4.2519	2.12e-05	8.94e-05	MROH8	140699	maestro heat like repeat family member 8	Q0P682	NO
ENSG00000006756	554.479	1.255	0.0964255	13.0152	1e-38	1.19e-36	ARSD	414	arylsulfatase D	A0A140VK06	NO
ENSG00000170442	5.61232	1.25458	0.78698	1.59417	0.110897	0.177364	KRT86	3892	keratin 86	A8K872	NO
ENSG00000165475	52.3565	1.25369	0.268799	4.66404	3.1e-06	1.52e-05	CRYL1	51084	crystallin lambda 1	Q9Y2S2	NO
ENSG00000204516	14.7094	1.25348	0.522924	2.39706	0.0165271	0.0348337	MICB	4277	MHC class I polypeptide-related sequence B	B4DUT9	NO
ENSG00000129214	9.75872	1.24965	0.622939	2.00606	0.0448496	0.0824971	SHBG	6462	sex hormone binding globulin	B0FWH2	NO
ENSG00000144837	91.9903	1.24962	0.201794	6.19255	5.92e-10	5.21e-09	PLA1A	51365	phospholipase A1 member A	Q53H76	NO
ENSG00000158985	616.243	1.24926	0.0947868	13.1796	1.15e-39	1.45e-37	CDC42SE2	56990	CDC42 small effector 2	Q9NRR3	NO
ENSG00000119699	30.0997	1.24882	0.338279	3.69169	0.000222768	0.000757127	TGFB3	7043	transforming growth factor beta 3	P10600	NO
ENSG00000204262	74.9094	1.24793	0.231349	5.39413	6.89e-08	4.45e-07	COL5A2	1290	collagen type V alpha 2 chain	P05997	NO
ENSG00000126803	1000.08	1.24637	0.0866038	14.3916	5.84e-47	1.17e-44	HSPA2	3306	heat shock protein family A (Hsp70) member 2	A0A024R6B5	NO
ENSG00000213626	81.4393	1.24531	0.211467	5.88889	3.89e-09	3.02e-08	LBH	81606	limb bud and heart development	Q53QV2	NO
ENSG00000166839	46.5337	1.24446	0.275332	4.51985	6.19e-06	2.87e-05	ANKDD1A	348094	ankyrin repeat and death domain containing 1A	Q495B1	NO
ENSG00000132334	33.2746	1.24294	0.319494	3.89033	0.000100109	0.000367553	PTPRE	5791	protein tyrosine phosphatase, receptor type E	P23469	NO
ENSG00000119782	8.62805	1.23992	0.622422	1.99208	0.0463619	0.0848845	FKBP1B	2281	FK506 binding protein 1B	F8W6G9	NO
ENSG00000164776	21.5301	1.2399	0.419795	2.95358	0.00314112	0.00809971	PHKG1	5260	phosphorylase kinase catalytic subunit gamma 1	Q16816	NO
ENSG00000180730	131.712	1.23897	0.177573	6.97722	3.01e-12	3.48e-11	SHISA2	387914	shisa family member 2	Q6UWI4	NO
ENSG00000197296	454.613	1.23892	0.110298	11.2325	2.82e-29	1.6e-27	FITM2	128486	fat storage inducing transmembrane protein 2	Q8N6M3	NO
ENSG00000133466	283.057	1.23721	0.138782	8.91482	4.89e-19	1.13e-17	C1QTNF6	114904	C1q and TNF related 6	A0A024R1J0	NO
ENSG00000010610	167.833	1.23631	0.15172	8.14865	3.68e-16	6.41e-15	CD4	920	CD4 molecule	B4DT49	NO
ENSG00000127528	18.7992	1.23557	0.443826	2.78391	0.00537085	0.0129867	KLF2	10365	Kruppel like factor 2	Q9Y5W3	NO
ENSG00000197363	54.911	1.23423	0.255037	4.83943	1.3e-06	6.82e-06	ZNF517	340385	zinc finger protein 517	B7ZLN6	NO
ENSG00000245848	143.852	1.23243	0.185423	6.64662	3e-11	3.13e-10	CEBPA	1050	CCAAT enhancer binding protein alpha	P49715	NO
ENSG00000131018	35.3095	1.23218	0.318182	3.87257	0.000107692	0.000392792	SYNE1	23345	spectrin repeat containing nuclear envelope protein 1	B4E3R1	NO
ENSG00000128340	48.8226	1.23063	0.275145	4.47267	7.72e-06	3.51e-05	RAC2	5880	Rac family small GTPase 2	A0A024R1P2	NO
ENSG00000103021	86.7743	1.22786	0.204984	5.99005	2.1e-09	1.69e-08	CCDC113	29070	coiled-coil domain containing 113	Q9H0I3	NO
ENSG00000162542	50.5309	1.22776	0.273302	4.49233	7.04e-06	3.23e-05	TMCO4	255104	transmembrane and coiled-coil domains 4	Q5TGY1	NO
ENSG00000172116	8.32724	1.22582	0.658339	1.862	0.0626035	0.10975	CD8B	926	CD8b molecule	P10966	NO
ENSG00000179761	68.1923	1.22376	0.235467	5.19717	2.02e-07	1.21e-06	PIPOX	51268	pipecolic acid and sarcosine oxidase	Q9P0Z9	NO
ENSG00000084710	50.9173	1.22365	0.262933	4.65385	3.26e-06	1.59e-05	EFR3B	22979	EFR3 homolog B	B3KT90	NO
ENSG00000100385	25.3841	1.22192	0.371059	3.29306	0.000991037	0.00291259	IL2RB	3560	interleukin 2 receptor subunit beta	P14784	NO
ENSG00000173083	58.0697	1.21678	0.256439	4.74491	2.09e-06	1.05e-05	HPSE	10855	heparanase	Q9Y251	NO
ENSG00000178537	435.009	1.21529	0.105264	11.5451	7.82e-31	5.06e-29	SLC25A20	788	solute carrier family 25 member 20	O43772	NO
ENSG00000135835	10.122	1.2147	0.58666	2.07053	0.0384028	0.0721126	KIAA1614	57710	KIAA1614	Q5VZ46	NO
ENSG00000101751	55.9182	1.21173	0.257096	4.71314	2.44e-06	1.21e-05	POLI	11201	DNA polymerase iota	Q9UNA4	NO
ENSG00000108370	315.424	1.21092	0.124792	9.70353	2.91e-22	8.95e-21	RGS9	8787	regulator of G protein signaling 9	O75916	NO
ENSG00000170703	15.6218	1.20962	0.462816	2.61361	0.008959	0.0203394	TTLL6	284076	tubulin tyrosine ligase like 6	Q8N841	NO
ENSG00000196296	21.378	1.20906	0.401922	3.00819	0.00262811	0.00690664	ATP2A1	487	ATPase sarcoplasmic/endoplasmic reticulum Ca2+ transporting 1	O14983	NO
ENSG00000117971	4.67979	1.19846	0.895768	1.33791	0.180926	0.266592	CHRNB4	1143	cholinergic receptor nicotinic beta 4 subunit	P30926	NO
ENSG00000100290	182.518	1.19841	0.145238	8.25136	1.57e-16	2.82e-15	BIK	638	BCL2 interacting killer	A0A024R4X6	NO
ENSG00000198538	370.543	1.19796	0.112375	10.6603	1.56e-26	7.19e-25	ZNF28	7576	zinc finger protein 28	P17035	NO
ENSG00000167552	1739.16	1.19732	0.0718612	16.6615	2.5e-62	1.12e-59	TUBA1A	7846	tubulin alpha 1a	Q71U36	NO
ENSG00000148842	271.097	1.19647	0.130578	9.16287	5.05e-20	1.29e-18	CNNM2	54805	cyclin and CBS domain divalent metal cation transport mediator 2	Q9H8M5	NO
ENSG00000171246	12.5452	1.19597	0.52594	2.27396	0.0229683	0.0463648	NPTX1	4884	neuronal pentraxin 1	Q15818	NO
ENSG00000069974	35.4849	1.19564	0.315406	3.79081	0.000150158	0.000529566	RAB27A	5873	RAB27A, member RAS oncogene family	A2RU94	NO
ENSG00000121653	72.755	1.19468	0.230673	5.17913	2.23e-07	1.32e-06	MAPK8IP1	9479	mitogen-activated protein kinase 8 interacting protein 1	Q6NUQ9	NO
ENSG00000184076	910.58	1.19452	0.116215	10.2785	8.81e-25	3.41e-23	UQCR10	29796	ubiquinol-cytochrome c reductase, complex III subunit X	Q9UDW1	NO
ENSG00000115084	1046.06	1.19218	0.0975349	12.2231	2.34e-34	1.99e-32	SLC35F5	80255	solute carrier family 35 member F5	B8ZZY4	NO
ENSG00000133131	52.9161	1.18988	0.260099	4.57471	4.77e-06	2.25e-05	MORC4	79710	MORC family CW-type zinc finger 4	B4DTP6	NO
ENSG00000163155	140.016	1.1891	0.169391	7.01983	2.22e-12	2.63e-11	LYSMD1	388695	LysM domain containing 1	Q96S90	NO
ENSG00000163347	92.9126	1.18759	0.201836	5.88391	4.01e-09	3.1e-08	CLDN1	9076	claudin 1	A5JSJ9	NO
ENSG00000153896	29.503	1.18703	0.345136	3.43931	0.000583189	0.00180706	ZNF599	148103	zinc finger protein 599	Q96NL3	NO
ENSG00000132321	12.5957	1.18624	0.531357	2.23247	0.0255841	0.0508893	IQCA1	79781	IQ motif containing with AAA domain 1	Q86XH1	NO
ENSG00000085741	30.2895	1.18614	0.347661	3.41177	0.000645423	0.0019778	WNT11	7481	Wnt family member 11	O96014	NO
ENSG00000196368	161.504	1.18561	0.15921	7.44681	9.56e-14	1.32e-12	NUDT11	55190	nudix hydrolase 11	Q96G61	NO
ENSG00000182993	53.8381	1.18504	0.255344	4.64095	3.47e-06	1.68e-05	C12orf60	144608	chromosome 12 open reading frame 60	Q5U649	NO
ENSG00000109927	39.9808	1.18393	0.292942	4.04151	5.31e-05	0.000206529	TECTA	7007	tectorin alpha	O75443	NO
ENSG00000088002	14.9055	1.18384	0.487469	2.42855	0.0151593	0.0322698	SULT2B1	6820	sulfotransferase family 2B member 1	O00204	NO
ENSG00000185338	59.4874	1.18141	0.273049	4.32673	1.51e-05	6.54e-05	SOCS1	8651	suppressor of cytokine signaling 1	O15524	NO
ENSG00000099617	22.08	1.17837	0.41371	2.84831	0.00439527	0.0108822	EFNA2	1943	ephrin A2	O43921	NO
ENSG00000164309	26.5014	1.17818	0.361635	3.25791	0.00112234	0.00326319	CMYA5	202333	cardiomyopathy associated 5	Q8N3K9	NO
ENSG00000131979	127.419	1.17814	0.177434	6.63991	3.14e-11	3.26e-10	GCH1	2643	GTP cyclohydrolase 1	A0A024R642	NO
ENSG00000109944	25.0623	1.1742	0.375208	3.12948	0.00175118	0.00481384	JHY	79864	junctional cadherin complex regulator	Q6NUN7	NO
ENSG00000130818	86.7702	1.17362	0.215615	5.44315	5.23e-08	3.44e-07	ZNF426	79088	zinc finger protein 426	K7ER43	NO
ENSG00000164296	173.57	1.17295	0.157268	7.45825	8.77e-14	1.22e-12	TIGD6	81789	tigger transposable element derived 6	Q17RP2	NO
ENSG00000250305	38.156	1.17187	0.310416	3.77517	0.000159896	0.000561339	TRMT9B	57604	tRNA methyltransferase 9B (putative)	Q9P272	NO
ENSG00000112379	8.57317	1.17181	0.624105	1.87759	0.0604369	0.106504	ARFGEF3	57221	ARFGEF family member 3	Q5TH69	NO
ENSG00000156299	47.113	1.16996	0.27811	4.20682	2.59e-05	0.000107183	TIAM1	7074	T cell lymphoma invasion and metastasis 1	Q13009	NO
ENSG00000168135	29.1631	1.16552	0.344012	3.38802	0.000704	0.00213979	KCNJ4	3761	potassium voltage-gated channel subfamily J member 4	A0A024R1L8	NO
ENSG00000145730	8695.38	1.16302	0.0675784	17.21	2.23e-66	1.19e-63	PAM	5066	peptidylglycine alpha-amidating monooxygenase	P19021	NO
ENSG00000085433	334.845	1.16236	0.12448	9.33774	9.84e-21	2.67e-19	WDR47	22911	WD repeat domain 47	O94967	NO
ENSG00000115902	166.808	1.16208	0.154677	7.51295	5.78e-14	8.18e-13	SLC1A4	6509	solute carrier family 1 member 4	P43007	YES
ENSG00000147394	87.3092	1.16196	0.205422	5.65644	1.55e-08	1.1e-07	ZNF185	7739	zinc finger protein 185 with LIM domain	B3KPM4	NO
ENSG00000165757	30.0417	1.15818	0.34222	3.38432	0.000713544	0.00216405	JCAD	57608	junctional cadherin 5 associated	Q9P266	NO
ENSG00000204920	45.0025	1.15472	0.276544	4.17553	2.97e-05	0.000121333	ZNF155	7711	zinc finger protein 155	Q12901	NO
ENSG00000197808	17.0083	1.15276	0.45485	2.53437	0.011265	0.0248501	ZNF461	92283	zinc finger protein 461	B4DRP8	NO
ENSG00000148175	299.675	1.15215	0.122964	9.36976	7.27e-21	2e-19	STOM	2040	stomatin	F8VSL7	NO
ENSG00000164093	73.2608	1.15097	0.218089	5.27754	1.31e-07	8.1e-07	PITX2	5308	paired like homeodomain 2	Q99697	NO
ENSG00000198346	88.4801	1.15025	0.204358	5.6286	1.82e-08	1.28e-07	ZNF813	126017	zinc finger protein 813	Q6ZN06	NO
ENSG00000183023	8.31089	1.15009	0.656415	1.75207	0.0797613	0.134767	SLC8A1	6546	solute carrier family 8 member A1	P32418	NO
ENSG00000071909	89.8774	1.14832	0.232052	4.94854	7.48e-07	4.05e-06	MYO3B	140469	myosin IIIB	B7ZM71	NO
ENSG00000145246	113.499	1.14711	0.178818	6.41492	1.41e-10	1.34e-09	ATP10D	57205	ATPase phospholipid transporting 10D (putative)	Q9P241	NO
ENSG00000196208	17.8418	1.14621	0.435867	2.62972	0.00854549	0.0194867	GREB1	9687	growth regulating estrogen receptor binding 1	Q4ZG55	NO
ENSG00000100151	79.2835	1.14616	0.22325	5.13397	2.84e-07	1.66e-06	PICK1	9463	protein interacting with PRKCA 1	A0A024R1J5	NO
ENSG00000185813	827.844	1.14503	0.0987808	11.5916	4.55e-31	2.97e-29	PCYT2	5833	phosphate cytidylyltransferase 2, ethanolamine	Q99447	NO
ENSG00000164331	154.232	1.14448	0.165063	6.93362	4.1e-12	4.68e-11	ANKRA2	57763	ankyrin repeat family A member 2	A0A024RAN7	NO
ENSG00000183828	156.923	1.14201	0.162482	7.02856	2.09e-12	2.48e-11	NUDT14	256281	nudix hydrolase 14	B3KXY7	NO
ENSG00000177465	22.0009	1.14128	0.408202	2.79587	0.00517605	0.0125782	ACOT4	122970	acyl-CoA thioesterase 4	Q8N9L9	NO
ENSG00000173581	114.84	1.14007	0.184481	6.17985	6.42e-10	5.62e-09	CCDC106	29903	coiled-coil domain containing 106	Q9BWC9	NO
ENSG00000055163	58.8737	1.13998	0.264538	4.30934	1.64e-05	7.04e-05	CYFIP2	26999	cytoplasmic FMR1 interacting protein 2	Q96F07	NO
ENSG00000167525	12.2126	1.13965	0.539644	2.11186	0.0346981	0.0661507	PROCA1	147011	protein interacting with cyclin A1	Q8NCQ7	NO
ENSG00000198513	58.1374	1.13791	0.274554	4.14459	3.4e-05	0.000137401	ATL1	51062	atlastin GTPase 1	A0A0S2Z5A2	NO
ENSG00000166126	27.2262	1.13752	0.356526	3.19057	0.00141991	0.00401797	AMN	81693	amnion associated transmembrane protein	Q9BXJ7	NO
ENSG00000140950	619.515	1.13668	0.0931951	12.1968	3.23e-34	2.73e-32	TLDC1	57707	TBC/LysM-associated domain containing 1	A8K5C2	NO
ENSG00000147853	1915.34	1.1349	0.0685664	16.5519	1.55e-61	6.72e-59	AK3	50808	adenylate kinase 3	Q7Z4Y4	NO
ENSG00000149679	481.058	1.13407	0.104375	10.8654	1.69e-27	8.43e-26	CABLES2	81928	Cdk5 and Abl enzyme substrate 2	Q9BTV7	NO
ENSG00000130589	411.772	1.13354	0.115269	9.83393	8.04e-23	2.63e-21	HELZ2	85441	helicase with zinc finger 2	Q9BYK8	NO
ENSG00000205363	7.16264	1.1322	0.699471	1.61865	0.105523	0.170301	C15orf59	388135	chromosome 15 open reading frame 59	Q2T9L4	NO
ENSG00000196110	28.3864	1.12996	0.353203	3.19916	0.00137827	0.00391933	ZNF699	374879	zinc finger protein 699	Q32M78	NO
ENSG00000162779	6.30937	1.12842	0.752955	1.49866	0.133962	0.207593	AXDND1	126859	axonemal dynein light chain domain containing 1	Q5T1B0	NO
ENSG00000102362	16.5203	1.12656	0.468376	2.40525	0.0161613	0.0341509	SYTL4	94121	synaptotagmin like 4	A0A024RCF8	NO
ENSG00000100100	8.65756	1.12621	0.629446	1.7892	0.0735821	0.125923	PIK3IP1	113791	phosphoinositide-3-kinase interacting protein 1	Q96FE7	NO
ENSG00000158486	34.6537	1.12529	0.325342	3.4588	0.000542596	0.00169035	DNAH3	55567	dynein axonemal heavy chain 3	B4E1S1	NO
ENSG00000139515	48.5066	1.12509	0.265943	4.23057	2.33e-05	9.75e-05	PDX1	3651	pancreatic and duodenal homeobox 1	P52945	NO
ENSG00000172575	30.5906	1.12502	0.342374	3.28593	0.00101647	0.00297976	RASGRP1	10125	RAS guanyl releasing protein 1	B2RA89	NO
ENSG00000133216	67.5835	1.125	0.234117	4.80529	1.55e-06	8e-06	EPHB2	2048	EPH receptor B2	B4DSE0	YES
ENSG00000004139	72.7528	1.12349	0.223051	5.03692	4.73e-07	2.66e-06	SARM1	23098	sterile alpha and TIR motif containing 1	Q05B42	YES
ENSG00000204947	132.183	1.12145	0.174955	6.40992	1.46e-10	1.38e-09	ZNF425	155054	zinc finger protein 425	A0A090N7U3	NO
ENSG00000124479	13.517	1.1205	0.53284	2.10288	0.0354765	0.0674399	NDP	4693	NDP, norrin cystine knot growth factor	Q00604	NO
ENSG00000188785	22.2112	1.11708	0.386989	2.88658	0.0038945	0.00978744	ZNF548	147694	zinc finger protein 548	Q8NEK5	NO
ENSG00000143387	20.03	1.11619	0.412036	2.70896	0.00674942	0.0158635	CTSK	1513	cathepsin K	P43235	NO
ENSG00000183775	11.3883	1.11615	0.543084	2.05521	0.0398582	0.0743867	KCTD16	57528	potassium channel tetramerization domain containing 16	A8K8W2	NO
ENSG00000142303	34.2513	1.11584	0.31736	3.51599	0.000438116	0.00139625	ADAMTS10	81794	ADAM metallopeptidase with thrombospondin type 1 motif 10	Q6ZN14	NO
ENSG00000101986	526.892	1.11495	0.104102	10.7102	9.12e-27	4.31e-25	ABCD1	215	ATP binding cassette subfamily D member 1	P33897	NO
ENSG00000184697	7.71726	1.11402	0.677461	1.64441	0.100091	0.162863	CLDN6	9074	claudin 6	P56747	NO
ENSG00000196507	38.403	1.11374	0.347398	3.20596	0.00134612	0.00383802	TCEAL3	85012	transcription elongation factor A like 3	Q969E4	NO
ENSG00000175352	83.6831	1.11349	0.211044	5.27609	1.32e-07	8.16e-07	NRIP3	56675	nuclear receptor interacting protein 3	Q9NQ35	NO
ENSG00000105538	32.3472	1.11211	0.330417	3.36577	0.000763292	0.00230284	RASIP1	54922	Ras interacting protein 1	Q5U651	NO
ENSG00000108309	11.6073	1.10949	0.551623	2.01132	0.0442918	0.0816335	RUNDC3A	10900	RUN domain containing 3A	Q59EK9	NO
ENSG00000162881	26.6259	1.10941	0.369114	3.0056	0.00265061	0.00695802	OXER1	165140	oxoeicosanoid receptor 1	Q8TDS5	NO
ENSG00000137198	12.668	1.10914	0.527215	2.10377	0.0353987	0.0673104	GMPR	2766	guanosine monophosphate reductase	P36959	NO
ENSG00000076351	292.68	1.1087	0.129473	8.56319	1.1e-17	2.2e-16	SLC46A1	113235	solute carrier family 46 member 1	A0A024QZ44	NO
ENSG00000162458	13.7079	1.10739	0.517071	2.14166	0.0322209	0.0619907	FBLIM1	54751	filamin binding LIM protein 1	Q8WUP2	NO
ENSG00000162520	255.832	1.10393	0.128411	8.59685	8.19e-18	1.67e-16	SYNC	81493	syncoilin, intermediate filament protein	Q9H7C4	NO
ENSG00000142530	28.1187	1.10267	0.374738	2.94251	0.00325562	0.0083685	FAM71E1	112703	family with sequence similarity 71 member E1	Q6IPT2	NO
ENSG00000100246	129.325	1.10153	0.172312	6.39268	1.63e-10	1.53e-09	DNAL4	10126	dynein axonemal light chain 4	O96015	NO
ENSG00000213347	113.895	1.09786	0.182964	6.00042	1.97e-09	1.59e-08	MXD3	83463	MAX dimerization protein 3	Q9BW11	NO
ENSG00000102543	320.945	1.09642	0.117722	9.31363	1.24e-20	3.31e-19	CDADC1	81602	cytidine and dCMP deaminase domain containing 1	Q9BWV3	NO
ENSG00000090097	362.811	1.0951	0.118662	9.22869	2.74e-20	7.16e-19	PCBP4	57060	poly(rC) binding protein 4	A0A024R320	NO
ENSG00000076258	18.9554	1.09413	0.429329	2.54846	0.01082	0.0239863	FMO4	2329	flavin containing monooxygenase 4	P31512	NO
ENSG00000203883	31.761	1.09361	0.324377	3.37141	0.000747841	0.00226016	SOX18	54345	SRY-box 18	P35713	NO
ENSG00000091986	593.781	1.09315	0.099778	10.9559	6.23e-28	3.26e-26	CCDC80	151887	coiled-coil domain containing 80	Q76M96	NO
ENSG00000136059	9.5305	1.09204	0.651779	1.67547	0.0938416	0.154369	VILL	50853	villin like	O15195	NO
ENSG00000123080	250.186	1.09169	0.13404	8.1445	3.81e-16	6.62e-15	CDKN2C	1031	cyclin dependent kinase inhibitor 2C	P42773	NO
ENSG00000154553	17.4664	1.09063	0.45525	2.39568	0.0165895	0.0349431	PDLIM3	27295	PDZ and LIM domain 3	Q53GG5	NO
ENSG00000169976	1264.37	1.09042	0.0928577	11.7429	7.68e-32	5.35e-30	SF3B5	83443	splicing factor 3b subunit 5	Q9BWJ5	NO
ENSG00000078070	284.163	1.09034	0.131568	8.28726	1.16e-16	2.11e-15	MCCC1	56922	methylcrotonoyl-CoA carboxylase 1	Q68D27	NO
ENSG00000166246	17.8177	1.09001	0.432145	2.52233	0.0116582	0.0255992	C16orf71	146562	chromosome 16 open reading frame 71	Q8IYS4	NO
ENSG00000161681	14.3556	1.08985	0.491931	2.21544	0.0267296	0.0527964	SHANK1	50944	SH3 and multiple ankyrin repeat domains 1	Q9Y566	NO
ENSG00000267041	48.8849	1.08941	0.27934	3.89995	9.62e-05	0.000354461	ZNF850	342892	zinc finger protein 850	A8MQ14	NO
ENSG00000180596	43.5865	1.08818	0.283768	3.83477	0.000125683	0.000450703	HIST1H2BC	8347	histone cluster 1 H2B family member c	B2R4S9	NO
ENSG00000183718	179.164	1.08774	0.167077	6.5104	7.49e-11	7.38e-10	TRIM52	84851	tripartite motif containing 52	L0CQ38	NO
ENSG00000076826	422.254	1.08647	0.119753	9.07263	1.16e-19	2.86e-18	CAMSAP3	57662	calmodulin regulated spectrin associated protein family member 3	Q9P1Y5	NO
ENSG00000151640	34.6586	1.08606	0.318515	3.40976	0.000650197	0.00199154	DPYSL4	10570	dihydropyrimidinase like 4	O14531	NO
ENSG00000124743	33.8521	1.08502	0.339296	3.19786	0.00138453	0.00393553	KLHL31	401265	kelch like family member 31	Q9H511	NO
ENSG00000249242	6.55123	1.08433	0.724183	1.49731	0.134312	0.208065	TMEM150C	441027	transmembrane protein 150C	B9EJG8	NO
ENSG00000197841	195.44	1.08354	0.143376	7.55735	4.11e-14	5.88e-13	ZNF181	339318	zinc finger protein 181	B4DM69	NO
ENSG00000181218	274.662	1.08345	0.137162	7.89909	2.81e-15	4.48e-14	HIST3H2A	92815	histone cluster 3 H2A	Q7L7L0	NO
ENSG00000180257	140.089	1.08292	0.16533	6.55006	5.75e-11	5.76e-10	ZNF816	125893	zinc finger protein 816	A0A024R4J0	NO
ENSG00000102796	61.5903	1.08213	0.242592	4.4607	8.17e-06	3.69e-05	DHRS12	79758	dehydrogenase/reductase 12	A0PJE2	NO
ENSG00000101400	352.074	1.08161	0.118465	9.13021	6.84e-20	1.72e-18	SNTA1	6640	syntrophin alpha 1	Q13424	NO
ENSG00000150687	2732.3	1.08015	0.0664668	16.251	2.2e-59	8.7e-57	PRSS23	11098	serine protease 23	O95084	NO
ENSG00000261652	15.0039	1.07726	0.489312	2.20158	0.0276949	0.054416	C15orf65	145788	chromosome 15 open reading frame 65	H3BRN8	NO
ENSG00000141744	5.53051	1.07664	0.810681	1.32808	0.184153	0.270268	PNMT	5409	phenylethanolamine N-methyltransferase	P11086	NO
ENSG00000197594	20.8896	1.07306	0.423323	2.53485	0.0112497	0.0248242	ENPP1	5167	ectonucleotide pyrophosphatase/phosphodiesterase 1	P22413	NO
ENSG00000180998	26.8049	1.07234	0.365743	2.93196	0.00336827	0.00861809	GPR137C	283554	G protein-coupled receptor 137C	B3KW22	NO
ENSG00000170921	32.2	1.07149	0.32424	3.30462	0.000951045	0.00280935	TANC2	26115	tetratricopeptide repeat, ankyrin repeat and coiled-coil containing 2	Q9HCD6	NO
ENSG00000116885	62.3439	1.07114	0.236796	4.52348	6.08e-06	2.83e-05	OSCP1	127700	organic solute carrier partner 1	Q8WVF1	NO
ENSG00000140481	14.2423	1.07008	0.490671	2.18084	0.029195	0.0568399	CCDC33	80125	coiled-coil domain containing 33	Q8N5R6	NO
ENSG00000162105	31.0641	1.07006	0.333248	3.21102	0.00132266	0.0037837	SHANK2	22941	SH3 and multiple ankyrin repeat domains 2	Q9UPX8	NO
ENSG00000196867	53.5363	1.0688	0.265001	4.03319	5.5e-05	0.000213507	ZFP28	140612	ZFP28 zinc finger protein	Q8NHY6	NO
ENSG00000167771	53.3134	1.06873	0.267516	3.995	6.47e-05	0.000247284	RCOR2	283248	REST corepressor 2	Q8IZ40	NO
ENSG00000152076	29.4687	1.06445	0.364736	2.91842	0.00351809	0.00896337	CCDC74B	91409	coiled-coil domain containing 74B	Q96LY2	NO
ENSG00000234444	24.4415	1.06408	0.375318	2.83513	0.00458066	0.0112867	ZNF736	728927	zinc finger protein 736	B4DX44	NO
ENSG00000203711	20.2323	1.0623	0.424412	2.503	0.0123146	0.0269212	C6orf99	100130967	chromosome 6 open reading frame 99	Q4VX62	NO
ENSG00000120322	17.1367	1.06179	0.452223	2.34792	0.0188783	0.0391991	PCDHB8	56128	protocadherin beta 8	Q9UN66	NO
ENSG00000172663	163.148	1.05902	0.162671	6.51018	7.51e-11	7.39e-10	TMEM134	80194	transmembrane protein 134	Q9H6X4	NO
ENSG00000006453	44.4652	1.0587	0.285201	3.71211	0.000205542	0.000704105	BAIAP2L1	55971	BAI1 associated protein 2 like 1	Q9UHR4	NO
ENSG00000117707	53.4966	1.05689	0.271765	3.889	0.000100659	0.000369378	PROX1	5629	prospero homeobox 1	Q92786	NO
ENSG00000162415	79.5522	1.05409	0.210173	5.01535	5.29e-07	2.95e-06	ZSWIM5	57643	zinc finger SWIM-type containing 5	Q9P217	NO
ENSG00000177000	247.206	1.05378	0.133253	7.90812	2.61e-15	4.18e-14	MTHFR	4524	methylenetetrahydrofolate reductase	P42898	NO
ENSG00000172345	12.933	1.05187	0.507373	2.07317	0.0381567	0.0717574	STARD5	80765	StAR related lipid transfer domain containing 5	Q9NSY2	NO
ENSG00000162148	11.9345	1.05173	0.525862	2.00001	0.0454992	0.0835146	PPP1R32	220004	protein phosphatase 1 regulatory subunit 32	Q7Z5V6	NO
ENSG00000256294	57.0081	1.05125	0.249624	4.21132	2.54e-05	0.000105194	ZNF225	7768	zinc finger protein 225	Q9UK10	NO
ENSG00000106804	14.0358	1.05107	0.521388	2.0159	0.0438107	0.0808328	C5	727	complement C5	P01031	NO
ENSG00000087884	127.727	1.05087	0.169401	6.20344	5.52e-10	4.89e-09	AAMDC	28971	adipogenesis associated Mth938 domain containing	K4DI89	NO
ENSG00000186834	1462.17	1.04987	0.0779084	13.4757	2.18e-41	3.14e-39	HEXIM1	10614	hexamethylene bisacetamide inducible 1	O94992	NO
ENSG00000185010	62.1115	1.04937	0.241678	4.342	1.41e-05	6.14e-05	F8	2157	coagulation factor VIII	P00451	NO
ENSG00000250722	134.059	1.04775	0.173199	6.04938	1.45e-09	1.21e-08	SELENOP	6414	selenoprotein P	P49908	NO
ENSG00000152926	72.9306	1.04658	0.259903	4.02682	5.65e-05	0.000219067	ZNF117	51351	zinc finger protein 117	Q03924	NO
ENSG00000132563	100.741	1.0458	0.192618	5.42941	5.65e-08	3.7e-07	REEP2	51308	receptor accessory protein 2	A8K3D2	NO
ENSG00000159450	64.5563	1.04577	0.251456	4.15888	3.2e-05	0.000129455	TCHH	7062	trichohyalin	Q07283	NO
ENSG00000130558	225.244	1.03918	0.136947	7.58821	3.24e-14	4.67e-13	OLFM1	10439	olfactomedin 1	Q99784	NO
ENSG00000099866	13.2056	1.03907	0.507587	2.04708	0.0406503	0.0756745	MADCAM1	8174	mucosal vascular addressin cell adhesion molecule 1	Q13477	NO
ENSG00000196646	40.59	1.03868	0.29524	3.51811	0.000434638	0.00138612	ZNF136	7695	zinc finger protein 136	B4DS70	NO
ENSG00000015285	10.0186	1.0384	0.572484	1.81385	0.0697002	0.120334	WAS	7454	Wiskott-Aldrich syndrome	A0A024QYX8	NO
ENSG00000196177	459.752	1.03836	0.10218	10.1621	2.93e-24	1.08e-22	ACADSB	36	acyl-CoA dehydrogenase short/branched chain	P45954	NO
ENSG00000115194	62.9151	1.03661	0.247732	4.18442	2.86e-05	0.000117062	SLC30A3	7781	solute carrier family 30 member 3	B4DXX8	NO
ENSG00000182580	125.227	1.03614	0.17651	5.87017	4.35e-09	3.35e-08	EPHB3	2049	EPH receptor B3	P54753	NO
ENSG00000142494	48.9628	1.03577	0.268483	3.85787	0.000114378	0.00041456	SLC47A1	55244	solute carrier family 47 member 1	Q96FL8	NO
ENSG00000025039	287.732	1.03299	0.126966	8.13595	4.09e-16	7.08e-15	RRAGD	58528	Ras related GTP binding D	Q9NQL2	NO
ENSG00000173530	1092.08	1.03298	0.0810977	12.7374	3.66e-37	3.88e-35	TNFRSF10D	8793	TNF receptor superfamily member 10d	Q9UBN6	NO
ENSG00000049769	253.505	1.03208	0.129102	7.9943	1.3e-15	2.16e-14	PPP1R3F	89801	protein phosphatase 1 regulatory subunit 3F	Q0D2I0	NO
ENSG00000104267	10.7589	1.03028	0.549179	1.87604	0.0606502	0.106799	CA2	760	carbonic anhydrase 2	P00918	NO
ENSG00000159882	33.3751	1.02993	0.321812	3.20041	0.00137234	0.00390407	ZNF230	7773	zinc finger protein 230	Q9UIE0	NO
ENSG00000132879	133.93	1.02917	0.168354	6.11312	9.77e-10	8.31e-09	FBXO44	93611	F-box protein 44	A0A024R4F9	NO
ENSG00000131015	74.9544	1.02679	0.217856	4.71313	2.44e-06	1.21e-05	ULBP2	80328	UL16 binding protein 2	Q9BZM5	NO
ENSG00000090020	629.038	1.02662	0.0938355	10.9406	7.37e-28	3.8e-26	SLC9A1	6548	solute carrier family 9 member A1	B2RAH2	NO
ENSG00000182492	48.2374	1.02575	0.263648	3.89058	0.000100003	0.000367261	BGN	633	biglycan	B4DNL4	NO
ENSG00000175084	312.127	1.02553	0.118525	8.65241	5.04e-18	1.05e-16	DES	1674	desmin	P17661	NO
ENSG00000108523	824.585	1.02516	0.0904936	11.3285	9.48e-30	5.59e-28	RNF167	26001	ring finger protein 167	Q9H6Y7	NO
ENSG00000163449	37.9413	1.0222	0.306725	3.33263	0.000860296	0.00256424	TMEM169	92691	transmembrane protein 169	A0A024R430	NO
ENSG00000112394	43.1105	1.02199	0.291879	3.50142	0.000462783	0.00146609	SLC16A10	117247	solute carrier family 16 member 10	Q8TF71	NO
ENSG00000143178	25.053	1.02147	0.381399	2.67823	0.00740131	0.0171887	TBX19	9095	T-box 19	B3KRD9	NO
ENSG00000107518	43.8549	1.02118	0.29116	3.50727	0.000452728	0.00143687	ATRNL1	26033	attractin like 1	Q4G0Y2	NO
ENSG00000197568	98.1991	1.01955	0.203448	5.01132	5.41e-07	3.01e-06	HHLA3	11147	HERV-H LTR-associating 3	Q9XRX5	NO
ENSG00000164142	10.072	1.01918	0.589752	1.72815	0.0839612	0.140707	FAM160A1	729830	family with sequence similarity 160 member A1	Q05DH4	NO
ENSG00000125434	46.8512	1.01666	0.275727	3.68719	0.000226744	0.000769697	SLC25A35	399512	solute carrier family 25 member 35	Q3KQZ1	NO
ENSG00000159792	948.778	1.01615	0.0975294	10.4189	2.03e-25	8.36e-24	PSKH1	5681	protein serine kinase H1	P11801	NO
ENSG00000124374	87.5423	1.01509	0.201563	5.03612	4.75e-07	2.67e-06	PAIP2B	400961	poly(A) binding protein interacting protein 2B	Q9ULR5	NO
ENSG00000167748	121.098	1.01477	0.18149	5.59131	2.25e-08	1.56e-07	KLK1	3816	kallikrein 1	A0A1R3UCD2	NO
ENSG00000182985	18.1547	1.01458	0.450317	2.25304	0.0242567	0.0485905	CADM1	23705	cell adhesion molecule 1	Q9BY67	NO
ENSG00000167011	27.2086	1.01413	0.355342	2.85395	0.00431792	0.0107219	NAT16	375607	N-acetyltransferase 16 (putative)	Q8N8M0	NO
ENSG00000063978	1081.84	1.01382	0.0796171	12.7337	3.84e-37	4.03e-35	RNF4	6047	ring finger protein 4	P78317	NO
ENSG00000205045	22.795	1.01381	0.391982	2.58636	0.00969959	0.0218099	SLFN12L	100506736	schlafen family member 12 like	Q6IEE8	NO
ENSG00000149564	18.9043	1.01225	0.425393	2.37957	0.0173331	0.0363609	ESAM	90952	endothelial cell adhesion molecule	Q96AP7	NO
ENSG00000203778	132.363	1.0122	0.192348	5.26234	1.42e-07	8.76e-07	FAM229B	619208	family with sequence similarity 229 member B	Q4G0N7	NO
ENSG00000177106	425.936	1.00872	0.131725	7.65776	1.89e-14	2.79e-13	EPS8L2	64787	EPS8 like 2	Q9H6S3	NO
ENSG00000166206	7.46702	1.00806	0.67679	1.48948	0.136362	0.210652	GABRB3	2562	gamma-aminobutyric acid type A receptor beta3 subunit	P28472	NO
ENSG00000100092	297.241	1.00649	0.127219	7.9115	2.54e-15	4.08e-14	SH3BP1	23616	SH3 domain binding protein 1	Q9Y3L3	NO
ENSG00000079308	287.411	1.0063	0.126739	7.93997	2.02e-15	3.28e-14	TNS1	7145	tensin 1	B7Z6H8	NO
ENSG00000162174	101.18	1.00549	0.193177	5.20502	1.94e-07	1.16e-06	ASRGL1	80150	asparaginase like 1	A0A024R573	NO
ENSG00000176428	31.803	1.0033	0.332274	3.0195	0.00253192	0.00668045	VPS37D	155382	VPS37D, ESCRT-I subunit	Q86XT2	NO
ENSG00000213859	323.258	1.00159	0.113667	8.81162	1.23e-18	2.77e-17	KCTD11	147040	potassium channel tetramerization domain containing 11	A0A158RFT7	NO
ENSG00000069966	232.459	1.00125	0.130477	7.67375	1.67e-14	2.48e-13	GNB5	10681	G protein subunit beta 5	A0A024R5R9	NO
ENSG00000120899	55.5893	0.999795	0.253467	3.94448	8e-05	0.000299088	PTK2B	2185	protein tyrosine kinase 2 beta	Q14289	NO
ENSG00000186976	19.9541	0.999669	0.412745	2.422	0.0154354	0.0327667	EFCAB6	64800	EF-hand calcium binding domain 6	Q5THR3	NO
ENSG00000214309	43.0283	0.998266	0.322985	3.09076	0.00199647	0.00541086	MBLAC1	255374	metallo-beta-lactamase domain containing 1	A4D2B0	NO
ENSG00000108439	407.611	0.996585	0.107845	9.24088	2.44e-20	6.42e-19	PNPO	55163	pyridoxamine 5'-phosphate oxidase	Q9NVS9	NO
ENSG00000263002	74.1779	0.994274	0.224864	4.42167	9.79e-06	4.38e-05	ZNF234	10780	zinc finger protein 234	A0A024R0N3	NO
ENSG00000205208	384.413	0.993949	0.106371	9.34414	9.26e-21	2.53e-19	C4orf46	201725	chromosome 4 open reading frame 46	Q504U0	NO
ENSG00000213462	30.2134	0.993858	0.348504	2.85178	0.00434753	0.0107901	ERV3-1	2086	endogenous retrovirus group 3 member 1, envelope	Q14264	NO
ENSG00000170917	95.2672	0.992365	0.195824	5.06764	4.03e-07	2.3e-06	NUDT6	11162	nudix hydrolase 6	P53370	NO
ENSG00000166908	836.138	0.992044	0.0848663	11.6895	1.44e-31	9.78e-30	PIP4K2C	79837	phosphatidylinositol-5-phosphate 4-kinase type 2 gamma	B3KQV3	NO
ENSG00000186951	206.964	0.991376	0.139529	7.10516	1.2e-12	1.48e-11	PPARA	5465	peroxisome proliferator activated receptor alpha	F1D8S4	NO
ENSG00000266094	19.5401	0.990791	0.412323	2.40295	0.0162633	0.0343299	RASSF5	83593	Ras association domain family member 5	A8K5F3	NO
ENSG00000128652	16.0942	0.990629	0.461951	2.14445	0.031997	0.0616628	HOXD3	3232	homeobox D3	P31249	NO
ENSG00000144644	7.64603	0.990478	0.663364	1.49311	0.135407	0.209474	GADL1	339896	glutamate decarboxylase like 1	Q6ZQY3	NO
ENSG00000179477	8.63453	0.990132	0.620319	1.59617	0.110452	0.176826	ALOX12B	242	arachidonate 12-lipoxygenase, 12R type	O75342	NO
ENSG00000172006	44.1563	0.989716	0.277185	3.5706	0.000356166	0.00115958	ZNF554	115196	zinc finger protein 554	B3KNM4	NO
ENSG00000167994	462.93	0.989331	0.111396	8.88122	6.61e-19	1.51e-17	RAB3IL1	5866	RAB3A interacting protein like 1	Q8TBN0	NO
ENSG00000166595	508.803	0.988843	0.128132	7.7174	1.19e-14	1.78e-13	FAM96B	51647	family with sequence similarity 96 member B	Q9Y3D0	NO
ENSG00000123364	31.9052	0.987775	0.344897	2.86397	0.0041837	0.0104179	HOXC13	3229	homeobox C13	P31276	NO
ENSG00000108479	214.353	0.987543	0.142328	6.93848	3.96e-12	4.53e-11	GALK1	2584	galactokinase 1	P51570	NO
ENSG00000158169	482.968	0.987187	0.0981464	10.0583	8.44e-24	2.99e-22	FANCC	2176	Fanconi anemia complementation group C	A0A024R9N2	NO
ENSG00000276180	22.7374	0.986449	0.386042	2.55529	0.0106101	0.0235666	HIST1H4I	8294	histone cluster 1 H4 family member i	B2R4R0	NO
ENSG00000105427	12.5897	0.986448	0.543391	1.81535	0.0694696	0.120056	CNFN	84518	cornifelin	Q9BYD5	NO
ENSG00000116990	11.4774	0.985777	0.554961	1.7763	0.0756835	0.12893	MYCL	4610	MYCL proto-oncogene, bHLH transcription factor	P12524	NO
ENSG00000124508	100.938	0.985685	0.192908	5.10961	3.23e-07	1.87e-06	BTN2A2	10385	butyrophilin subfamily 2 member A2	A0A024R038	NO
ENSG00000167377	18.2539	0.984704	0.425238	2.31565	0.0205771	0.0422142	ZNF23	7571	zinc finger protein 23	B3KR55	NO
ENSG00000154479	19.4535	0.984476	0.414631	2.37435	0.0175801	0.0368178	CCDC173	129881	coiled-coil domain containing 173	B4DX81	NO
ENSG00000205426	38.2022	0.983783	0.303142	3.24529	0.00117332	0.00339432	KRT81	3887	keratin 81	Q14533	NO
ENSG00000180758	114.772	0.983435	0.189905	5.17855	2.24e-07	1.33e-06	GPR157	80045	G protein-coupled receptor 157	Q5UAW9	NO
ENSG00000153237	22.6928	0.979484	0.387573	2.52722	0.0114968	0.025293	CCDC148	130940	coiled-coil domain containing 148	Q8NFR7	NO
ENSG00000123685	6.63176	0.978029	0.71206	1.37352	0.16959	0.25269	BATF3	55509	basic leucine zipper ATF-like transcription factor 3	Q9NR55	NO
ENSG00000185100	25.4405	0.975065	0.363851	2.67984	0.00736563	0.0171231	ADSSL1	122622	adenylosuccinate synthase like 1	B3KTV4	NO
ENSG00000078687	567.368	0.974256	0.0999577	9.74668	1.91e-22	6.06e-21	TNRC6C	57690	trinucleotide repeat containing 6C	Q9HCJ0	NO
ENSG00000145087	93.6406	0.97415	0.192319	5.06528	4.08e-07	2.33e-06	STXBP5L	9515	syntaxin binding protein 5 like	B4DKF6	NO
ENSG00000123689	12.1978	0.973966	0.523736	1.85965	0.0629348	0.110247	G0S2	50486	G0/G1 switch 2	P27469	NO
ENSG00000184922	83.8198	0.972743	0.208699	4.66098	3.15e-06	1.54e-05	FMNL1	752	formin like 1	O95466	NO
ENSG00000204604	332.497	0.972561	0.117899	8.24907	1.6e-16	2.86e-15	ZNF468	90333	zinc finger protein 468	Q5VIY5	NO
ENSG00000153814	138.077	0.971943	0.166886	5.82401	5.75e-09	4.35e-08	JAZF1	221895	JAZF zinc finger 1	Q86VZ6	NO
ENSG00000129028	179.952	0.971641	0.148709	6.53384	6.41e-11	6.38e-10	THAP10	56906	THAP domain containing 10	Q9P2Z0	NO
ENSG00000203814	29.8358	0.971411	0.341039	2.84839	0.00439411	0.0108822	HIST2H2BF	440689	histone cluster 2 H2B family member f	Q5QNW6	NO
ENSG00000164307	161.893	0.971334	0.160332	6.05828	1.38e-09	1.15e-08	ERAP1	51752	endoplasmic reticulum aminopeptidase 1	Q9NZ08	NO
ENSG00000171174	37.2692	0.970807	0.303739	3.19619	0.00139255	0.00395507	RBKS	64080	ribokinase	Q9H477	NO
ENSG00000182986	10.9272	0.969111	0.550748	1.75963	0.0784712	0.132862	ZNF320	162967	zinc finger protein 320	A2RRD8	NO
ENSG00000089486	14.857	0.9688	0.485565	1.9952	0.0460209	0.0843494	CDIP1	29965	cell death inducing p53 target 1	Q9H305	NO
ENSG00000178038	37.6825	0.967866	0.327327	2.95688	0.00310772	0.00802551	ALS2CL	259173	ALS2 C-terminal like	A0A024R2U1	NO
ENSG00000105136	50.6988	0.967463	0.264349	3.65979	0.000252422	0.000848755	ZNF419	79744	zinc finger protein 419	Q96HQ0	NO
ENSG00000104490	99.5306	0.967462	0.198416	4.87592	1.08e-06	5.72e-06	NCALD	83988	neurocalcin delta	B2RB70	NO
ENSG00000187650	19.4971	0.966724	0.412212	2.34521	0.0190162	0.0394322	VMAC	400673	vimentin type intermediate filament associated coiled-coil protein	Q2NL98	NO
ENSG00000157224	565.17	0.965782	0.114375	8.44401	3.07e-17	5.92e-16	CLDN12	9069	claudin 12	B2R687	NO
ENSG00000089199	26.7	0.964902	0.362143	2.66442	0.00771209	0.0178001	CHGB	1114	chromogranin B	P05060	NO
ENSG00000163644	69.237	0.963795	0.225454	4.27491	1.91e-05	8.13e-05	PPM1K	152926	protein phosphatase, Mg2+/Mn2+ dependent 1K	Q8N3J5	NO
ENSG00000073331	178.294	0.963667	0.146575	6.57455	4.88e-11	4.94e-10	ALPK1	80216	alpha kinase 1	Q96QP1	NO
ENSG00000159917	27.646	0.962419	0.374995	2.56649	0.0102735	0.0229551	ZNF235	9310	zinc finger protein 235	Q14590	NO
ENSG00000162882	138.366	0.962095	0.162244	5.92993	3.03e-09	2.39e-08	HAAO	23498	3-hydroxyanthranilate 3,4-dioxygenase	P46952	NO
ENSG00000118194	410.122	0.960685	0.107116	8.96865	3e-19	7.06e-18	TNNT2	7139	troponin T2, cardiac type	P45379	NO
ENSG00000176720	322.985	0.960178	0.120688	7.95584	1.78e-15	2.9e-14	BOK	666	BOK, BCL2 family apoptosis regulator	A0A024R4A8	NO
ENSG00000137267	3392.05	0.959346	0.065026	14.7533	2.93e-49	6.77e-47	TUBB2A	7280	tubulin beta 2A class IIa	Q13885	NO
ENSG00000178104	294.204	0.958549	0.124123	7.7226	1.14e-14	1.71e-13	PDE4DIP	9659	phosphodiesterase 4D interacting protein	Q5VU43	NO
ENSG00000109956	76.2053	0.958148	0.227674	4.20843	2.57e-05	0.000106487	B3GAT1	27087	beta-1,3-glucuronyltransferase 1	Q9P2W7	NO
ENSG00000108576	120.57	0.95655	0.184609	5.18148	2.2e-07	1.31e-06	SLC6A4	6532	solute carrier family 6 member 4	B2R7Y7	NO
ENSG00000176024	48.0793	0.954259	0.26416	3.61242	0.000303347	0.0010031	ZNF613	79898	zinc finger protein 613	Q6PF04	NO
ENSG00000005238	81.7706	0.953693	0.224575	4.24665	2.17e-05	9.13e-05	FAM214B	80256	family with sequence similarity 214 member B	Q7L5A3	NO
ENSG00000165807	27.088	0.951256	0.350471	2.71422	0.00664312	0.0156455	PPP1R36	145376	protein phosphatase 1 regulatory subunit 36	Q96LQ0	NO
ENSG00000205309	19.6139	0.950499	0.414287	2.2943	0.0217733	0.0443399	NT5M	56953	5',3'-nucleotidase, mitochondrial	Q9NPB1	NO
ENSG00000155622	12.1382	0.950167	0.52295	1.81694	0.0692267	0.119696	XAGE2	9502	X antigen family member 2	A0A024R2A6	NO
ENSG00000189067	819.216	0.949565	0.0941077	10.0902	6.11e-24	2.2e-22	LITAF	9516	lipopolysaccharide induced TNF factor	Q99732	NO
ENSG00000011198	235.146	0.948762	0.135854	6.98368	2.88e-12	3.34e-11	ABHD5	51099	abhydrolase domain containing 5	A0A0S2Z5D6	NO
ENSG00000205659	447.278	0.947393	0.10442	9.07293	1.16e-19	2.85e-18	LIN52	91750	lin-52 DREAM MuvB core complex component	B3KN83	NO
ENSG00000233822	67.6963	0.947231	0.229694	4.12387	3.73e-05	0.000149051	HIST1H2BN	8341	histone cluster 1 H2B family member n	A0A024RCJ9	NO
ENSG00000182379	86.6924	0.947128	0.208272	4.54755	5.43e-06	2.54e-05	NXPH4	11247	neurexophilin 4	O95158	NO
ENSG00000130045	18.7098	0.942711	0.485618	1.94126	0.052227	0.0940818	NXNL2	158046	nucleoredoxin like 2	Q5VZ03	NO
ENSG00000011347	52.3709	0.942666	0.259215	3.63661	0.000276246	0.000920819	SYT7	9066	synaptotagmin 7	O43581	NO
ENSG00000063127	20.3446	0.942034	0.412894	2.28154	0.0225165	0.0456254	SLC6A16	28968	solute carrier family 6 member 16	Q9GZN6	NO
ENSG00000178229	40.3016	0.940379	0.300335	3.1311	0.00174154	0.00479495	ZNF543	125919	zinc finger protein 543	Q08ER8	NO
ENSG00000256229	33.4278	0.939395	0.31999	2.9357	0.00332791	0.00853059	ZNF486	90649	zinc finger protein 486	Q4G180	NO
ENSG00000214655	400.445	0.939339	0.119992	7.82837	4.94e-15	7.59e-14	ZSWIM8	23053	zinc finger SWIM-type containing 8	A7E2V4	NO
ENSG00000180573	362.869	0.939291	0.113711	8.26032	1.45e-16	2.62e-15	HIST1H2AC	8334	histone cluster 1 H2A family member c	A0A024R017	NO
ENSG00000239467	176.801	0.939068	0.146122	6.4266	1.3e-10	1.25e-09	ERICH2	285141	glutamate rich 2	A1L162	NO
ENSG00000082014	292.682	0.938886	0.119845	7.83414	4.72e-15	7.3e-14	SMARCD3	6604	SWI/SNF related, matrix associated, actin dependent regulator of chromatin, subfamily d, member 3	Q6STE5	NO
ENSG00000150054	290.532	0.938131	0.123902	7.57158	3.69e-14	5.3e-13	MPP7	143098	membrane palmitoylated protein 7	Q5T2T1	NO
ENSG00000129295	9.79118	0.937795	0.582809	1.60909	0.107596	0.173163	LRRC6	23639	leucine rich repeat containing 6	Q86X45	NO
ENSG00000100379	359.986	0.935975	0.130378	7.17892	7.03e-13	8.83e-12	KCTD17	79734	potassium channel tetramerization domain containing 17	Q8N5Z5	NO
ENSG00000042832	20.6329	0.935577	0.422754	2.21305	0.026894	0.053053	TG	7038	thyroglobulin	P01266	NO
ENSG00000128606	10.7831	0.934706	0.564462	1.65592	0.0977374	0.159614	LRRC17	10234	leucine rich repeat containing 17	Q8N6Y2	NO
ENSG00000102409	50.1343	0.934418	0.261437	3.57415	0.000351363	0.00114505	BEX4	56271	brain expressed X-linked 4	Q9NWD9	NO
ENSG00000105519	34.1738	0.933722	0.344457	2.7107	0.00671407	0.0157965	CAPS	828	calcyphosine	K7EL21	NO
ENSG00000128965	21.0643	0.932955	0.403857	2.31011	0.0208821	0.0427512	CHAC1	79094	ChaC glutathione specific gamma-glutamylcyclotransferase 1	Q9BUX1	NO
ENSG00000141040	23.9292	0.931839	0.3735	2.49489	0.0125998	0.0274623	ZNF287	57336	zinc finger protein 287	Q6PEZ3	NO
ENSG00000179163	132.902	0.931662	0.175717	5.30206	1.15e-07	7.15e-07	FUCA1	2517	alpha-L-fucosidase 1	P04066	NO
ENSG00000151553	255.022	0.931559	0.137077	6.79586	1.08e-11	1.18e-10	FAM160B1	57700	family with sequence similarity 160 member B1	Q5W0V3	NO
ENSG00000100554	2446.28	0.931554	0.0709229	13.1347	2.08e-39	2.58e-37	ATP6V1D	51382	ATPase H+ transporting V1 subunit D	A0A024R683	NO
ENSG00000112175	124.724	0.930724	0.171332	5.43229	5.56e-08	3.65e-07	BMP5	653	bone morphogenetic protein 5	A8K694	NO
ENSG00000176973	16.5615	0.930257	0.449134	2.07122	0.038338	0.0720201	FAM89B	23625	family with sequence similarity 89 member B	Q8N5H3	NO
ENSG00000198088	23.4901	0.930115	0.377465	2.46411	0.0137353	0.0295884	NUP62CL	54830	nucleoporin 62 C-terminal like	A0A0S2Z5E8	NO
ENSG00000197128	6.52291	0.929506	0.739711	1.25658	0.208906	0.299569	ZNF772	400720	zinc finger protein 772	Q68DY9	NO
ENSG00000162849	53.3891	0.92947	0.252344	3.68334	0.000230193	0.000779878	KIF26B	55083	kinesin family member 26B	Q2KJY2	NO
ENSG00000253293	1215.19	0.929211	0.0788145	11.7898	4.4e-32	3.13e-30	HOXA10	3206	homeobox A10	P31260	NO
ENSG00000138587	11.3844	0.92803	0.556249	1.66837	0.095242	0.156256	MNS1	55329	meiosis specific nuclear structural 1	B3KQ70	NO
ENSG00000167562	77.8689	0.926162	0.21792	4.25002	2.14e-05	9.01e-05	ZNF701	55762	zinc finger protein 701	Q6NWZ7	NO
ENSG00000131019	61.8066	0.925907	0.243104	3.80868	0.000139712	0.000496004	ULBP3	79465	UL16 binding protein 3	Q9BZM4	NO
ENSG00000100218	15.5232	0.92531	0.462552	2.00045	0.045452	0.0834627	RSPH14	27156	radial spoke head 14 homolog	Q9UHP6	NO
ENSG00000125730	21.4261	0.925222	0.40492	2.28495	0.0223156	0.0452648	C3	718	complement C3	B4DR57	NO
ENSG00000181016	105.311	0.924432	0.236601	3.90713	9.34e-05	0.000344739	LSMEM1	286006	leucine rich single-pass membrane protein 1	Q8N8F7	NO
ENSG00000170608	9.64772	0.923252	0.605299	1.52528	0.127188	0.198584	FOXA3	3171	forkhead box A3	A0A024R0R3	NO
ENSG00000071246	227.707	0.922214	0.135951	6.78346	1.17e-11	1.28e-10	VASH1	22846	vasohibin 1	Q7L8A9	NO
ENSG00000126217	200.858	0.921612	0.14084	6.5437	6e-11	6e-10	MCF2L	23263	MCF.2 cell line derived transforming sequence like	O15068	NO
ENSG00000154146	342.32	0.91874	0.144791	6.34529	2.22e-10	2.05e-09	NRGN	4900	neurogranin	A0A024R3M7	NO
ENSG00000144893	15.0752	0.91863	0.482011	1.90583	0.0566726	0.100832	MED12L	116931	mediator complex subunit 12 like	B3KXY0	NO
ENSG00000213853	2915.31	0.917835	0.0756022	12.1403	6.46e-34	5.33e-32	EMP2	2013	epithelial membrane protein 2	P54851	NO
ENSG00000133059	766.386	0.915983	0.0921419	9.94101	2.76e-23	9.42e-22	DSTYK	25778	dual serine/threonine and tyrosine protein kinase	Q6XUX3	NO
ENSG00000163040	39.6795	0.914858	0.289462	3.16055	0.00157472	0.00439945	CCDC74A	90557	coiled-coil domain containing 74A	F5GZA4	NO
ENSG00000197008	163.511	0.912958	0.152582	5.98341	2.19e-09	1.76e-08	ZNF138	7697	zinc finger protein 138	A0A0A0MT90	NO
ENSG00000182749	70.1484	0.912457	0.233241	3.91207	9.15e-05	0.000338391	PAQR7	164091	progestin and adipoQ receptor family member 7	Q86WK9	NO
ENSG00000171100	515.972	0.911544	0.104376	8.73327	2.47e-18	5.36e-17	MTM1	4534	myotubularin 1	A0A024RC06	NO
ENSG00000005882	312.85	0.909261	0.121063	7.51063	5.88e-14	8.31e-13	PDK2	5164	pyruvate dehydrogenase kinase 2	Q15119	NO
ENSG00000011332	139.476	0.90764	0.164192	5.52791	3.24e-08	2.19e-07	DPF1	8193	double PHD fingers 1	Q92782	NO
ENSG00000130590	76.0647	0.907511	0.213953	4.24164	2.22e-05	9.32e-05	SAMD10	140700	sterile alpha motif domain containing 10	Q9BYL1	NO
ENSG00000197077	162.849	0.905857	0.154181	5.87529	4.22e-09	3.25e-08	KIAA1671	85379	KIAA1671	Q9BY89	NO
ENSG00000130303	19.0377	0.905388	0.427117	2.11976	0.0340259	0.0649944	BST2	684	bone marrow stromal cell antigen 2	A0A024R7H5	NO
ENSG00000111912	255.305	0.904759	0.125056	7.23485	4.66e-13	5.96e-12	NCOA7	135112	nuclear receptor coactivator 7	B3KXK4	NO
ENSG00000135253	16.7389	0.903978	0.44958	2.01072	0.0443556	0.0817185	KCP	375616	kielin/chordin-like protein	Q6ZWJ8	NO
ENSG00000225828	24.7654	0.90248	0.38141	2.36617	0.0179734	0.0375563	FAM229A	100128071	family with sequence similarity 229 member A	H3BQW9	NO
ENSG00000106038	808.123	0.901891	0.088919	10.1428	3.57e-24	1.31e-22	EVX1	2128	even-skipped homeobox 1	B4DRC0	NO
ENSG00000142623	19.3247	0.90083	0.421913	2.13511	0.0327521	0.0628296	PADI1	29943	peptidyl arginine deiminase 1	Q9ULC6	NO
ENSG00000103145	656.971	0.900775	0.103607	8.69414	3.49e-18	7.41e-17	HCFC1R1	54985	host cell factor C1 regulator 1	Q9NWW0	NO
ENSG00000137941	32.8885	0.90068	0.327205	2.75264	0.00591163	0.0141049	TTLL7	79739	tubulin tyrosine ligase like 7	Q6ZT98	NO
ENSG00000234745	157.743	0.899495	0.160678	5.59813	2.17e-08	1.51e-07	HLA-B	3106	major histocompatibility complex, class I, B	E5FQ95	NO
ENSG00000175643	303.416	0.8984	0.122449	7.33694	2.19e-13	2.9e-12	RMI2	116028	RecQ mediated genome instability 2	Q96E14	NO
ENSG00000007129	31.6615	0.897644	0.326962	2.74541	0.00604354	0.0143676	CEACAM21	90273	carcinoembryonic antigen related cell adhesion molecule 21	A0A0G2JSC8	NO
ENSG00000128714	74.287	0.896719	0.21446	4.18129	2.9e-05	0.000118502	HOXD13	3239	homeobox D13	P35453	NO
ENSG00000106266	1545.81	0.896586	0.078033	11.4898	1.48e-30	9.39e-29	SNX8	29886	sorting nexin 8	Q9Y5X2	NO
ENSG00000136274	185.562	0.896512	0.143759	6.2362	4.48e-10	4.01e-09	NACAD	23148	NAC alpha domain containing	O15069	NO
ENSG00000152433	20.9097	0.894834	0.398811	2.24375	0.0248483	0.0496393	ZNF547	284306	zinc finger protein 547	Q8IVP9	NO
ENSG00000168505	46.946	0.894784	0.273496	3.27165	0.00106923	0.00312121	GBX2	2637	gastrulation brain homeobox 2	F8VY47	NO
ENSG00000118292	7.91634	0.894093	0.664783	1.34494	0.178645	0.263687	C1orf54	79630	chromosome 1 open reading frame 54	Q8WWF1	NO
ENSG00000155893	91.3901	0.89312	0.199464	4.47759	7.55e-06	3.44e-05	PXYLP1	92370	2-phosphoxylose phosphatase 1	Q8TE99	NO
ENSG00000144228	415.198	0.892741	0.113434	7.87016	3.54e-15	5.57e-14	SPOPL	339745	speckle type BTB/POZ protein like	Q6IQ16	NO
ENSG00000179862	17.7094	0.891099	0.427053	2.08663	0.0369219	0.0698026	CITED4	163732	Cbp/p300 interacting transactivator with Glu/Asp rich carboxy-terminal domain 4	Q96RK1	NO
ENSG00000198482	57.966	0.890073	0.250417	3.55436	0.000378895	0.00122566	ZNF808	388558	zinc finger protein 808	Q8N4W9	NO
ENSG00000107738	127.242	0.889174	0.176725	5.03139	4.87e-07	2.73e-06	VSIR	64115	V-set immunoregulatory receptor	Q9H7M9	NO
ENSG00000173567	14.1526	0.888024	0.481089	1.84586	0.0649123	0.113211	ADGRF3	165082	adhesion G protein-coupled receptor F3	Q8IZF5	NO
ENSG00000111012	24.2745	0.886407	0.405909	2.18376	0.02898	0.0565276	CYP27B1	1594	cytochrome P450 family 27 subfamily B member 1	O15528	NO
ENSG00000173890	13.1108	0.886117	0.498647	1.77704	0.0755615	0.128754	GPR160	26996	G protein-coupled receptor 160	Q9UJ42	NO
ENSG00000136856	151.109	0.886032	0.156672	5.65533	1.56e-08	1.11e-07	SLC2A8	29988	solute carrier family 2 member 8	Q5VVV9	NO
ENSG00000164691	13.3921	0.885723	0.505975	1.75053	0.0800276	0.135069	TAGAP	117289	T cell activation RhoGTPase activating protein	Q8N103	NO
ENSG00000165632	606.572	0.885538	0.100291	8.82965	1.05e-18	2.37e-17	TAF3	83860	TATA-box binding protein associated factor 3	Q5VWG9	NO
ENSG00000143622	379.355	0.88454	0.119728	7.38792	1.49e-13	2.03e-12	RIT1	6016	Ras like without CAAX 1	Q92963	NO
ENSG00000143630	23.7891	0.883105	0.402902	2.19186	0.0283897	0.0555294	HCN3	57657	hyperpolarization activated cyclic nucleotide gated potassium channel 3	Q9P1Z3	NO
ENSG00000128655	20.5845	0.882832	0.401399	2.19939	0.0278504	0.0546674	PDE11A	50940	phosphodiesterase 11A	Q9HCR9	NO
ENSG00000196843	159.562	0.882654	0.156037	5.65668	1.54e-08	1.1e-07	ARID5A	10865	AT-rich interaction domain 5A	Q03989	NO
ENSG00000063322	1494.22	0.882292	0.0745463	11.8355	2.56e-32	1.91e-30	MED29	55588	mediator complex subunit 29	Q9NX70	NO
ENSG00000204308	540.49	0.880166	0.113153	7.77855	7.34e-15	1.11e-13	RNF5	6048	ring finger protein 5	A0A024RCQ4	NO
ENSG00000003249	134.076	0.879878	0.179164	4.91103	9.06e-07	4.84e-06	DBNDD1	79007	dysbindin domain containing 1	Q9H9R9	NO
ENSG00000174939	163.326	0.879827	0.153145	5.74505	9.19e-09	6.77e-08	ASPHD1	253982	aspartate beta-hydroxylase domain containing 1	Q5U4P2	NO
ENSG00000164463	259.468	0.879338	0.146375	6.00745	1.88e-09	1.53e-08	CREBRF	153222	CREB3 regulatory factor	Q8IUR6	NO
ENSG00000168273	279.765	0.879126	0.15406	5.70639	1.15e-08	8.37e-08	SMIM4	440957	small integral membrane protein 4	Q8WVI0	NO
ENSG00000162511	9.87988	0.876932	0.604353	1.45102	0.146773	0.223965	LAPTM5	7805	lysosomal protein transmembrane 5	Q13571	NO
ENSG00000070214	46.849	0.875582	0.284086	3.0821	0.00205543	0.00555203	SLC44A1	23446	solute carrier family 44 member 1	Q8WWI5	NO
ENSG00000232070	18.4326	0.875313	0.440533	1.98694	0.0469288	0.0857639	TMEM253	643382	transmembrane protein 253	P0C7T8	NO
ENSG00000105612	521.35	0.874675	0.0957519	9.13481	6.55e-20	1.65e-18	DNASE2	1777	deoxyribonuclease 2, lysosomal	A0A024R7F4	NO
ENSG00000118508	145.021	0.874294	0.17134	5.1027	3.35e-07	1.94e-06	RAB32	10981	RAB32, member RAS oncogene family	Q13637	NO
ENSG00000164855	24.2701	0.872705	0.384162	2.27171	0.0231039	0.0465774	TMEM184A	202915	transmembrane protein 184A	Q6ZMB5	NO
ENSG00000067840	294.504	0.872278	0.118125	7.38437	1.53e-13	2.08e-12	PDZD4	57595	PDZ domain containing 4	Q17RL8	NO
ENSG00000003147	15.9718	0.872103	0.457246	1.90729	0.0564826	0.10052	ICA1	3382	islet cell autoantigen 1	A0A024RA29	NO
ENSG00000123570	21.9839	0.871602	0.418935	2.08052	0.0374782	0.0706636	RAB9B	51209	RAB9B, member RAS oncogene family	Q9NP90	NO
ENSG00000166128	358.186	0.87057	0.111909	7.77929	7.29e-15	1.11e-13	RAB8B	51762	RAB8B, member RAS oncogene family	Q92930	NO
ENSG00000173801	979.418	0.869191	0.0864266	10.057	8.56e-24	3.02e-22	JUP	3728	junction plakoglobin	A0A0S2Z487	NO
ENSG00000078902	1442.89	0.869169	0.0794266	10.943	7.18e-28	3.71e-26	TOLLIP	54472	toll interacting protein	B3KR28	NO
ENSG00000188290	122.953	0.869165	0.173541	5.0084	5.49e-07	3.06e-06	HES4	57801	hes family bHLH transcription factor 4	E9PB28	NO
ENSG00000163517	83.5264	0.868288	0.224469	3.86818	0.000109649	0.000399089	HDAC11	79885	histone deacetylase 11	Q96DB2	NO
ENSG00000141068	39.4311	0.866274	0.28873	3.0003	0.00269717	0.00706402	KSR1	8844	kinase suppressor of ras 1	Q8IVT5	NO
ENSG00000116514	251.742	0.865926	0.12855	6.73612	1.63e-11	1.75e-10	RNF19B	127544	ring finger protein 19B	Q6ZMZ0	NO
ENSG00000088280	34.0487	0.864493	0.315687	2.73845	0.00617303	0.0146403	ASAP3	55616	ArfGAP with SH3 domain, ankyrin repeat and PH domain 3	Q8TDY4	NO
ENSG00000277224	19.2092	0.863839	0.426243	2.02664	0.0426997	0.0790144	HIST1H2BF	8343	histone cluster 1 H2B family member f	B2R4S9	NO
ENSG00000152952	33.3446	0.862427	0.334242	2.58025	0.00987295	0.0221566	PLOD2	5352	procollagen-lysine,2-oxoglutarate 5-dioxygenase 2	O00469	NO
ENSG00000122176	7.59057	0.861214	0.663708	1.29758	0.194432	0.282951	FMOD	2331	fibromodulin	A0A024R971	NO
ENSG00000121671	274.738	0.860593	0.126322	6.81269	9.58e-12	1.05e-10	CRY2	1408	cryptochrome circadian regulator 2	Q49AN0	NO
ENSG00000116285	299.705	0.860279	0.119138	7.22087	5.17e-13	6.58e-12	ERRFI1	54206	ERBB receptor feedback inhibitor 1	B3KTV8	NO
ENSG00000089163	35.5597	0.859614	0.319823	2.68778	0.00719281	0.016803	SIRT4	23409	sirtuin 4	Q9Y6E7	NO
ENSG00000128915	1388.6	0.858649	0.0755703	11.3623	6.45e-30	3.88e-28	ICE2	79664	interactor of little elongation complex ELL subunit 2	Q659A1	NO
ENSG00000198576	232.66	0.858084	0.138485	6.19624	5.78e-10	5.1e-09	ARC	23237	activity regulated cytoskeleton associated protein	Q7LC44	NO
ENSG00000135437	22.4775	0.85758	0.41177	2.08266	0.0372818	0.0703411	RDH5	5959	retinol dehydrogenase 5	A0A024RB18	NO
ENSG00000178573	100.913	0.857375	0.187232	4.57921	4.67e-06	2.21e-05	MAF	4094	MAF bZIP transcription factor	O75444	NO
ENSG00000188486	4265.86	0.857362	0.0849489	10.0927	5.95e-24	2.15e-22	H2AFX	3014	H2A histone family member X	P16104	NO
ENSG00000106992	64.1264	0.85695	0.232746	3.68191	0.000231493	0.000783516	AK1	203	adenylate kinase 1	P00568	NO
ENSG00000172795	2264.87	0.856403	0.0807848	10.601	2.95e-26	1.31e-24	DCP2	167227	decapping mRNA 2	Q8IU60	NO
ENSG00000176714	26.3083	0.855909	0.37569	2.27823	0.0227129	0.045963	CCDC121	79635	coiled-coil domain containing 121	Q6ZUS5	NO
ENSG00000139625	152.781	0.854397	0.168928	5.05777	4.24e-07	2.41e-06	MAP3K12	7786	mitogen-activated protein kinase kinase kinase 12	Q12852	NO
ENSG00000167157	12.9741	0.85339	0.50452	1.69149	0.0907432	0.149851	PRRX2	51450	paired related homeobox 2	A0A140VJS2	NO
ENSG00000168994	157.457	0.852776	0.15665	5.44382	5.21e-08	3.43e-07	PXDC1	221749	PX domain containing 1	Q5TGL8	NO
ENSG00000131398	27.2384	0.850635	0.344325	2.47044	0.0134947	0.0291288	KCNC3	3748	potassium voltage-gated channel subfamily C member 3	Q14003	NO
ENSG00000166923	9.356	0.850516	0.603888	1.4084	0.159012	0.239477	GREM1	26585	gremlin 1, DAN family BMP antagonist	B3KTR9	NO
ENSG00000204611	153.958	0.850046	0.158656	5.3578	8.42e-08	5.39e-07	ZNF616	90317	zinc finger protein 616	Q08AN1	NO
ENSG00000198356	1401.65	0.849606	0.0877845	9.67832	3.73e-22	1.14e-20	ASNA1	439	arsA arsenite transporter, ATP-binding, homolog 1 (bacterial)	O43681	NO
ENSG00000176896	23.1402	0.849385	0.385372	2.20406	0.02752	0.0541185	TCEANC	170082	transcription elongation factor A N-terminal and central domain containing	A8K5F6	NO
ENSG00000169035	11.9344	0.847939	0.52731	1.60805	0.107825	0.173451	KLK7	5650	kallikrein related peptidase 7	P49862	NO
ENSG00000120860	287.601	0.847694	0.135247	6.26776	3.66e-10	3.3e-09	WASHC3	51019	WASH complex subunit 3	F5GZ97	NO
ENSG00000158373	320.974	0.847688	0.115132	7.36278	1.8e-13	2.42e-12	HIST1H2BD	3017	histone cluster 1 H2B family member d	A0A024QZZ7	NO
ENSG00000150281	11.5995	0.846362	0.546923	1.5475	0.121743	0.191658	CTF1	1489	cardiotrophin 1	Q16619	NO
ENSG00000107104	30.0304	0.846027	0.34143	2.4779	0.0132159	0.0286212	KANK1	23189	KN motif and ankyrin repeat domains 1	Q14678	NO
ENSG00000147119	38.2808	0.844326	0.311018	2.71472	0.00663324	0.0156328	CHST7	56548	carbohydrate sulfotransferase 7	Q9NS84	NO
ENSG00000186417	22.8559	0.842623	0.378085	2.22866	0.0258366	0.0513355	GLDN	342035	gliomedin	Q14DE1	NO
ENSG00000163823	117.828	0.841937	0.180145	4.67366	2.96e-06	1.46e-05	CCR1	1230	C-C motif chemokine receptor 1	P32246	NO
ENSG00000167977	2016.11	0.841807	0.074986	11.2262	3.03e-29	1.72e-27	KCTD5	54442	potassium channel tetramerization domain containing 5	Q9NXV2	NO
ENSG00000090612	248.182	0.841408	0.127585	6.59486	4.26e-11	4.34e-10	ZNF268	10795	zinc finger protein 268	Q14587	NO
ENSG00000125144	16.9857	0.841328	0.440939	1.90804	0.0563865	0.1004	MT1G	4495	metallothionein 1G	P13640	NO
ENSG00000164342	14.1644	0.84118	0.496411	1.69452	0.0901656	0.149111	TLR3	7098	toll like receptor 3	O15455	NO
ENSG00000108511	528.099	0.841055	0.110642	7.60157	2.93e-14	4.22e-13	HOXB6	3216	homeobox B6	P17509	NO
ENSG00000187189	797.705	0.840137	0.0882988	9.5147	1.82e-21	5.19e-20	TSPYL4	23270	TSPY like 4	Q9UJ04	NO
ENSG00000181291	86.6031	0.839835	0.206043	4.07602	4.58e-05	0.000180489	TMEM132E	124842	transmembrane protein 132E	A0A0J9YW40	NO
ENSG00000137103	114.885	0.837628	0.182141	4.59878	4.25e-06	2.03e-05	TMEM8B	51754	transmembrane protein 8B	A6NDV4	NO
ENSG00000136052	104.36	0.836803	0.186558	4.48549	7.27e-06	3.33e-05	SLC41A2	84102	solute carrier family 41 member 2	Q96JW4	NO
ENSG00000158258	1288.97	0.83581	0.0815031	10.2549	1.12e-24	4.29e-23	CLSTN2	64084	calsyntenin 2	Q9H4D0	NO
ENSG00000079332	2572.19	0.835722	0.0668037	12.5101	6.57e-36	6.33e-34	SAR1A	56681	secretion associated Ras related GTPase 1A	Q5SQT9	NO
ENSG00000085563	250.371	0.835392	0.135443	6.16786	6.92e-10	6.03e-09	ABCB1	5243	ATP binding cassette subfamily B member 1	A4D1D2	NO
ENSG00000198727	119980	0.835368	0.35079	2.38139	0.0172473	0.0361975	CYTB	4519	cytochrome b	P00156	NO
ENSG00000128165	14.704	0.83461	0.482476	1.72985	0.0836574	0.140255	ADM2	79924	adrenomedullin 2	Q7Z4H4	NO
ENSG00000183150	33.222	0.834481	0.33734	2.47371	0.0133719	0.0289043	GPR19	2842	G protein-coupled receptor 19	Q15760	NO
ENSG00000177483	19.5716	0.834117	0.406155	2.05369	0.0400058	0.0746173	RBM44	375316	RNA binding motif protein 44	A0A0A0MR46	NO
ENSG00000134242	45.8362	0.833274	0.310505	2.68361	0.00728321	0.0169599	PTPN22	26191	protein tyrosine phosphatase, non-receptor type 22	B4DZW8	NO
ENSG00000166262	60.9271	0.833244	0.243008	3.42887	0.0006061	0.00187136	FAM227B	196951	family with sequence similarity 227 member B	Q96M60	NO
ENSG00000139597	26.1305	0.832222	0.399474	2.0833	0.0372242	0.0702642	N4BP2L1	90634	NEDD4 binding protein 2 like 1	A0A024RDV1	NO
ENSG00000100292	413.794	0.832158	0.105162	7.91307	2.51e-15	4.03e-14	HMOX1	3162	heme oxygenase 1	P09601	NO
ENSG00000204682	416.01	0.832153	0.106051	7.84671	4.27e-15	6.66e-14	CASC10	399726	cancer susceptibility 10	Q5T4H9	NO
ENSG00000160161	41.1272	0.831963	0.288385	2.8849	0.00391532	0.00983264	CILP2	148113	cartilage intermediate layer protein 2	Q8IUL8	NO
ENSG00000198840	3973.72	0.830841	0.365323	2.27427	0.0229499	0.0463411	ND3	4537	NADH dehydrogenase, subunit 3 (complex I)	P03897	NO
ENSG00000206561	20.2703	0.830173	0.426647	1.94581	0.0516777	0.0932743	COLQ	8292	collagen like tail subunit of asymmetric acetylcholinesterase	Q9Y215	NO
ENSG00000115009	23.7879	0.829363	0.373983	2.21765	0.0265788	0.0525584	CCL20	6364	C-C motif chemokine ligand 20	P78556	NO
ENSG00000170412	84.7027	0.828587	0.204367	4.0544	5.03e-05	0.000196737	GPRC5C	55890	G protein-coupled receptor class C group 5 member C	A0A024R8N9	NO
ENSG00000122390	1072.1	0.828559	0.0910093	9.10411	8.7e-20	2.16e-18	NAA60	79903	N(alpha)-acetyltransferase 60, NatF catalytic subunit	Q9H7X0	NO
ENSG00000243279	91.898	0.826862	0.206177	4.01045	6.06e-05	0.000233318	PRAF2	11230	PRA1 domain family member 2	A0A024QZ22	NO
ENSG00000164741	61.7297	0.824604	0.24969	3.30251	0.000958237	0.00282578	DLC1	10395	DLC1 Rho GTPase activating protein	A8K119	NO
ENSG00000106384	47.9269	0.823395	0.266185	3.09332	0.00197933	0.00536859	MOGAT3	346606	monoacylglycerol O-acyltransferase 3	Q86VF5	NO
ENSG00000187713	526.54	0.82236	0.0961003	8.55731	1.16e-17	2.31e-16	TMEM203	94107	transmembrane protein 203	Q969S6	NO
ENSG00000100243	1994.84	0.821011	0.0767902	10.6916	1.11e-26	5.2e-25	CYB5R3	1727	cytochrome b5 reductase 3	P00387	NO
ENSG00000072062	1765.41	0.820029	0.0863019	9.50186	2.06e-21	5.84e-20	PRKACA	5566	protein kinase cAMP-activated catalytic subunit alpha	P17612	NO
ENSG00000066735	180.792	0.819362	0.164445	4.98259	6.27e-07	3.45e-06	KIF26A	26153	kinesin family member 26A	Q9ULI4	NO
ENSG00000198814	175.831	0.819158	0.150319	5.44946	5.05e-08	3.33e-07	GK	2710	glycerol kinase	B4DH54	NO
ENSG00000112584	202.105	0.818868	0.141315	5.79462	6.85e-09	5.14e-08	FAM120B	84498	family with sequence similarity 120B	A0A0D9SEJ5	NO
ENSG00000106025	376.538	0.817456	0.114659	7.12947	1.01e-12	1.24e-11	TSPAN12	23554	tetraspanin 12	A0A024R740	NO
ENSG00000159720	2197.25	0.816686	0.0718515	11.3663	6.15e-30	3.72e-28	ATP6V0D1	9114	ATPase H+ transporting V0 subunit d1	P61421	NO
ENSG00000167380	139.409	0.816608	0.167546	4.87393	1.09e-06	5.78e-06	ZNF226	7769	zinc finger protein 226	A0A024R0P4	NO
ENSG00000256806	91.56	0.816475	0.204587	3.99084	6.58e-05	0.00025118	C17orf100	388327	chromosome 17 open reading frame 100	D3DTM5	NO
ENSG00000125898	157.811	0.814898	0.153188	5.31961	1.04e-07	6.53e-07	FAM110A	83541	family with sequence similarity 110 member A	Q9BQ89	NO
ENSG00000142279	296.148	0.814098	0.118843	6.85021	7.37e-12	8.14e-11	WTIP	126374	WT1 interacting protein	A6NIX2	NO
ENSG00000101347	1809.85	0.814049	0.0708094	11.4963	1.38e-30	8.79e-29	SAMHD1	25939	SAM and HD domain containing deoxynucleoside triphosphate triphosphohydrolase 1	Q59H15	NO
ENSG00000103942	29.9577	0.813312	0.332056	2.44932	0.0143127	0.0306842	HOMER2	9455	homer scaffold protein 2	Q9NSB8	NO
ENSG00000178075	12.531	0.812489	0.528667	1.53686	0.124326	0.194994	GRAMD1C	54762	GRAM domain containing 1C	Q8IYS0	NO
ENSG00000196116	161.258	0.811397	0.156996	5.16828	2.36e-07	1.4e-06	TDRD7	23424	tudor domain containing 7	Q8NHU6	NO
ENSG00000153933	44.188	0.810605	0.29428	2.75453	0.0058776	0.0140479	DGKE	8526	diacylglycerol kinase epsilon	A1L4Q0	NO
ENSG00000164442	305.514	0.810364	0.126133	6.42466	1.32e-10	1.26e-09	CITED2	10370	Cbp/p300 interacting transactivator with Glu/Asp rich carboxy-terminal domain 2	D9ZGF1	NO
ENSG00000105875	107.473	0.810192	0.186294	4.349	1.37e-05	5.96e-05	WDR91	29062	WD repeat domain 91	A4D1P6	NO
ENSG00000133985	82.1935	0.809716	0.211031	3.83695	0.000124571	0.000447179	TTC9	23508	tetratricopeptide repeat domain 9	A0A024R6B1	NO
ENSG00000172403	10.5631	0.809304	0.582684	1.38893	0.164855	0.246642	SYNPO2	171024	synaptopodin 2	Q9UMS6	NO
ENSG00000099256	73.4139	0.808161	0.224926	3.59301	0.000326882	0.00107309	PRTFDC1	56952	phosphoribosyl transferase domain containing 1	Q9NRG1	NO
ENSG00000167972	21.8706	0.80809	0.393191	2.05521	0.039859	0.0743867	ABCA3	21	ATP binding cassette subfamily A member 3	Q4LE27	NO
ENSG00000268350	18.6249	0.807727	0.442153	1.8268	0.0677295	0.117474	FAM156A	29057	family with sequence similarity 156 member A	Q8NDB6	NO
ENSG00000111269	792.357	0.807695	0.0842697	9.58465	9.28e-22	2.72e-20	CREBL2	1389	cAMP responsive element binding protein like 2	O60519	NO
ENSG00000128683	644.058	0.807503	0.117484	6.87332	6.27e-12	6.97e-11	GAD1	2571	glutamate decarboxylase 1	A0A0S2Z3V5	NO
ENSG00000163689	24.3724	0.807405	0.386166	2.09082	0.0365439	0.069241	C3orf67	200844	chromosome 3 open reading frame 67	Q6ZVT6	NO
ENSG00000165312	78.8575	0.807139	0.21175	3.81176	0.000137984	0.000490247	OTUD1	220213	OTU deubiquitinase 1	Q5VV17	NO
ENSG00000068903	503.963	0.805762	0.105834	7.61342	2.67e-14	3.86e-13	SIRT2	22933	sirtuin 2	A0A0A0MRF5	NO
ENSG00000101782	1796.63	0.805078	0.074393	10.822	2.71e-27	1.33e-25	RIOK3	8780	RIO kinase 3	B0YJ89	NO
ENSG00000167693	2102.73	0.804647	0.0741524	10.8513	1.97e-27	9.77e-26	NXN	64359	nucleoredoxin	Q6DKJ4	NO
ENSG00000106689	51.562	0.804607	0.268436	2.99738	0.00272309	0.00712247	LHX2	9355	LIM homeobox 2	B3KNJ5	NO
ENSG00000144199	161.476	0.804602	0.153137	5.25413	1.49e-07	9.11e-07	FAHD2B	151313	fumarylacetoacetate hydrolase domain containing 2B	Q6P2I3	NO
ENSG00000069424	263.865	0.804174	0.131438	6.11826	9.46e-10	8.06e-09	KCNAB2	8514	potassium voltage-gated channel subfamily A regulatory beta subunit 2	A0A024R4E3	NO
ENSG00000103599	22.9193	0.802442	0.385948	2.07914	0.0376041	0.0708624	IQCH	64799	IQ motif containing H	A0A024R5X4	NO
ENSG00000104325	591.939	0.80225	0.0939348	8.54049	1.34e-17	2.66e-16	DECR1	1666	2,4-dienoyl-CoA reductase 1	Q16698	NO
ENSG00000180611	48.9168	0.802015	0.268636	2.98551	0.0028311	0.00737582	MB21D2	151963	Mab-21 domain containing 2	Q8IYB1	NO
ENSG00000130475	95.8676	0.801763	0.199702	4.01479	5.95e-05	0.000229259	FCHO1	23149	FCH domain only 1	A0A0C3SFZ9	NO
ENSG00000185215	615.644	0.801671	0.0950847	8.43113	3.42e-17	6.58e-16	TNFAIP2	7127	TNF alpha induced protein 2	Q03169	NO
ENSG00000131779	154.921	0.800374	0.157617	5.07797	3.81e-07	2.19e-06	PEX11B	8799	peroxisomal biogenesis factor 11 beta	O96011	NO
ENSG00000068784	1025.9	0.800082	0.0812592	9.84605	7.13e-23	2.36e-21	SRBD1	55133	S1 RNA binding domain 1	Q8N5C6	NO
ENSG00000163827	17.4523	0.799367	0.457186	1.74845	0.0803861	0.135459	LRRC2	79442	leucine rich repeat containing 2	A0A024R2R5	NO
ENSG00000140323	146.925	0.799281	0.158401	5.04594	4.51e-07	2.55e-06	DISP2	85455	dispatched RND transporter family member 2	A7MBM2	NO
ENSG00000118564	472.268	0.79876	0.0990883	8.0611	7.56e-16	1.28e-14	FBXL5	26234	F-box and leucine rich repeat protein 5	Q9UKA1	NO
ENSG00000172936	780.354	0.79873	0.0868542	9.19622	3.71e-20	9.57e-19	MYD88	4615	myeloid differentiation primary response 88	Q99836	NO
ENSG00000148926	108.739	0.797943	0.189062	4.22053	2.44e-05	0.000101384	ADM	133	adrenomedullin	P35318	NO
ENSG00000116857	655.322	0.797504	0.0965546	8.25962	1.46e-16	2.63e-15	TMEM9	252839	transmembrane protein 9	A0A024R967	NO
ENSG00000106400	2087.54	0.797048	0.0855844	9.31301	1.24e-20	3.32e-19	ZNHIT1	10467	zinc finger HIT-type containing 1	O43257	NO
ENSG00000068971	285.143	0.797003	0.123106	6.47414	9.54e-11	9.28e-10	PPP2R5B	5526	protein phosphatase 2 regulatory subunit B'beta	A0A024R593	NO
ENSG00000182809	186.548	0.794646	0.160056	4.96478	6.88e-07	3.75e-06	CRIP2	1397	cysteine rich protein 2	P52943	NO
ENSG00000162572	26.7382	0.79456	0.350298	2.26824	0.0233145	0.0469679	SCNN1D	6339	sodium channel epithelial 1 delta subunit	A6NNF7	NO
ENSG00000008517	280.062	0.794527	0.127713	6.22117	4.93e-10	4.4e-09	IL32	9235	interleukin 32	P24001	NO
ENSG00000003400	40.8277	0.793872	0.297931	2.66462	0.00770759	0.0177927	CASP10	843	caspase 10	Q92851	NO
ENSG00000100626	14.042	0.792962	0.477243	1.66155	0.0966039	0.158079	GALNT16	57452	polypeptide N-acetylgalactosaminyltransferase 16	Q68VJ8	NO
ENSG00000063438	35.5531	0.792859	0.309002	2.56587	0.0102916	0.0229846	AHRR	57491	aryl-hydrocarbon receptor repressor	A9YTQ3	NO
ENSG00000241839	246.909	0.792157	0.130255	6.08161	1.19e-09	1e-08	PLEKHO2	80301	pleckstrin homology domain containing O2	Q8TD55	NO
ENSG00000106034	802.355	0.791461	0.0880499	8.98878	2.5e-19	5.93e-18	CPED1	79974	cadherin like and PC-esterase domain containing 1	A4D0V7	NO
ENSG00000135956	1493.62	0.791326	0.0772035	10.2499	1.18e-24	4.5e-23	TMEM127	55654	transmembrane protein 127	O75204	NO
ENSG00000128203	16.1688	0.791215	0.452806	1.74736	0.080575	0.135728	ASPHD2	57168	aspartate beta-hydroxylase domain containing 2	A0A024R1D0	NO
ENSG00000106853	296.584	0.791194	0.117473	6.73511	1.64e-11	1.76e-10	PTGR1	22949	prostaglandin reductase 1	Q14914	NO
ENSG00000170540	3657.11	0.791096	0.0650644	12.1587	5.16e-34	4.31e-32	ARL6IP1	23204	ADP ribosylation factor like GTPase 6 interacting protein 1	Q15041	NO
ENSG00000179403	159.405	0.790973	0.175877	4.4973	6.88e-06	3.17e-05	VWA1	64856	von Willebrand factor A domain containing 1	Q6PCB0	NO
ENSG00000179331	11.8319	0.790698	0.530378	1.49082	0.136008	0.210154	RAB39A	54734	RAB39A, member RAS oncogene family	Q14964	NO
ENSG00000105223	1363.72	0.790033	0.0749126	10.5461	5.3e-26	2.3e-24	PLD3	23646	phospholipase D family member 3	A0A024R0Q4	NO
ENSG00000168913	59.7041	0.789962	0.260972	3.027	0.00246991	0.0065355	ENHO	375704	energy homeostasis associated	Q6UWT2	NO
ENSG00000176108	128.665	0.789472	0.185231	4.2621	2.03e-05	8.58e-05	CHMP6	79643	charged multivesicular body protein 6	Q96FZ7	NO
ENSG00000138593	544.236	0.789123	0.10656	7.40544	1.31e-13	1.8e-12	SECISBP2L	9728	SECIS binding protein 2 like	A0A024R5R0	NO
ENSG00000102109	627.765	0.788628	0.112138	7.03267	2.03e-12	2.41e-11	PCSK1N	27344	proprotein convertase subtilisin/kexin type 1 inhibitor	Q9UHG2	NO
ENSG00000109265	224.791	0.788555	0.136734	5.76708	8.07e-09	5.99e-08	KIAA1211	57482	KIAA1211	Q6ZU35	NO
ENSG00000278023	17.5668	0.788125	0.433148	1.81953	0.0688309	0.119116	RDM1	201299	RAD52 motif containing 1	Q8NG50	NO
ENSG00000153071	44.0785	0.788095	0.276468	2.85058	0.00436391	0.01082	DAB2	1601	DAB2, clathrin adaptor protein	P98082	NO
ENSG00000146833	1333.77	0.787862	0.0748986	10.5191	7.06e-26	3.02e-24	TRIM4	89122	tripartite motif containing 4	Q9C037	NO
ENSG00000112343	272.946	0.787613	0.124696	6.31628	2.68e-10	2.45e-09	TRIM38	10475	tripartite motif containing 38	A0A024QZY4	NO
ENSG00000108433	810.738	0.786883	0.0868163	9.06378	1.26e-19	3.09e-18	GOSR2	9570	golgi SNAP receptor complex member 2	O14653	NO
ENSG00000106780	254.256	0.786753	0.136783	5.75185	8.83e-09	6.53e-08	MEGF9	1955	multiple EGF like domains 9	Q9H1U4	NO
ENSG00000102387	20.5775	0.786692	0.438902	1.79241	0.0730672	0.125212	TAF7L	54457	TATA-box binding protein associated factor 7 like	Q5H9L4	NO
ENSG00000142185	76.6176	0.786008	0.218955	3.58982	0.000330911	0.00108426	TRPM2	7226	transient receptor potential cation channel subfamily M member 2	B4DVI8	NO
ENSG00000152527	23.5458	0.785839	0.404004	1.94513	0.0517596	0.0934068	PLEKHH2	130271	pleckstrin homology, MyTH4 and FERM domain containing H2	Q8IVE3	NO
ENSG00000134072	14.3931	0.783458	0.49534	1.58166	0.113728	0.180952	CAMK1	8536	calcium/calmodulin dependent protein kinase I	B0YIY3	NO
ENSG00000124532	680.928	0.783455	0.0875733	8.94628	3.68e-19	8.58e-18	MRS2	57380	MRS2, magnesium transporter	Q9HD23	NO
ENSG00000275074	72.9862	0.783386	0.218694	3.58211	0.000340829	0.00111281	NUDT18	79873	nudix hydrolase 18	Q6ZVK8	NO
ENSG00000215712	325.189	0.783193	0.121577	6.44193	1.18e-10	1.13e-09	TMEM242	729515	transmembrane protein 242	Q9NWH2	NO
ENSG00000163702	79.9244	0.782523	0.209143	3.74156	0.00018288	0.000633681	IL17RC	84818	interleukin 17 receptor C	Q8NAC3	NO
ENSG00000163683	348.772	0.782521	0.118687	6.59314	4.31e-11	4.39e-10	SMIM14	201895	small integral membrane protein 14	A0A024R9S4	NO
ENSG00000143502	49.0743	0.782402	0.267827	2.9213	0.00348579	0.00888436	SUSD4	55061	sushi domain containing 4	A0A140VK55	NO
ENSG00000072954	135.091	0.782371	0.174519	4.48301	7.36e-06	3.36e-05	TMEM38A	79041	transmembrane protein 38A	Q9H6F2	NO
ENSG00000197016	196.29	0.781565	0.140177	5.57557	2.47e-08	1.69e-07	ZNF470	388566	zinc finger protein 470	Q6ECI4	NO
ENSG00000141376	165.344	0.781237	0.149797	5.2153	1.84e-07	1.11e-06	BCAS3	54828	BCAS3, microtubule associated cell migration factor	Q9H6U6	NO
ENSG00000136280	797.097	0.780279	0.0977542	7.98204	1.44e-15	2.37e-14	CCM2	83605	CCM2 scaffold protein	Q9BSQ5	NO
ENSG00000081665	208.624	0.780118	0.13714	5.68848	1.28e-08	9.25e-08	ZNF506	440515	zinc finger protein 506	Q5JVG8	NO
ENSG00000041515	48.6254	0.779792	0.271086	2.87655	0.00402051	0.0100658	MYO16	23026	myosin XVI	F8W883	NO
ENSG00000084764	304.009	0.779399	0.117016	6.66062	2.73e-11	2.86e-10	MAPRE3	22924	microtubule associated protein RP/EB family member 3	Q9UPY8	NO
ENSG00000118513	10.839	0.778663	0.544554	1.42991	0.152743	0.231592	MYB	4602	MYB proto-oncogene, transcription factor	P10242	NO
ENSG00000143217	32.3533	0.778449	0.319724	2.43476	0.0149018	0.0317607	NECTIN4	81607	nectin cell adhesion molecule 4	K4PZ75	NO
ENSG00000068615	31.401	0.7776	0.339651	2.28941	0.0220556	0.0448226	REEP1	65055	receptor accessory protein 1	E7EUF7	NO
ENSG00000114841	108.668	0.777598	0.191415	4.06238	4.86e-05	0.00019067	DNAH1	25981	dynein axonemal heavy chain 1	A0A140VJI6	NO
ENSG00000092969	610.165	0.777394	0.108918	7.13743	9.51e-13	1.18e-11	TGFB2	7042	transforming growth factor beta 2	P61812	NO
ENSG00000187098	15.386	0.777334	0.455226	1.70758	0.0877144	0.145753	MITF	4286	melanogenesis associated transcription factor	O75030	NO
ENSG00000106367	3359.38	0.776879	0.072863	10.6622	1.53e-26	7.07e-25	AP1S1	1174	adaptor related protein complex 1 sigma 1 subunit	A0A024QYT6	NO
ENSG00000081320	323.893	0.776671	0.119579	6.49504	8.3e-11	8.12e-10	STK17B	9262	serine/threonine kinase 17b	O94768	NO
ENSG00000174099	823.025	0.776625	0.0875477	8.87088	7.26e-19	1.65e-17	MSRB3	253827	methionine sulfoxide reductase B3	Q8IXL7	NO
ENSG00000198585	754.547	0.774285	0.0894271	8.65828	4.79e-18	1e-16	NUDT16	131870	nudix hydrolase 16	Q96DE0	NO
ENSG00000107175	1314.39	0.773576	0.0773056	10.0067	1.42e-23	4.98e-22	CREB3	10488	cAMP responsive element binding protein 3	O43889	NO
ENSG00000113763	136.879	0.773329	0.165616	4.66942	3.02e-06	1.48e-05	UNC5A	90249	unc-5 netrin receptor A	Q6ZN44	NO
ENSG00000125726	8.08592	0.773187	0.64092	1.20637	0.227675	0.321112	CD70	970	CD70 molecule	A0A0U5JA32	NO
ENSG00000166578	14.6361	0.773137	0.485175	1.59352	0.111043	0.177515	IQCD	115811	IQ motif containing D	Q96DY2	NO
ENSG00000168528	69.61	0.772497	0.227766	3.39162	0.000694798	0.00211507	SERINC2	347735	serine incorporator 2	Q96IM8	NO
ENSG00000152284	158.915	0.771901	0.162887	4.73886	2.15e-06	1.08e-05	TCF7L1	83439	transcription factor 7 like 1	Q9HCS4	NO
ENSG00000166323	11.2873	0.771381	0.566512	1.36163	0.173314	0.257215	C11orf65	160140	chromosome 11 open reading frame 65	Q8NCR3	NO
ENSG00000169855	12.8265	0.770837	0.502535	1.5339	0.125055	0.195893	ROBO1	6091	roundabout guidance receptor 1	Q9Y6N7	NO
ENSG00000125354	392.497	0.770179	0.108042	7.12851	1.01e-12	1.25e-11	2022-09-06	23157	septin 6	Q14141	NO
ENSG00000163069	1042.83	0.770064	0.0803139	9.58818	8.97e-22	2.64e-20	SGCB	6443	sarcoglycan beta	Q16585	NO
ENSG00000171428	184.977	0.769675	0.162648	4.73215	2.22e-06	1.11e-05	NAT1	9	N-acetyltransferase 1	P18440	NO
ENSG00000212907	1828.47	0.769552	0.358603	2.14597	0.0318752	0.0614366	ND4L	4539	NADH dehydrogenase, subunit 4L (complex I)	P03901	NO
ENSG00000129173	77.7475	0.769118	0.217399	3.53782	0.000403438	0.00129377	E2F8	79733	E2F transcription factor 8	A0AVK6	NO
ENSG00000134864	29.6773	0.76832	0.33103	2.321	0.0202871	0.0416747	GGACT	87769	gamma-glutamylamine cyclotransferase	Q9BVM4	NO
ENSG00000086062	747.392	0.767771	0.0890096	8.62571	6.37e-18	1.31e-16	B4GALT1	2683	beta-1,4-galactosyltransferase 1	P15291	NO
ENSG00000158773	508.107	0.767743	0.0965356	7.95296	1.82e-15	2.96e-14	USF1	7391	upstream transcription factor 1	A0A0S2Z4U5	NO
ENSG00000151414	768.791	0.767665	0.0921171	8.33358	7.84e-17	1.46e-15	NEK7	140609	NIMA related kinase 7	A0A024R964	NO
ENSG00000133392	11.0499	0.766987	0.558696	1.37282	0.169809	0.252799	MYH11	4629	myosin heavy chain 11	P35749	NO
ENSG00000187626	94.6898	0.766262	0.19343	3.96144	7.45e-05	0.000280967	ZKSCAN4	387032	zinc finger with KRAB and SCAN domains 4	B7Z7H3	NO
ENSG00000121900	40.3936	0.766129	0.309799	2.47299	0.0133989	0.0289536	TMEM54	113452	transmembrane protein 54	Q969K7	NO
ENSG00000135749	25.6111	0.765935	0.367598	2.08362	0.0371945	0.0702242	PCNX2	80003	pecanex homolog 2	A6NKB5	NO
ENSG00000185269	3228.11	0.765704	0.0707738	10.819	2.8e-27	1.37e-25	NOTUM	147111	notum, palmitoleoyl-protein carboxylesterase	Q6P988	NO
ENSG00000124151	1398.57	0.765622	0.0875477	8.7452	2.23e-18	4.86e-17	NCOA3	8202	nuclear receptor coactivator 3	Q59EE8	NO
ENSG00000137868	313.146	0.765557	0.118416	6.46498	1.01e-10	9.8e-10	STRA6	64220	stimulated by retinoic acid 6	B3KPB8	NO
ENSG00000168016	24.6414	0.765254	0.384952	1.98792	0.0468207	0.0855889	TRANK1	9881	tetratricopeptide repeat and ankyrin repeat containing 1	O15050	NO
ENSG00000176029	62.6333	0.764861	0.238243	3.21042	0.00132539	0.00379074	C11orf16	56673	chromosome 11 open reading frame 16	Q9NQ32	NO
ENSG00000089159	2776.88	0.764628	0.0649642	11.77	5.57e-32	3.92e-30	PXN	5829	paxillin	A0A140VJQ8	NO
ENSG00000196420	60.8452	0.764564	0.246564	3.10088	0.00192947	0.00524981	S100A5	6276	S100 calcium binding protein A5	P33763	NO
ENSG00000171469	381.432	0.764279	0.116458	6.56273	5.28e-11	5.31e-10	ZNF561	93134	zinc finger protein 561	A8KAD9	NO
ENSG00000172935	13.6776	0.764244	0.498764	1.53228	0.125455	0.196369	MRGPRF	116535	MAS related GPR family member F	A0A024R5F0	NO
ENSG00000047617	18.6528	0.764165	0.430641	1.77448	0.0759835	0.129377	ANO2	57101	anoctamin 2	F1T0L7	NO
ENSG00000132122	76.0358	0.763016	0.21471	3.5537	0.000379847	0.00122748	SPATA6	54558	spermatogenesis associated 6	Q9NWH7	NO
ENSG00000119801	894.157	0.762582	0.0815309	9.35329	8.5e-21	2.32e-19	YPEL5	51646	yippee like 5	P62699	NO
ENSG00000160445	339.445	0.762542	0.11443	6.66384	2.67e-11	2.81e-10	ZER1	10444	zyg-11 related cell cycle regulator	A0A024R8B0	NO
ENSG00000112812	15.7072	0.761998	0.462997	1.6458	0.0998058	0.162455	PRSS16	10279	serine protease 16	Q9NQE7	NO
ENSG00000124243	211.903	0.761888	0.142179	5.35867	8.38e-08	5.36e-07	BCAS4	55653	breast carcinoma amplified sequence 4	Q8TDM0	NO
ENSG00000168394	59.3196	0.761113	0.244066	3.11848	0.00181788	0.00497549	TAP1	6890	transporter 1, ATP binding cassette subfamily B member	A0A0S2Z5A6	NO
ENSG00000006194	913.111	0.761071	0.0829393	9.17624	4.46e-20	1.15e-18	ZNF263	10127	zinc finger protein 263	O14978	NO
ENSG00000170113	316.53	0.760772	0.116269	6.54318	6.02e-11	6.01e-10	NIPA1	123606	NIPA magnesium transporter 1	A0A024R344	NO
ENSG00000143320	4100.56	0.760748	0.0748585	10.1625	2.92e-24	1.08e-22	CRABP2	1382	cellular retinoic acid binding protein 2	P29373	NO
ENSG00000105518	321.592	0.760463	0.140628	5.4076	6.39e-08	4.15e-07	TMEM205	374882	transmembrane protein 205	A0A024R7D3	NO
ENSG00000170296	13.7728	0.760014	0.518109	1.4669	0.142403	0.218596	GABARAP	11337	GABA type A receptor-associated protein	O95166	NO
ENSG00000142675	11.9669	0.759735	0.537964	1.41224	0.157879	0.238177	CNKSR1	10256	connector enhancer of kinase suppressor of Ras 1	B4DL25	NO
ENSG00000131115	193.633	0.759179	0.143323	5.29699	1.18e-07	7.34e-07	ZNF227	7770	zinc finger protein 227	Q658S5	NO
ENSG00000138496	42.3286	0.758619	0.285369	2.65838	0.00785173	0.0180852	PARP9	83666	poly(ADP-ribose) polymerase family member 9	Q8IXQ6	NO
ENSG00000175197	187.225	0.757145	0.149368	5.06898	4e-07	2.29e-06	DDIT3	1649	DNA damage inducible transcript 3	P35638	NO
ENSG00000136574	12.2189	0.756981	0.531617	1.42392	0.154469	0.233753	GATA4	2626	GATA binding protein 4	B3KUF4	NO
ENSG00000187193	64.2909	0.756173	0.268289	2.8185	0.0048248	0.0118361	MT1X	4501	metallothionein 1X	A0A140VJP8	NO
ENSG00000173230	937.172	0.755964	0.110074	6.86777	6.52e-12	7.23e-11	GOLGB1	2804	golgin B1	Q14789	NO
ENSG00000198715	650.004	0.755886	0.0910699	8.30006	1.04e-16	1.91e-15	GLMP	112770	glycosylated lysosomal membrane protein	A0A087WV34	NO
ENSG00000158186	350.454	0.755736	0.117439	6.43512	1.23e-10	1.18e-09	MRAS	22808	muscle RAS oncogene homolog	O14807	NO
ENSG00000140557	9.15865	0.754123	0.600031	1.25681	0.208823	0.299492	ST8SIA2	8128	ST8 alpha-N-acetyl-neuraminide alpha-2,8-sialyltransferase 2	B2R9U8	NO
ENSG00000176571	8.42512	0.753789	0.616135	1.22342	0.221173	0.313506	CNBD1	168975	cyclic nucleotide binding domain containing 1	Q8NA66	NO
ENSG00000016082	7.04773	0.753783	0.68526	1.1	0.271334	0.370336	ISL1	3670	ISL LIM homeobox 1	P61371	NO
ENSG00000105137	731.663	0.753649	0.0939313	8.0234	1.03e-15	1.72e-14	SYDE1	85360	synapse defective Rho GTPase homolog 1	Q6ZW31	NO
ENSG00000185340	82.7451	0.753395	0.21285	3.53956	0.000400789	0.00128616	GAS2L1	10634	growth arrest specific 2 like 1	Q99501	NO
ENSG00000196358	65.9916	0.753296	0.244984	3.07488	0.00210587	0.00566525	NTNG2	84628	netrin G2	Q96CW9	NO
ENSG00000198794	208.733	0.752896	0.136315	5.52319	3.33e-08	2.25e-07	SCAMP5	192683	secretory carrier membrane protein 5	A0A0A8K8F5	NO
ENSG00000143126	171.056	0.752497	0.157345	4.78245	1.73e-06	8.87e-06	CELSR2	1952	cadherin EGF LAG seven-pass G-type receptor 2	Q9HCU4	NO
ENSG00000151692	79.4631	0.752054	0.224329	3.35246	0.00080096	0.00240392	RNF144A	9781	ring finger protein 144A	P50876	NO
ENSG00000155034	572.103	0.751662	0.102458	7.33631	2.2e-13	2.91e-12	FBXL18	80028	F-box and leucine rich repeat protein 18	B4DH63	NO
ENSG00000141933	389.019	0.751369	0.124977	6.01207	1.83e-09	1.49e-08	TPGS1	91978	tubulin polyglutamylase complex subunit 1	Q6ZTW0	NO
ENSG00000148331	572.002	0.750842	0.0982431	7.64269	2.13e-14	3.11e-13	ASB6	140459	ankyrin repeat and SOCS box containing 6	F6TX30	NO
ENSG00000168065	12.1696	0.750522	0.517854	1.44929	0.147256	0.224627	SLC22A11	55867	solute carrier family 22 member 11	Q9NSA0	NO
ENSG00000162869	426.143	0.749436	0.108909	6.8813	5.93e-12	6.62e-11	PPP1R21	129285	protein phosphatase 1 regulatory subunit 21	Q6ZMI0	NO
ENSG00000126698	3057.54	0.749112	0.0771497	9.70984	2.74e-22	8.49e-21	DNAJC8	22826	DnaJ heat shock protein family (Hsp40) member C8	O75937	NO
ENSG00000161981	653.217	0.747491	0.100647	7.42688	1.11e-13	1.53e-12	SNRNP25	79622	small nuclear ribonucleoprotein U11/U12 subunit 25	Q9BV90	NO
ENSG00000152503	285.33	0.74737	0.121387	6.15691	7.42e-10	6.44e-09	TRIM36	55521	tripartite motif containing 36	Q9NQ86	NO
ENSG00000184047	40.1311	0.747358	0.286203	2.61128	0.00902028	0.0204718	DIABLO	56616	diablo IAP-binding mitochondrial protein	K7X1S0	NO
ENSG00000169242	87.7171	0.747217	0.204345	3.65664	0.000255543	0.000858209	EFNA1	1942	ephrin A1	P20827	NO
ENSG00000171295	173.723	0.746245	0.14848	5.02589	5.01e-07	2.81e-06	ZNF440	126070	zinc finger protein 440	Q8IYI8	NO
ENSG00000023608	308.484	0.746149	0.114873	6.49543	8.28e-11	8.1e-10	SNAPC1	6617	small nuclear RNA activating complex polypeptide 1	B2RC42	NO
ENSG00000154265	45.3702	0.746082	0.289213	2.5797	0.0098887	0.0221883	ABCA5	23461	ATP binding cassette subfamily A member 5	Q8WWZ7	NO
ENSG00000150477	38.5166	0.745698	0.304705	2.44728	0.014394	0.0308346	KIAA1328	57536	KIAA1328	Q86T90	NO
ENSG00000101417	352.599	0.745383	0.118587	6.28553	3.27e-10	2.97e-09	PXMP4	11264	peroxisomal membrane protein 4	Q9Y6I8	NO
ENSG00000186007	25.333	0.744894	0.357571	2.0832	0.0372326	0.0702642	LEMD1	93273	LEM domain containing 1	Q68G75	NO
ENSG00000143434	56.5862	0.743218	0.265118	2.80335	0.00505747	0.0123388	SEMA6C	10500	semaphorin 6C	Q9H3T2	NO
ENSG00000118523	609.149	0.743136	0.103212	7.2001	6.02e-13	7.62e-12	CTGF	1490	connective tissue growth factor	P29279	NO
ENSG00000165898	477.533	0.743049	0.107389	6.91926	4.54e-12	5.15e-11	ISCA2	122961	iron-sulfur cluster assembly 2	Q86U28	NO
ENSG00000175220	938.924	0.742997	0.0811076	9.16064	5.16e-20	1.31e-18	ARHGAP1	392	Rho GTPase activating protein 1	Q07960	NO
ENSG00000177700	2640.46	0.742183	0.104521	7.10082	1.24e-12	1.52e-11	POLR2L	5441	RNA polymerase II subunit L	P62875	NO
ENSG00000104763	927.13	0.741715	0.0825526	8.98476	2.59e-19	6.14e-18	ASAH1	427	N-acylsphingosine amidohydrolase 1	A8K0B6	NO
ENSG00000108830	26.5347	0.741067	0.357578	2.07246	0.0382225	0.0718519	RND2	8153	Rho family GTPase 2	P52198	NO
ENSG00000174456	163.069	0.739421	0.15498	4.77107	1.83e-06	9.34e-06	C12orf76	400073	chromosome 12 open reading frame 76	Q8N812	NO
ENSG00000135828	65.3665	0.739361	0.23929	3.08981	0.00200284	0.00542704	RNASEL	6041	ribonuclease L	Q05823	NO
ENSG00000105419	850.647	0.739112	0.0826793	8.9395	3.91e-19	9.08e-18	MEIS3	56917	Meis homeobox 3	A0A024R0S2	NO
ENSG00000135604	21.9207	0.737683	0.383523	1.92344	0.054425	0.0974839	STX11	8676	syntaxin 11	O75558	NO
ENSG00000130812	6.04139	0.737602	0.769797	0.958177	0.337974	0.441209	ANGPTL6	83854	angiopoietin like 6	A0A024R7A9	NO
ENSG00000163406	27.4547	0.737095	0.357723	2.06052	0.039349	0.0736624	SLC15A2	6565	solute carrier family 15 member 2	Q16348	NO
ENSG00000186280	91.3405	0.736365	0.199768	3.68609	0.000227723	0.000772642	KDM4D	55693	lysine demethylase 4D	Q6B0I6	NO
ENSG00000149260	210.599	0.735984	0.133934	5.49515	3.9e-08	2.61e-07	CAPN5	726	calpain 5	A0A140VKH4	NO
ENSG00000180901	441.721	0.735893	0.10429	7.05621	1.71e-12	2.05e-11	KCTD2	23510	potassium channel tetramerization domain containing 2	Q14681	NO
ENSG00000130830	1464.17	0.73586	0.0720654	10.211	1.77e-24	6.65e-23	MPP1	4354	membrane palmitoylated protein 1	B4E325	NO
ENSG00000095321	293.198	0.735832	0.123438	5.96114	2.5e-09	2e-08	CRAT	1384	carnitine O-acetyltransferase	P43155	NO
ENSG00000102024	8.4884	0.735661	0.624704	1.17762	0.23895	0.333855	PLS3	5358	plastin 3	P13797	NO
ENSG00000158246	184.414	0.735231	0.152748	4.81337	1.48e-06	7.71e-06	FAM46B	115572	family with sequence similarity 46 member B	Q96A09	NO
ENSG00000062370	17.2936	0.735136	0.450659	1.63125	0.102838	0.166589	ZNF112	7771	zinc finger protein 112	Q9UJU3	NO
ENSG00000110811	218.734	0.734814	0.137384	5.3486	8.86e-08	5.64e-07	P3H3	10536	prolyl 3-hydroxylase 3	Q8IVL6	NO
ENSG00000100347	992.67	0.734767	0.0797875	9.20905	3.29e-20	8.54e-19	SAMM50	25813	SAMM50 sorting and assembly machinery component	Q9Y512	NO
ENSG00000214226	19.8007	0.734126	0.410225	1.78957	0.0735234	0.125853	C17orf67	339210	chromosome 17 open reading frame 67	Q0P5P2	NO
ENSG00000188215	366.573	0.733978	0.10895	6.73684	1.62e-11	1.74e-10	DCUN1D3	123879	defective in cullin neddylation 1 domain containing 3	Q8IWE4	NO
ENSG00000007255	216.361	0.733597	0.137054	5.35261	8.67e-08	5.53e-07	TRAPPC6A	79090	trafficking protein particle complex 6A	B7TZ90	NO
ENSG00000197619	82.9901	0.732951	0.206742	3.54525	0.000392245	0.00126284	ZNF615	284370	zinc finger protein 615	Q8N8J6	NO
ENSG00000137713	1750.06	0.732724	0.0692659	10.5784	3.75e-26	1.65e-24	PPP2R1B	5519	protein phosphatase 2 scaffold subunit Abeta	P30154	NO
ENSG00000102032	186.261	0.732622	0.141004	5.19577	2.04e-07	1.22e-06	RENBP	5973	renin binding protein	P51606	NO
ENSG00000110925	458.767	0.732378	0.104001	7.04205	1.89e-12	2.27e-11	CSRNP2	81566	cysteine and serine rich nuclear protein 2	Q9H175	NO
ENSG00000056998	346.115	0.731627	0.111185	6.58026	4.7e-11	4.77e-10	GYG2	8908	glycogenin 2	O15488	NO
ENSG00000213799	260.778	0.731002	0.134214	5.44654	5.14e-08	3.38e-07	ZNF845	91664	zinc finger protein 845	Q96IR2	NO
ENSG00000143554	29.0943	0.730842	0.335482	2.17848	0.0293701	0.0571405	SLC27A3	11000	solute carrier family 27 member 3	Q5K4L6	NO
ENSG00000112977	4697.22	0.73028	0.075503	9.67221	3.96e-22	1.21e-20	DAP	1611	death associated protein	B4DQ75	NO
ENSG00000104205	36.3159	0.730154	0.315269	2.31597	0.0205599	0.0421851	SGK3	23678	serum/glucocorticoid regulated kinase family member 3	A0A024R807	NO
ENSG00000067836	124.237	0.729877	0.172323	4.23552	2.28e-05	9.56e-05	ROGDI	79641	rogdi homolog	Q9GZN7	NO
ENSG00000143341	756.242	0.729039	0.115788	6.29633	3.05e-10	2.78e-09	HMCN1	83872	hemicentin 1	Q96RW7	NO
ENSG00000128524	1958.12	0.728772	0.0996458	7.31363	2.6e-13	3.42e-12	ATP6V1F	9296	ATPase H+ transporting V1 subunit F	Q16864	NO
ENSG00000108984	18.1836	0.727871	0.42454	1.71449	0.0864379	0.144074	MAP2K6	5608	mitogen-activated protein kinase kinase 6	A0A024R8K3	NO
ENSG00000121769	294.096	0.727677	0.122019	5.96364	2.47e-09	1.97e-08	FABP3	2170	fatty acid binding protein 3	P05413	NO
ENSG00000161896	11.6018	0.727511	0.529767	1.37327	0.16967	0.252727	IP6K3	117283	inositol hexakisphosphate kinase 3	A8K1M0	NO
ENSG00000228594	127.662	0.727167	0.190738	3.81239	0.000137631	0.00048912	FNDC10	643988	fibronectin type III domain containing 10	F2Z333	NO
ENSG00000197653	6.6084	0.725995	0.727493	0.997941	0.318308	0.420487	DNAH10	196385	dynein axonemal heavy chain 10	B0I1S1	NO
ENSG00000143851	34.992	0.725736	0.319317	2.27277	0.0230398	0.0464982	PTPN7	5778	protein tyrosine phosphatase, non-receptor type 7	B4DZD9	NO
ENSG00000197417	65.6032	0.725503	0.240533	3.01623	0.00255941	0.00674529	SHPK	23729	sedoheptulokinase	A0A0B4J2A0	NO
ENSG00000147912	182.208	0.724755	0.152516	4.75201	2.01e-06	1.02e-05	FBXO10	26267	F-box protein 10	Q59F51	NO
ENSG00000172057	533.742	0.724229	0.100807	7.1843	6.76e-13	8.5e-12	ORMDL3	94103	ORMDL sphingolipid biosynthesis regulator 3	A0A024R1W6	NO
ENSG00000112144	360.652	0.723856	0.110494	6.55111	5.71e-11	5.73e-10	ICK	22858	intestinal cell kinase	A0A024RD59	NO
ENSG00000109756	149.059	0.723234	0.16891	4.28177	1.85e-05	7.9e-05	RAPGEF2	9693	Rap guanine nucleotide exchange factor 2	Q9Y4G8	NO
ENSG00000124313	274.755	0.72205	0.121671	5.93447	2.95e-09	2.33e-08	IQSEC2	23096	IQ motif and Sec7 domain 2	Q5JU85	NO
ENSG00000107021	716.831	0.721721	0.0860953	8.38282	5.17e-17	9.74e-16	TBC1D13	54662	TBC1 domain family member 13	A0A024R8B1	NO
ENSG00000185442	47.9045	0.721627	0.263476	2.73888	0.00616496	0.0146253	FAM174B	400451	family with sequence similarity 174 member B	Q3ZCQ3	NO
ENSG00000131480	24.0072	0.720046	0.38626	1.86415	0.062301	0.109275	AOC2	314	amine oxidase, copper containing 2	O75106	NO
ENSG00000197044	46.4812	0.71928	0.28144	2.55571	0.0105971	0.0235453	ZNF441	126068	zinc finger protein 441	Q8N8Z8	NO
ENSG00000173013	21.5848	0.71927	0.398153	1.80652	0.0708376	0.121994	CCDC96	257236	coiled-coil domain containing 96	Q2M329	NO
ENSG00000160207	28.1076	0.718168	0.345531	2.07845	0.0376681	0.0709588	HSF2BP	11077	heat shock transcription factor 2 binding protein	O75031	NO
ENSG00000175536	31.7897	0.717064	0.321032	2.23363	0.0255077	0.0507663	LIPT2	387787	lipoyl(octanoyl) transferase 2	A6NK58	NO
ENSG00000204305	16.6987	0.716709	0.451045	1.589	0.112061	0.17873	AGER	177	advanced glycosylation end-product specific receptor	A0A1U9X785	NO
ENSG00000144445	351.493	0.716269	0.119544	5.99167	2.08e-09	1.68e-08	KANSL1L	151050	KAT8 regulatory NSL complex subunit 1 like	A0AUZ9	NO
ENSG00000114405	111.372	0.71608	0.204942	3.49407	0.000475716	0.00150226	C3orf14	57415	chromosome 3 open reading frame 14	A0A024R330	NO
ENSG00000061337	47.6139	0.716061	0.267688	2.67498	0.0074733	0.0173355	LZTS1	11178	leucine zipper tumor suppressor 1	Q9Y250	NO
ENSG00000111907	4019.71	0.715881	0.0863084	8.29446	1.09e-16	2e-15	TPD52L1	7164	tumor protein D52 like 1	Q15730	NO
ENSG00000090989	702.575	0.715729	0.0998312	7.16939	7.53e-13	9.42e-12	EXOC1	55763	exocyst complex component 1	A0A024RDA9	NO
ENSG00000204264	27.1921	0.714536	0.350404	2.03918	0.0414322	0.0769772	PSMB8	5696	proteasome subunit beta 8	P28062	NO
ENSG00000221821	25.4646	0.71413	0.381706	1.87089	0.0613605	0.107844	C6orf226	441150	chromosome 6 open reading frame 226	Q5I0X4	NO
ENSG00000171843	55.248	0.714064	0.243625	2.931	0.00337874	0.00863876	MLLT3	4300	MLLT3, super elongation complex subunit	P42568	NO
ENSG00000184378	50.4022	0.713512	0.271415	2.62886	0.00856712	0.0195329	ACTRT3	84517	actin related protein T3	Q9BYD9	NO
ENSG00000130005	68.6868	0.712766	0.226362	3.14879	0.0016395	0.00456111	GAMT	2593	guanidinoacetate N-methyltransferase	Q14353	NO
ENSG00000185475	533.723	0.712662	0.118291	6.02467	1.69e-09	1.39e-08	TMEM179B	374395	transmembrane protein 179B	Q7Z7N9	NO
ENSG00000128604	56.0349	0.712656	0.253092	2.8158	0.0048656	0.0119273	IRF5	3663	interferon regulatory factor 5	Q13568	NO
ENSG00000160055	65.6616	0.711743	0.22594	3.15015	0.00163189	0.00454358	TMEM234	56063	transmembrane protein 234	B4DHR3	NO
ENSG00000149201	6.65162	0.711102	0.747864	0.950844	0.341684	0.445172	CCDC81	60494	coiled-coil domain containing 81	Q6ZN84	NO
ENSG00000165695	14.2514	0.710707	0.493722	1.43949	0.150013	0.22808	AK8	158067	adenylate kinase 8	Q96MA6	NO
ENSG00000175538	226.221	0.710102	0.137248	5.17386	2.29e-07	1.36e-06	KCNE3	10008	potassium voltage-gated channel subfamily E regulatory subunit 3	Q6IAE6	NO
ENSG00000186020	46.2251	0.710036	0.289341	2.45397	0.0141287	0.0303369	ZNF529	57711	zinc finger protein 529	Q6P280	NO
ENSG00000161642	2934.58	0.709575	0.0846089	8.38653	5.01e-17	9.48e-16	ZNF385A	25946	zinc finger protein 385A	Q96PM9	NO
ENSG00000139219	64.6336	0.709285	0.232565	3.04984	0.00228965	0.00611338	COL2A1	1280	collagen type II alpha 1 chain	P02458	NO
ENSG00000105011	1430.89	0.708628	0.074217	9.54807	1.32e-21	3.82e-20	ASF1B	55723	anti-silencing function 1B histone chaperone	A0A024R7G4	NO
ENSG00000178385	191.814	0.70837	0.139884	5.06398	4.11e-07	2.34e-06	PLEKHM3	389072	pleckstrin homology domain containing M3	Q6ZWE6	NO
ENSG00000130518	13.4915	0.708081	0.489708	1.44592	0.148199	0.225842	IQCN	80726	IQ motif containing N	Q9H0B3	NO
ENSG00000109771	21.609	0.707726	0.400066	1.76902	0.0768897	0.130567	LRP2BP	55805	LRP2 binding protein	Q9P2M1	NO
ENSG00000052795	462.812	0.707399	0.106441	6.64592	3.01e-11	3.14e-10	FNIP2	57600	folliculin interacting protein 2	Q9P278	NO
ENSG00000166831	28.2509	0.706419	0.346926	2.03622	0.0417279	0.0774333	RBPMS2	348093	RNA binding protein, mRNA processing factor 2	Q6ZRY4	NO
ENSG00000161265	15.5786	0.705857	0.48424	1.45766	0.144934	0.22168	U2AF1L4	199746	U2 small nuclear RNA auxiliary factor 1 like 4	Q8WU68	NO
ENSG00000141526	391.366	0.70577	0.107018	6.59487	4.26e-11	4.34e-10	SLC16A3	9123	solute carrier family 16 member 3	A0A024R8U1	NO
ENSG00000165948	59.3505	0.705633	0.261003	2.70355	0.00686037	0.0160888	IFI27L1	122509	interferon alpha inducible protein 27 like 1	Q96BM0	NO
ENSG00000156509	25.2462	0.705165	0.368674	1.91271	0.0557858	0.099497	FBXO43	286151	F-box protein 43	Q4G163	NO
ENSG00000129195	588.058	0.703713	0.101022	6.96597	3.26e-12	3.75e-11	PIMREG	54478	PICALM interacting mitotic regulator	A0A0S2Z5F0	NO
ENSG00000180964	461.973	0.703615	0.101697	6.91875	4.56e-12	5.16e-11	TCEAL8	90843	transcription elongation factor A like 8	Q8IYN2	NO
ENSG00000106333	74.3242	0.703444	0.213591	3.29341	0.000989787	0.00290953	PCOLCE	5118	procollagen C-endopeptidase enhancer	Q15113	NO
ENSG00000167565	275.44	0.703395	0.123253	5.70691	1.15e-08	8.34e-08	SERTAD3	29946	SERTA domain containing 3	A0A024R0N2	NO
ENSG00000196943	1937.67	0.703154	0.06981	10.0724	7.32e-24	2.61e-22	NOP9	161424	NOP9 nucleolar protein	Q86U38	NO
ENSG00000171365	844.984	0.702539	0.0930046	7.55381	4.23e-14	6.04e-13	CLCN5	1184	chloride voltage-gated channel 5	A8K4H5	NO
ENSG00000108515	92.2908	0.702039	0.196235	3.57755	0.000346833	0.00113108	ENO3	2027	enolase 3	P13929	NO
ENSG00000124257	44.7023	0.70134	0.27645	2.53695	0.0111822	0.0246832	NEURL2	140825	neuralized E3 ubiquitin protein ligase 2	Q9BR09	NO
ENSG00000205133	45.6945	0.701196	0.273829	2.56071	0.0104458	0.0232577	TRIQK	286144	triple QxxK/R motif containing	A0A024R9A0	NO
ENSG00000213699	2822.15	0.701024	0.0777594	9.01529	1.96e-19	4.69e-18	SLC35F6	54978	solute carrier family 35 member F6	Q8N357	NO
ENSG00000174032	324.195	0.700792	0.123703	5.66511	1.47e-08	1.05e-07	SLC25A30	253512	solute carrier family 25 member 30	B3KSR0	NO
ENSG00000182473	1475.91	0.700741	0.0742434	9.43843	3.78e-21	1.06e-19	EXOC7	23265	exocyst complex component 7	Q63HP7	NO
ENSG00000179085	109.321	0.700585	0.191966	3.64953	0.000262722	0.000880399	DPM3	54344	dolichyl-phosphate mannosyltransferase subunit 3	A0A140VJI4	NO
ENSG00000196967	68.483	0.700451	0.223125	3.13928	0.00169366	0.00468826	ZNF585A	199704	zinc finger protein 585A	Q6P3V2	NO
ENSG00000182544	350.162	0.699958	0.115351	6.06807	1.29e-09	1.08e-08	MFSD5	84975	major facilitator superfamily domain containing 5	Q6N075	NO
ENSG00000139182	283.342	0.699828	0.121149	5.77661	7.62e-09	5.68e-08	CLSTN3	9746	calsyntenin 3	Q9BQT9	NO
ENSG00000267680	149.266	0.699631	0.180588	3.87418	0.000106986	0.000390423	ZNF224	7767	zinc finger protein 224	Q9NZL3	NO
ENSG00000151025	22.8221	0.699417	0.392707	1.78101	0.0749103	0.127801	GPR158	57512	G protein-coupled receptor 158	Q5T848	NO
ENSG00000075234	459.002	0.699238	0.0995139	7.02654	2.12e-12	2.51e-11	TTC38	55020	tetratricopeptide repeat domain 38	Q5R3I4	NO
ENSG00000169955	140.032	0.699211	0.167549	4.17318	3e-05	0.000122529	ZNF747	65988	zinc finger protein 747	Q9BV97	NO
ENSG00000083817	64.4585	0.699002	0.228388	3.06059	0.00220899	0.00591626	ZNF416	55659	zinc finger protein 416	Q9BWM5	NO
ENSG00000189120	1520.05	0.698752	0.0717572	9.73772	2.08e-22	6.57e-21	SP6	80320	Sp6 transcription factor	B3KXP2	NO
ENSG00000087157	397.524	0.698429	0.104302	6.69624	2.14e-11	2.27e-10	PGS1	9489	phosphatidylglycerophosphate synthase 1	A0A024R8V5	NO
ENSG00000198712	60017.1	0.698274	0.357585	1.95275	0.0508496	0.0920313	COX2	4513	cytochrome c oxidase subunit II	P00403	NO
ENSG00000204764	68.0312	0.698205	0.230889	3.02398	0.00249472	0.00659108	RANBP17	64901	RAN binding protein 17	Q546R4	NO
ENSG00000168591	381.787	0.697284	0.111342	6.26252	3.79e-10	3.41e-09	TMUB2	79089	transmembrane and ubiquitin like domain containing 2	Q71RG4	NO
ENSG00000273045	7.7079	0.696954	0.64819	1.07523	0.282271	0.382582	C2orf15	150590	chromosome 2 open reading frame 15	Q8WU43	NO
ENSG00000249459	55.6397	0.696152	0.25372	2.74378	0.00607358	0.0144267	ZNF286B	729288	zinc finger protein 286B	P0CG31	NO
ENSG00000015520	12.0112	0.695923	0.518041	1.34337	0.179151	0.264321	NPC1L1	29881	NPC1 like intracellular cholesterol transporter 1	A0A0C4DFX6	NO
ENSG00000184979	22.0684	0.695857	0.389304	1.78744	0.0738667	0.126316	USP18	11274	ubiquitin specific peptidase 18	Q9UMW8	NO
ENSG00000105784	13.4725	0.695706	0.491711	1.41487	0.157108	0.237242	RUNDC3B	154661	RUN domain containing 3B	Q96NL0	NO
ENSG00000124839	12.6385	0.695151	0.513285	1.35432	0.175635	0.25988	RAB17	64284	RAB17, member RAS oncogene family	A0A024R4A4	NO
ENSG00000167617	62.8721	0.694577	0.232126	2.99224	0.00276935	0.00722846	CDC42EP5	148170	CDC42 effector protein 5	Q6NZY7	NO
ENSG00000103811	71.9314	0.694237	0.219225	3.16678	0.00154135	0.00432015	CTSH	1512	cathepsin H	P09668	NO
ENSG00000064547	21.3545	0.694216	0.402565	1.72448	0.0846209	0.141665	LPAR2	9170	lysophosphatidic acid receptor 2	A0A024R7M9	NO
ENSG00000175906	71.0067	0.694019	0.228111	3.04247	0.00234647	0.00624705	ARL4D	379	ADP ribosylation factor like GTPase 4D	P49703	NO
ENSG00000173702	257.854	0.693446	0.129183	5.36793	7.96e-08	5.11e-07	MUC13	56667	mucin 13, cell surface associated	Q9H3R2	NO
ENSG00000118557	18.1291	0.69298	0.458331	1.51196	0.130543	0.202978	PMFBP1	83449	polyamine modulated factor 1 binding protein 1	Q8TBY8	NO
ENSG00000094841	55.1572	0.692162	0.247568	2.79584	0.0051765	0.0125782	UPRT	139596	uracil phosphoribosyltransferase homolog	A0A0A0MRR5	NO
ENSG00000111725	432.278	0.691571	0.103931	6.65411	2.85e-11	2.98e-10	PRKAB1	5564	protein kinase AMP-activated non-catalytic subunit beta 1	A0A024RBN1	NO
ENSG00000141699	806.692	0.691019	0.0849528	8.13415	4.15e-16	7.18e-15	RETREG3	162427	reticulophagy regulator family member 3	Q86VR2	NO
ENSG00000134240	62.9211	0.691009	0.232458	2.97262	0.00295271	0.00765661	HMGCS2	3158	3-hydroxy-3-methylglutaryl-CoA synthase 2	P54868	NO
ENSG00000196152	53.0243	0.691005	0.251111	2.75179	0.00592701	0.0141318	ZNF79	7633	zinc finger protein 79	B4DY65	NO
ENSG00000109066	568.664	0.690933	0.0995412	6.94118	3.89e-12	4.45e-11	TMEM104	54868	transmembrane protein 104	Q8NE00	NO
ENSG00000157470	57.8528	0.690867	0.241807	2.8571	0.0042753	0.0106231	FAM81A	145773	family with sequence similarity 81 member A	Q8TBF8	NO
ENSG00000196961	2462.76	0.690789	0.068628	10.0657	7.83e-24	2.79e-22	AP2A1	160	adaptor related protein complex 2 alpha 1 subunit	O95782	NO
ENSG00000204128	22.3198	0.690295	0.383849	1.79835	0.0721218	0.123883	C2orf72	257407	chromosome 2 open reading frame 72	A6NCS6	NO
ENSG00000117360	763.23	0.689261	0.0900531	7.65394	1.95e-14	2.87e-13	PRPF3	9129	pre-mRNA processing factor 3	O43395	NO
ENSG00000105472	132.432	0.688918	0.171309	4.0215	5.78e-05	0.000223697	CLEC11A	6320	C-type lectin domain containing 11A	Q9Y240	NO
ENSG00000104427	68.4935	0.688607	0.223042	3.08734	0.00201955	0.00546913	ZC2HC1A	51101	zinc finger C2HC-type containing 1A	B2R9B8	NO
ENSG00000170801	78.1418	0.688386	0.214562	3.20832	0.00133511	0.00381382	HTRA3	94031	HtrA serine peptidase 3	P83110	NO
ENSG00000138111	49.1039	0.68753	0.270758	2.53928	0.0111082	0.0245393	MFSD13A	79847	major facilitator superfamily domain containing 13A	Q14CX5	NO
ENSG00000166971	174.503	0.687379	0.149109	4.60992	4.03e-06	1.93e-05	AKTIP	64400	AKT interacting protein	A0A024R6T5	NO
ENSG00000148358	1471.56	0.687123	0.0712692	9.64124	5.35e-22	1.61e-20	GPR107	57720	G protein-coupled receptor 107	Q5VW38	NO
ENSG00000169599	700.643	0.686937	0.0960182	7.15424	8.41e-13	1.05e-11	NFU1	27247	NFU1 iron-sulfur cluster scaffold	Q9UMS0	NO
ENSG00000170417	93.1654	0.686819	0.196271	3.49934	0.000466406	0.00147656	TMEM182	130827	transmembrane protein 182	Q6ZP80	NO
ENSG00000006638	109.989	0.68628	0.186324	3.68327	0.000230265	0.000779928	TBXA2R	6915	thromboxane A2 receptor	P21731	NO
ENSG00000168282	1697.8	0.686137	0.0762349	9.00029	2.25e-19	5.35e-18	MGAT2	4247	mannosyl (alpha-1,6-)-glycoprotein beta-1,2-N-acetylglucosaminyltransferase	Q10469	NO
ENSG00000101342	38.401	0.685842	0.29221	2.34709	0.0189208	0.0392813	TLDC2	140711	TBC/LysM-associated domain containing 2	A0PJX2	NO
ENSG00000198892	43.4759	0.685696	0.280023	2.44871	0.0143369	0.0307314	SHISA4	149345	shisa family member 4	Q96DD7	NO
ENSG00000107872	157.498	0.685544	0.1528	4.48655	7.24e-06	3.31e-05	FBXL15	79176	F-box and leucine rich repeat protein 15	Q9H469	NO
ENSG00000112561	94.325	0.685185	0.192571	3.55808	0.000373569	0.00121143	TFEB	7942	transcription factor EB	B0QYS6	NO
ENSG00000183963	523.169	0.684998	0.0953244	7.18597	6.67e-13	8.41e-12	SMTN	6525	smoothelin	A0A087X1R1	NO
ENSG00000184743	591.007	0.684969	0.0951551	7.19845	6.09e-13	7.71e-12	ATL3	25923	atlastin GTPase 3	B4DXC4	NO
ENSG00000198680	20.777	0.683529	0.408288	1.67413	0.0941041	0.154719	TUSC1	286319	tumor suppressor candidate 1	Q2TAM9	NO
ENSG00000112406	160.759	0.683366	0.15055	4.53912	5.65e-06	2.64e-05	HECA	51696	hdc homolog, cell cycle regulator	Q9UBI9	NO
ENSG00000078900	32.3756	0.682989	0.319137	2.14011	0.0323457	0.0621618	TP73	7161	tumor protein p73	O15350	NO
ENSG00000168938	1236.08	0.682947	0.0782124	8.73195	2.5e-18	5.4e-17	PPIC	5480	peptidylprolyl isomerase C	P45877	NO
ENSG00000163704	19.3043	0.68241	0.415134	1.64383	0.100211	0.163038	PRRT3	285368	proline rich transmembrane protein 3	Q5FWE3	NO
ENSG00000198689	567.422	0.681712	0.09684	7.03957	1.93e-12	2.3e-11	SLC9A6	10479	solute carrier family 9 member A6	Q92581	NO
ENSG00000215717	573.044	0.680959	0.0961165	7.08473	1.39e-12	1.69e-11	TMEM167B	56900	transmembrane protein 167B	Q9NRX6	NO
ENSG00000075426	1149.35	0.680939	0.0790146	8.61789	6.82e-18	1.4e-16	FOSL2	2355	FOS like 2, AP-1 transcription factor subunit	P15408	NO
ENSG00000178567	774.319	0.680749	0.112859	6.03183	1.62e-09	1.33e-08	EPM2AIP1	9852	EPM2A interacting protein 1	Q7L775	NO
ENSG00000008382	197.969	0.680009	0.142133	4.78431	1.72e-06	8.81e-06	MPND	84954	MPN domain containing	Q8N594	NO
ENSG00000186283	250.877	0.678754	0.131403	5.16544	2.4e-07	1.42e-06	TOR3A	64222	torsin family 3 member A	Q9H497	NO
ENSG00000196378	83.5764	0.678721	0.205009	3.31068	0.000930698	0.00275512	ZNF34	80778	zinc finger protein 34	A0A0C4DG42	NO
ENSG00000166848	1415.67	0.678011	0.0734129	9.23559	2.57e-20	6.73e-19	TERF2IP	54386	TERF2 interacting protein	Q9NYB0	NO
ENSG00000029153	904.674	0.677326	0.108275	6.25559	3.96e-10	3.55e-09	ARNTL2	56938	aryl hydrocarbon receptor nuclear translocator like 2	Q8WYA1	NO
ENSG00000172296	1460	0.676405	0.0786219	8.60327	7.75e-18	1.59e-16	SPTLC3	55304	serine palmitoyltransferase long chain base subunit 3	Q9NUV7	NO
ENSG00000221994	18.251	0.674392	0.422828	1.59496	0.110722	0.17715	ZNF630	57232	zinc finger protein 630	Q2M218	NO
ENSG00000182108	451.594	0.674306	0.112234	6.00802	1.88e-09	1.52e-08	DEXI	28955	Dexi homolog	O95424	NO
ENSG00000134769	10.4574	0.673583	0.571784	1.17804	0.238781	0.333665	DTNA	1837	dystrobrevin alpha	Q9Y4J8	NO
ENSG00000188167	24.2505	0.673048	0.367704	1.83041	0.0671889	0.116623	TMPPE	643853	transmembrane protein with metallophosphoesterase domain	Q6ZT21	NO
ENSG00000155792	16.4027	0.6721	0.457836	1.46799	0.142106	0.218188	DEPTOR	64798	DEP domain containing MTOR interacting protein	Q8TB45	NO
ENSG00000163297	35.5367	0.672014	0.334593	2.00846	0.0445949	0.082094	ANTXR2	118429	anthrax toxin receptor 2	P58335	NO
ENSG00000143061	231.992	0.671313	0.141828	4.73329	2.21e-06	1.11e-05	IGSF3	3321	immunoglobulin superfamily member 3	O75054	NO
ENSG00000162086	185.122	0.67129	0.142553	4.70906	2.49e-06	1.24e-05	ZNF75A	7627	zinc finger protein 75a	Q68CU0	NO
ENSG00000197557	329.583	0.671158	0.118774	5.65074	1.6e-08	1.13e-07	TTC30A	92104	tetratricopeptide repeat domain 30A	Q86WT1	NO
ENSG00000141499	421.321	0.670989	0.103132	6.50611	7.71e-11	7.58e-10	WRAP53	55135	WD repeat containing antisense to TP53	Q9BUR4	NO
ENSG00000077585	211.939	0.670706	0.141163	4.75128	2.02e-06	1.02e-05	GPR137B	7107	G protein-coupled receptor 137B	O60478	NO
ENSG00000146576	584.684	0.669638	0.0909291	7.3644	1.78e-13	2.4e-12	C7orf26	79034	chromosome 7 open reading frame 26	Q96N11	NO
ENSG00000171130	959.454	0.668837	0.101549	6.58635	4.51e-11	4.59e-10	ATP6V0E2	155066	ATPase H+ transporting V0 subunit e2	E9PAS2	NO
ENSG00000123143	1149.5	0.667189	0.0822744	8.10932	5.09e-16	8.75e-15	PKN1	5585	protein kinase N1	Q16512	NO
ENSG00000166925	1264.26	0.666293	0.0799329	8.33565	7.71e-17	1.43e-15	TSC22D4	81628	TSC22 domain family member 4	B4DKI8	NO
ENSG00000246705	680.979	0.665789	0.100437	6.62893	3.38e-11	3.49e-10	H2AFJ	55766	H2A histone family member J	A0A024RAS2	NO
ENSG00000110448	24.4846	0.665668	0.364788	1.82481	0.0680295	0.11792	CD5	921	CD5 molecule	P06127	NO
ENSG00000079950	1309.58	0.665535	0.0737887	9.01947	1.89e-19	4.54e-18	STX7	8417	syntaxin 7	O15400	NO
ENSG00000275342	2192.35	0.66534	0.0691864	9.61664	6.8e-22	2.02e-20	PRAG1	157285	PEAK1 related, kinase-activating pseudokinase 1	Q86YV5	NO
ENSG00000135677	2117.24	0.664137	0.072995	9.09838	9.17e-20	2.27e-18	GNS	2799	glucosamine (N-acetyl)-6-sulfatase	A0A024RBC5	NO
ENSG00000151332	560.867	0.663816	0.0937298	7.08223	1.42e-12	1.72e-11	MBIP	51562	MAP3K12 binding inhibitory protein 1	Q9NS73	NO
ENSG00000163536	50.915	0.663786	0.256093	2.59197	0.0095429	0.0214962	SERPINI1	5274	serpin family I member 1	A0A0S2Z455	NO
ENSG00000015171	469.514	0.663513	0.107478	6.17347	6.68e-10	5.83e-09	ZMYND11	10771	zinc finger MYND-type containing 11	Q15326	NO
ENSG00000147251	489.368	0.663251	0.111157	5.96682	2.42e-09	1.93e-08	DOCK11	139818	dedicator of cytokinesis 11	Q5JSL3	NO
ENSG00000189057	444.729	0.663111	0.107846	6.14869	7.81e-10	6.74e-09	FAM111B	374393	family with sequence similarity 111 member B	Q6SJ93	NO
ENSG00000196391	25.1585	0.662702	0.368917	1.79634	0.0724399	0.124293	ZNF774	342132	zinc finger protein 774	Q6NX45	NO
ENSG00000132522	31.3242	0.662475	0.349555	1.89519	0.0580667	0.102995	GPS2	2874	G protein pathway suppressor 2	Q13227	NO
ENSG00000180979	334.157	0.661963	0.114329	5.78999	7.04e-09	5.27e-08	LRRC57	255252	leucine rich repeat containing 57	A0A024R9M3	NO
ENSG00000132669	1005.08	0.661281	0.0799285	8.2734	1.3e-16	2.36e-15	RIN2	54453	Ras and Rab interactor 2	Q8WYP3	NO
ENSG00000145247	201.442	0.660535	0.141354	4.67291	2.97e-06	1.46e-05	OCIAD2	132299	OCIA domain containing 2	Q56VL3	NO
ENSG00000131669	119.313	0.66036	0.194986	3.3867	0.000707375	0.00214863	NINJ1	4814	ninjurin 1	Q92982	NO
ENSG00000158716	64.5472	0.659769	0.248291	2.65724	0.00787829	0.0181324	DUSP23	54935	dual specificity phosphatase 23	A0A140VJI5	NO
ENSG00000039560	496.185	0.659502	0.101296	6.51065	7.48e-11	7.38e-10	RAI14	26064	retinoic acid induced 14	Q9P0K7	NO
ENSG00000100299	177.212	0.658937	0.156904	4.19962	2.67e-05	0.00011032	ARSA	410	arylsulfatase A	A0A0C4DFZ2	NO
ENSG00000242110	10.6209	0.658609	0.574909	1.14559	0.251965	0.348492	AMACR	23600	alpha-methylacyl-CoA racemase	Q9UHK6	NO
ENSG00000024862	206.726	0.658294	0.141401	4.6555	3.23e-06	1.57e-05	CCDC28A	25901	coiled-coil domain containing 28A	Q8IWP9	NO
ENSG00000153574	1363.41	0.658226	0.0762549	8.63192	6.03e-18	1.25e-16	RPIA	22934	ribose 5-phosphate isomerase A	P49247	NO
ENSG00000132294	401.518	0.65815	0.108855	6.04611	1.48e-09	1.23e-08	EFR3A	23167	EFR3 homolog A	Q14156	NO
ENSG00000099330	94.1272	0.658122	0.218176	3.01647	0.00255737	0.00674156	OCEL1	79629	occludin/ELL domain containing 1	Q9H607	NO
ENSG00000012822	752.267	0.658026	0.0991188	6.63876	3.16e-11	3.28e-10	CALCOCO1	57658	calcium binding and coiled-coil domain 1	Q9P1Z2	NO
ENSG00000180881	13.8505	0.658025	0.477593	1.37779	0.168267	0.251042	CAPS2	84698	calcyphosine 2	B9A061	NO
ENSG00000131100	1719.2	0.657752	0.0728705	9.0263	1.78e-19	4.28e-18	ATP6V1E1	529	ATPase H+ transporting V1 subunit E1	P36543	NO
ENSG00000102886	13.2587	0.657432	0.500371	1.31389	0.188884	0.276328	GDPD3	79153	glycerophosphodiester phosphodiesterase domain containing 3	Q7L5L3	NO
ENSG00000169689	520.429	0.657117	0.1139	5.76925	7.96e-09	5.93e-08	CENPX	201254	centromere protein X	A8MT69	NO
ENSG00000197050	115.05	0.656971	0.173374	3.78932	0.00015106	0.000532206	ZNF420	147923	zinc finger protein 420	Q8TAQ5	NO
ENSG00000054282	124.226	0.656385	0.170105	3.85871	0.000113985	0.000413246	SDCCAG8	10806	serologically defined colon cancer antigen 8	Q86SQ7	NO
ENSG00000134760	5.35676	0.655277	0.804817	0.814194	0.415534	0.519402	DSG1	1828	desmoglein 1	Q02413	NO
ENSG00000107731	283.487	0.655037	0.122657	5.34038	9.28e-08	5.88e-07	UNC5B	219699	unc-5 netrin receptor B	Q8IZJ1	NO
ENSG00000213762	229.845	0.654559	0.128252	5.1037	3.33e-07	1.93e-06	ZNF134	7693	zinc finger protein 134	P52741	NO
ENSG00000111727	105.957	0.653734	0.192898	3.38901	0.000701461	0.00213303	HCFC2	29915	host cell factor C2	Q9Y5Z7	NO
ENSG00000186086	35.2875	0.653696	0.328032	1.99278	0.0462857	0.0847889	NBPF6	653149	NBPF member 6	Q5VWK0	NO
ENSG00000114383	490.078	0.653483	0.108205	6.03929	1.55e-09	1.28e-08	TUSC2	11334	tumor suppressor 2, mitochondrial calcium regulator	O75896	NO
ENSG00000109472	52.11	0.653451	0.25825	2.5303	0.0113965	0.0251042	CPE	1363	carboxypeptidase E	P16870	NO
ENSG00000104524	170.263	0.652779	0.151186	4.31773	1.58e-05	6.8e-05	PYCR3	65263	pyrroline-5-carboxylate reductase 3	B4DGI7	NO
ENSG00000116117	192.454	0.652687	0.148681	4.38986	1.13e-05	5.03e-05	PARD3B	117583	par-3 family cell polarity regulator beta	Q8TEW8	NO
ENSG00000176845	92.2373	0.652021	0.218658	2.98192	0.00286445	0.00745005	METRNL	284207	meteorin like, glial cell differentiation regulator	Q641Q3	NO
ENSG00000165568	61.9631	0.651549	0.250729	2.59862	0.00936	0.0211252	AKR1E2	83592	aldo-keto reductase family 1 member E2	Q96JD6	NO
ENSG00000269028	28.5365	0.651544	0.356041	1.82997	0.0672546	0.116708	MTRNR2L2	100462981	MT-RNR2 like 2	P0CJ69	NO
ENSG00000131788	552.679	0.651537	0.102131	6.3794	1.78e-10	1.67e-09	PIAS3	10401	protein inhibitor of activated STAT 3	B3KNI3	NO
ENSG00000128284	11.4347	0.651131	0.529512	1.22968	0.218816	0.310832	APOL3	80833	apolipoprotein L3	A0A024R1G6	NO
ENSG00000102996	59.4913	0.651089	0.257681	2.52673	0.0115131	0.0253127	MMP15	4324	matrix metallopeptidase 15	A0A024R6U8	NO
ENSG00000175602	1650.57	0.649908	0.101438	6.40693	1.48e-10	1.41e-09	CCDC85B	11007	coiled-coil domain containing 85B	Q15834	NO
ENSG00000169607	816.108	0.649434	0.0898636	7.22688	4.94e-13	6.31e-12	CKAP2L	150468	cytoskeleton associated protein 2 like	Q8IYA6	NO
ENSG00000079435	130.672	0.648873	0.179954	3.60577	0.000311232	0.00102682	LIPE	3991	lipase E, hormone sensitive type	A8K8W7	NO
ENSG00000118004	51.7774	0.648489	0.263473	2.46131	0.0138429	0.0297924	COLEC11	78989	collectin subfamily member 11	Q9BWP8	NO
ENSG00000120656	351.489	0.648457	0.116267	5.57731	2.44e-08	1.68e-07	TAF12	6883	TATA-box binding protein associated factor 12	Q16514	NO
ENSG00000168389	222.151	0.646702	0.144191	4.48503	7.29e-06	3.33e-05	MFSD2A	84879	major facilitator superfamily domain containing 2A	Q71RE4	NO
ENSG00000187608	1093.31	0.646595	0.102007	6.33876	2.32e-10	2.13e-09	ISG15	9636	ISG15 ubiquitin-like modifier	P05161	NO
ENSG00000070367	1758.72	0.646558	0.0749758	8.62355	6.49e-18	1.34e-16	EXOC5	10640	exocyst complex component 5	O00471	NO
ENSG00000115239	14.064	0.646494	0.475439	1.35978	0.173898	0.257779	ASB3	51130	ankyrin repeat and SOCS box containing 3	Q9Y575	NO
ENSG00000138613	76.073	0.646488	0.213776	3.02414	0.0024934	0.00658886	APH1B	83464	aph-1 homolog B, gamma-secretase subunit	Q8WW43	NO
ENSG00000186862	78.4556	0.646273	0.211527	3.05528	0.00224852	0.00601167	PDZD7	79955	PDZ domain containing 7	Q9H5P4	NO
ENSG00000106004	129.339	0.645945	0.168526	3.83291	0.000126638	0.000453817	HOXA5	3202	homeobox A5	P20719	NO
ENSG00000119705	1139.4	0.645855	0.106122	6.08597	1.16e-09	9.76e-09	SLIRP	81892	SRA stem-loop interacting RNA binding protein	Q9GZT3	NO
ENSG00000159164	65.391	0.643933	0.237233	2.71434	0.00664071	0.0156449	SV2A	9900	synaptic vesicle glycoprotein 2A	B4E000	NO
ENSG00000176401	90.029	0.643756	0.1957	3.2895	0.00100364	0.00294465	EID2B	126272	EP300 interacting inhibitor of differentiation 2B	Q96D98	NO
ENSG00000182612	22.8136	0.642801	0.389714	1.64942	0.0990621	0.161416	TSPAN10	83882	tetraspanin 10	A0A087WWT4	NO
ENSG00000102805	538.734	0.642312	0.0968095	6.6348	3.25e-11	3.37e-10	CLN5	1203	CLN5, intracellular trafficking protein	A0A024R644	NO
ENSG00000131791	490.327	0.640917	0.10051	6.37665	1.81e-10	1.69e-09	PRKAB2	5565	protein kinase AMP-activated non-catalytic subunit beta 2	O43741	NO
ENSG00000035862	3079.72	0.640896	0.0666069	9.62207	6.45e-22	1.93e-20	TIMP2	7077	TIMP metallopeptidase inhibitor 2	A0A140VK57	NO
ENSG00000163251	95.8415	0.640264	0.189271	3.38278	0.000717555	0.00217479	FZD5	7855	frizzled class receptor 5	Q13467	NO
ENSG00000106799	746.7	0.640128	0.0874989	7.31584	2.56e-13	3.37e-12	TGFBR1	7046	transforming growth factor beta receptor 1	B4DXN7	NO
ENSG00000112378	3155.71	0.639644	0.0625512	10.2259	1.52e-24	5.72e-23	PERP	64065	PERP, TP53 apoptosis effector	Q96FX8	NO
ENSG00000156804	39.7923	0.639601	0.292936	2.18341	0.0290053	0.0565579	FBXO32	114907	F-box protein 32	Q969P5	NO
ENSG00000146670	1815.67	0.639313	0.0732062	8.73305	2.48e-18	5.36e-17	CDCA5	113130	cell division cycle associated 5	A0A024R5D6	NO
ENSG00000126561	20.9175	0.639144	0.399034	1.60173	0.109216	0.175301	STAT5A	6776	signal transducer and activator of transcription 5A	A8K6I5	NO
ENSG00000101306	14.2483	0.638901	0.487505	1.31055	0.190009	0.277651	MYLK2	85366	myosin light chain kinase 2	Q9H1R3	NO
ENSG00000139880	158.547	0.638834	0.157048	4.06775	4.75e-05	0.000186857	CDH24	64403	cadherin 24	Q86UP0	NO
ENSG00000128268	19.1827	0.638443	0.415811	1.53542	0.124682	0.195374	MGAT3	4248	mannosyl (beta-1,4-)-glycoprotein beta-1,4-N-acetylglucosaminyltransferase	Q09327	NO
ENSG00000173809	14.0445	0.638173	0.478322	1.33419	0.182142	0.268049	TDRD12	91646	tudor domain containing 12	Q587J7	NO
ENSG00000099992	46.7665	0.637783	0.273065	2.33565	0.0195097	0.0403348	TBC1D10A	83874	TBC1 domain family member 10A	A7E244	NO
ENSG00000009413	418.875	0.637094	0.111501	5.71381	1.1e-08	8.02e-08	REV3L	5980	REV3 like, DNA directed polymerase zeta catalytic subunit	O60673	NO
ENSG00000137171	289.558	0.636983	0.117327	5.42912	5.66e-08	3.71e-07	KLC4	89953	kinesin light chain 4	A0A024RCZ8	NO
ENSG00000181004	74.8626	0.6356	0.211968	2.99856	0.00271261	0.00710043	BBS12	166379	Bardet-Biedl syndrome 12	Q6ZW61	NO
ENSG00000184481	170.551	0.635486	0.155622	4.08352	4.44e-05	0.000175358	FOXO4	4303	forkhead box O4	P98177	NO
ENSG00000010361	40.0348	0.634652	0.284432	2.2313	0.0256616	0.0510286	FUZ	80199	fuzzy planar cell polarity protein	Q9BT04	NO
ENSG00000182463	118.98	0.63462	0.170736	3.71697	0.000201625	0.000691714	TSHZ2	128553	teashirt zinc finger homeobox 2	Q9NRE2	NO
ENSG00000178449	132.392	0.634418	0.171076	3.7084	0.000208575	0.000713135	COX14	84987	COX14, cytochrome c oxidase assembly factor	Q96I36	NO
ENSG00000167720	129.449	0.634139	0.173879	3.64701	0.000265311	0.000887786	SRR	63826	serine racemase	Q3ZK31	NO
ENSG00000047648	45.3583	0.633638	0.271632	2.33271	0.0196632	0.0406037	ARHGAP6	395	Rho GTPase activating protein 6	O43182	NO
ENSG00000110171	331.647	0.633466	0.132451	4.78265	1.73e-06	8.87e-06	TRIM3	10612	tripartite motif containing 3	O75382	NO
ENSG00000132688	604.081	0.633028	0.124211	5.09638	3.46e-07	2e-06	NES	10763	nestin	P48681	NO
ENSG00000085449	1429.62	0.631911	0.0747984	8.44818	2.96e-17	5.73e-16	WDFY1	57590	WD repeat and FYVE domain containing 1	A0A024R488	NO
ENSG00000247746	23.8149	0.631831	0.372139	1.69783	0.0895393	0.148269	USP51	158880	ubiquitin specific peptidase 51	Q70EK9	NO
ENSG00000140057	20.2114	0.63109	0.394325	1.60043	0.109503	0.175661	AK7	122481	adenylate kinase 7	Q96M32	NO
ENSG00000102962	18.6869	0.6309	0.425402	1.48307	0.138056	0.212749	CCL22	6367	C-C motif chemokine ligand 22	O00626	NO
ENSG00000176340	644.105	0.630094	0.132831	4.74357	2.1e-06	1.06e-05	COX8A	1351	cytochrome c oxidase subunit 8A	P10176	NO
ENSG00000123353	219.468	0.630003	0.133036	4.7356	2.18e-06	1.1e-05	ORMDL2	29095	ORMDL sphingolipid biosynthesis regulator 2	Q53FV1	NO
ENSG00000117602	237.96	0.629644	0.131829	4.77622	1.79e-06	9.12e-06	RCAN3	11123	RCAN family member 3	A0A024RAH2	NO
ENSG00000198786	49787	0.62955	0.328538	1.91622	0.0553374	0.0988116	ND5	4540	NADH dehydrogenase, subunit 5 (complex I)	P03915	NO
ENSG00000112984	1559.61	0.629546	0.0721582	8.72452	2.67e-18	5.75e-17	KIF20A	10112	kinesin family member 20A	O95235	NO
ENSG00000089505	13.0164	0.62921	0.506814	1.2415	0.214421	0.305842	CMTM1	113540	CKLF like MARVEL transmembrane domain containing 1	Q8IZ96	NO
ENSG00000105619	498.977	0.628842	0.103965	6.04856	1.46e-09	1.21e-08	TFPT	29844	TCF3 fusion partner	P0C1Z6	NO
ENSG00000198203	35.8308	0.628768	0.323509	1.94359	0.0519452	0.0936716	SULT1C2	6819	sulfotransferase family 1C member 2	O00338	NO
ENSG00000148444	73.8268	0.628654	0.230548	2.72678	0.00639561	0.0151268	COMMD3	23412	COMM domain containing 3	Q9UBI1	NO
ENSG00000130653	21.7585	0.62859	0.405829	1.5489	0.121406	0.191214	PNPLA7	375775	patatin like phospholipase domain containing 7	Q6ZV29	NO
ENSG00000125895	26.9886	0.627959	0.342374	1.83413	0.0666343	0.115777	TMEM74B	55321	transmembrane protein 74B	Q9NUR3	NO
ENSG00000126882	15.6255	0.627355	0.469855	1.33521	0.181808	0.267671	FAM78A	286336	family with sequence similarity 78 member A	Q5JUQ0	NO
ENSG00000152669	138.141	0.627274	0.172215	3.64239	0.000270114	0.000902388	CCNO	10309	cyclin O	P22674	NO
ENSG00000164830	5244.64	0.626964	0.0884964	7.08463	1.39e-12	1.69e-11	OXR1	55074	oxidation resistance 1	Q8N573	NO
ENSG00000061455	32.638	0.626934	0.326339	1.92111	0.0547177	0.0978775	PRDM6	93166	PR/SET domain 6	Q9NQX0	NO
ENSG00000133874	32.404	0.626634	0.358182	1.74949	0.0802072	0.135256	RNF122	79845	ring finger protein 122	Q9H9V4	NO
ENSG00000174564	195.41	0.626541	0.140365	4.46367	8.06e-06	3.65e-05	IL20RB	53833	interleukin 20 receptor subunit beta	Q6UXL0	NO
ENSG00000101144	1006.92	0.626498	0.0814589	7.69096	1.46e-14	2.17e-13	BMP7	655	bone morphogenetic protein 7	A8K571	NO
ENSG00000106537	16.4758	0.625591	0.457046	1.36877	0.171071	0.254323	TSPAN13	27075	tetraspanin 13	O95857	NO
ENSG00000094796	11.7509	0.625322	0.533735	1.1716	0.241359	0.336644	KRT31	3881	keratin 31	Q15323	NO
ENSG00000128045	114.547	0.625101	0.176029	3.55113	0.000383585	0.00123726	RASL11B	65997	RAS like family 11 member B	Q9BPW5	NO
ENSG00000162722	16.4844	0.62499	0.460997	1.35574	0.175183	0.259378	TRIM58	25893	tripartite motif containing 58	Q8NG06	NO
ENSG00000104863	15.7001	0.624537	0.454538	1.374	0.16944	0.252493	LIN7B	64130	lin-7 homolog B, crumbs cell polarity complex component	Q9HAP6	NO
ENSG00000198324	164.664	0.624529	0.157361	3.96876	7.22e-05	0.000273697	PHETA1	144717	PH domain containing endocytic trafficking adaptor 1	Q8N4B1	NO
ENSG00000004961	1202.3	0.624	0.0763539	8.17247	3.02e-16	5.33e-15	HCCS	3052	holocytochrome c synthase	A0A024RBY9	NO
ENSG00000116852	83.4168	0.623379	0.209842	2.9707	0.0029712	0.00769736	KIF21B	23046	kinesin family member 21B	O75037	NO
ENSG00000100360	238.614	0.622622	0.133859	4.65134	3.3e-06	1.6e-05	IFT27	11020	intraflagellar transport 27	Q9BW83	NO
ENSG00000164308	39.7824	0.622313	0.288747	2.15522	0.0311448	0.0601878	ERAP2	64167	endoplasmic reticulum aminopeptidase 2	B2R769	NO
ENSG00000163131	23.8098	0.621883	0.372705	1.66857	0.0952032	0.15623	CTSS	1520	cathepsin S	P25774	NO
ENSG00000176871	1526.86	0.6218	0.085797	7.24734	4.25e-13	5.46e-12	WSB2	55884	WD repeat and SOCS box containing 2	Q9NYS7	NO
ENSG00000128833	65.6128	0.62103	0.225934	2.74872	0.00598279	0.0142452	MYO5C	55930	myosin VC	Q9NQX4	NO
ENSG00000146707	76.1416	0.620707	0.225985	2.74667	0.0060204	0.0143274	POMZP3	22932	POM121 and ZP3 fusion	Q6PJE2	NO
ENSG00000137409	3258.5	0.620379	0.0760313	8.15952	3.36e-16	5.89e-15	MTCH1	23787	mitochondrial carrier 1	A0A024RCX4	NO
ENSG00000166192	59.1402	0.62031	0.241779	2.56561	0.0102995	0.0229947	SENP8	123228	SUMO peptidase family member, NEDD8 specific	Q96LD8	NO
ENSG00000185019	371.102	0.619944	0.110924	5.58893	2.28e-08	1.58e-07	UBOX5	22888	U-box domain containing 5	O94941	NO
ENSG00000101160	5962.73	0.618971	0.0701932	8.81811	1.16e-18	2.62e-17	CTSZ	1522	cathepsin Z	Q9UBR2	NO
ENSG00000147082	18.9469	0.618889	0.412333	1.50095	0.13337	0.206768	CCNB3	85417	cyclin B3	Q8WWL7	NO
ENSG00000130813	43.9121	0.618486	0.277823	2.22619	0.0260016	0.0516085	C19orf66	55337	chromosome 19 open reading frame 66	Q9NUL5	NO
ENSG00000182010	78.4477	0.617648	0.214663	2.87729	0.00401111	0.0100459	RTKN2	219790	rhotekin 2	Q8IZC4	NO
ENSG00000102057	19.8637	0.617614	0.407807	1.51447	0.129906	0.202189	KCND1	3750	potassium voltage-gated channel subfamily D member 1	Q9NSA2	NO
ENSG00000159461	1453.66	0.617566	0.0720608	8.57006	1.03e-17	2.08e-16	AMFR	267	autocrine motility factor receptor	Q9UKV5	NO
ENSG00000129437	148.839	0.617214	0.158859	3.8853	0.000102203	0.000374547	KLK14	43847	kallikrein related peptidase 14	A0A024R4M6	NO
ENSG00000176410	453.786	0.616838	0.123833	4.98122	6.32e-07	3.47e-06	DNAJC30	84277	DnaJ heat shock protein family (Hsp40) member C30	B3KSU4	NO
ENSG00000239382	23.569	0.616573	0.398488	1.54728	0.121795	0.191718	ALKBH6	84964	alkB homolog 6	B4E3P3	NO
ENSG00000118640	2048.35	0.616353	0.0834298	7.38768	1.49e-13	2.03e-12	VAMP8	8673	vesicle associated membrane protein 8	Q9BV40	NO
ENSG00000160014	7939.65	0.616326	0.0822145	7.49656	6.55e-14	9.2e-13	CALM3	808	calmodulin 3	Q96HY3	NO
ENSG00000115993	2071.1	0.615611	0.0685921	8.97495	2.83e-19	6.69e-18	TRAK2	66008	trafficking kinesin protein 2	O60296	NO
ENSG00000126603	89.6411	0.614663	0.225362	2.72745	0.00638258	0.0150986	GLIS2	84662	GLIS family zinc finger 2	B3KTH4	NO
ENSG00000174652	254.136	0.613725	0.125074	4.90689	9.25e-07	4.94e-06	ZNF266	10781	zinc finger protein 266	A0A024R7B6	NO
ENSG00000110046	613.347	0.612422	0.0934912	6.55059	5.73e-11	5.74e-10	ATG2A	23130	autophagy related 2A	Q2TAZ0	NO
ENSG00000139899	24.475	0.612092	0.369445	1.65679	0.0975622	0.159401	CBLN3	643866	cerebellin 3 precursor	Q6UW01	NO
ENSG00000088808	169.905	0.611625	0.149801	4.08291	4.45e-05	0.000175719	PPP1R13B	23368	protein phosphatase 1 regulatory subunit 13B	Q96KQ4	NO
ENSG00000205089	7.73434	0.611311	0.676934	0.903059	0.366494	0.469682	CCNI2	645121	cyclin I family member 2	Q6ZMN8	NO
ENSG00000163346	356.967	0.611131	0.1126	5.42744	5.72e-08	3.74e-07	PBXIP1	57326	PBX homeobox interacting protein 1	Q96AQ6	NO
ENSG00000022976	100.422	0.610952	0.184224	3.31635	0.000912	0.00270323	ZNF839	55778	zinc finger protein 839	A8K0R7	NO
ENSG00000030582	2275.97	0.610819	0.0668564	9.13628	6.46e-20	1.63e-18	GRN	2896	granulin precursor	P28799	NO
ENSG00000111644	18.7213	0.610755	0.415753	1.46903	0.141824	0.21778	ACRBP	84519	acrosin binding protein	A0A140VJD6	NO
ENSG00000115486	636.762	0.609989	0.0903766	6.74941	1.48e-11	1.6e-10	GGCX	2677	gamma-glutamyl carboxylase	P38435	NO
ENSG00000135535	4365.35	0.609823	0.0706481	8.63183	6.04e-18	1.25e-16	CD164	8763	CD164 molecule	Q04900	NO
ENSG00000087085	66.1075	0.609554	0.228379	2.66905	0.00760657	0.0176123	ACHE	43	acetylcholinesterase (Cartwright blood group)	P22303	NO
ENSG00000128298	578.267	0.609313	0.0923594	6.59719	4.19e-11	4.29e-10	BAIAP2L2	80115	BAI1 associated protein 2 like 2	Q6UXY1	NO
ENSG00000185668	13.5071	0.609216	0.489592	1.24433	0.213376	0.304666	POU3F1	5453	POU class 3 homeobox 1	Q03052	NO
ENSG00000140450	212.188	0.608867	0.135836	4.48237	7.38e-06	3.37e-05	ARRDC4	91947	arrestin domain containing 4	A0A024RC80	NO
ENSG00000125968	45.6972	0.60871	0.267542	2.2752	0.0228941	0.0462487	ID1	3397	inhibitor of DNA binding 1, HLH protein	P41134	NO
ENSG00000085644	388.06	0.608071	0.113751	5.34564	9.01e-08	5.72e-07	ZNF213	7760	zinc finger protein 213	A0A0S2Z4L6	NO
ENSG00000136950	943.547	0.607896	0.0898194	6.76799	1.31e-11	1.42e-10	ARPC5L	81873	actin related protein 2/3 complex subunit 5 like	A0A024R897	NO
ENSG00000172331	440.482	0.607596	0.105643	5.75142	8.85e-09	6.54e-08	BPGM	669	bisphosphoglycerate mutase	A0A024R782	NO
ENSG00000138674	2257.46	0.607457	0.0646591	9.39476	5.73e-21	1.59e-19	SEC31A	22872	SEC31 homolog A, COPII coat complex component	O94979	NO
ENSG00000066230	153.342	0.607383	0.188078	3.22942	0.0012404	0.00357272	SLC9A3	6550	solute carrier family 9 member A3	P48764	NO
ENSG00000165861	293.588	0.607275	0.120196	5.05239	4.36e-07	2.47e-06	ZFYVE1	53349	zinc finger FYVE-type containing 1	Q9HBF4	NO
ENSG00000187837	156.468	0.607079	0.156986	3.8671	0.000110138	0.000400554	HIST1H1C	3006	histone cluster 1 H1 family member c	P16403	NO
ENSG00000116678	60.3441	0.607057	0.242039	2.5081	0.0121382	0.0265607	LEPR	3953	leptin receptor	P48357	NO
ENSG00000131748	541.621	0.606916	0.097314	6.23668	4.47e-10	4e-09	STARD3	10948	StAR related lipid transfer domain containing 3	Q14849	NO
ENSG00000104381	207.506	0.606719	0.134252	4.51926	6.21e-06	2.88e-05	GDAP1	54332	ganglioside induced differentiation associated protein 1	Q8TB36	NO
ENSG00000087086	36839.8	0.606593	0.277108	2.18902	0.0285957	0.0558609	FTL	2512	ferritin light chain	P02792	NO
ENSG00000161835	43.6284	0.606521	0.281787	2.15241	0.031365	0.0605626	GRASP	160622	general receptor for phosphoinositides 1 associated scaffold protein	Q7Z6J2	NO
ENSG00000152620	537.622	0.606173	0.0942795	6.42953	1.28e-10	1.23e-09	NADK2	133686	NAD kinase 2, mitochondrial	Q4G0N4	NO
ENSG00000163900	418.741	0.605424	0.105141	5.75822	8.5e-09	6.3e-08	TMEM41A	90407	transmembrane protein 41A	Q96HV5	NO
ENSG00000072818	56.2788	0.605358	0.257268	2.35302	0.0186214	0.038741	ACAP1	9744	ArfGAP with coiled-coil, ankyrin repeat and PH domains 1	Q15027	NO
ENSG00000164187	339.223	0.605242	0.14675	4.1243	3.72e-05	0.00014883	LMBRD2	92255	LMBR1 domain containing 2	Q68DH5	NO
ENSG00000162236	668.049	0.60372	0.09061	6.66284	2.69e-11	2.82e-10	STX5	6811	syntaxin 5	Q13190	NO
ENSG00000178234	613.701	0.603578	0.098617	6.12043	9.33e-10	7.96e-09	GALNT11	63917	polypeptide N-acetylgalactosaminyltransferase 11	B7Z5G5	NO
ENSG00000187866	379.498	0.603526	0.107423	5.61822	1.93e-08	1.35e-07	FAM122A	116224	family with sequence similarity 122A	B3KX07	NO
ENSG00000150779	1350.82	0.602035	0.106895	5.632	1.78e-08	1.26e-07	TIMM8B	26521	translocase of inner mitochondrial membrane 8 homolog B	G3XAN8	NO
ENSG00000113732	2395.83	0.601791	0.0867255	6.93903	3.95e-12	4.52e-11	ATP6V0E1	8992	ATPase H+ transporting V0 subunit e1	O15342	NO
ENSG00000101665	146.82	0.601491	0.167299	3.5953	0.000324016	0.00106494	SMAD7	4092	SMAD family member 7	O15105	NO
ENSG00000102181	646.435	0.600216	0.0955704	6.28035	3.38e-10	3.06e-09	CD99L2	83692	CD99 molecule like 2	Q8TCZ2	NO
ENSG00000136770	379.895	0.600141	0.111939	5.36133	8.26e-08	5.29e-07	DNAJC1	64215	DnaJ heat shock protein family (Hsp40) member C1	Q96KC8	NO
ENSG00000019485	146.656	0.600061	0.160694	3.73418	0.00018833	0.000649477	PRDM11	56981	PR/SET domain 11	A0A087WWZ6	NO
ENSG00000105467	26.9692	0.600027	0.3536	1.69691	0.0897139	0.148541	SYNGR4	23546	synaptogyrin 4	A0A140VKF5	NO
ENSG00000162814	11.456	0.59985	0.536675	1.11771	0.263689	0.361675	SPATA17	128153	spermatogenesis associated 17	Q96L03	NO
ENSG00000078124	803.246	0.59981	0.0912513	6.57316	4.93e-11	4.98e-10	ACER3	55331	alkaline ceramidase 3	B7Z2Q2	NO
ENSG00000066135	721.239	0.599363	0.0871108	6.88047	5.97e-12	6.65e-11	KDM4A	9682	lysine demethylase 4A	O75164	NO
ENSG00000159176	2322.6	0.598766	0.0738611	8.10665	5.2e-16	8.94e-15	CSRP1	1465	cysteine and glycine rich protein 1	B4DY28	NO
ENSG00000203780	25.1625	0.598303	0.356158	1.67988	0.0929806	0.153181	FANK1	92565	fibronectin type III and ankyrin repeat domains 1	Q8TC84	NO
ENSG00000226742	74.2986	0.596678	0.226709	2.63192	0.0084905	0.0193741	HSBP1L1	440498	heat shock factor binding protein 1 like 1	C9JCN9	NO
ENSG00000257218	1373.98	0.595975	0.0850556	7.00689	2.44e-12	2.86e-11	GATC	283459	glutamyl-tRNA amidotransferase subunit C	O43716	NO
ENSG00000072786	416.325	0.595507	0.108698	5.47855	4.29e-08	2.85e-07	STK10	6793	serine/threonine kinase 10	O94804	NO
ENSG00000133103	1011.09	0.595289	0.078894	7.54543	4.51e-14	6.43e-13	COG6	57511	component of oligomeric golgi complex 6	A0A140VJG7	NO
ENSG00000137338	115.553	0.594924	0.174197	3.41524	0.000637266	0.00195496	PGBD1	84547	piggyBac transposable element derived 1	Q96JS3	NO
ENSG00000142188	113.165	0.594891	0.189009	3.14741	0.00164721	0.00457798	TMEM50B	757	transmembrane protein 50B	P56557	NO
ENSG00000088356	862.77	0.594018	0.0914814	6.49332	8.4e-11	8.2e-10	PDRG1	81572	p53 and DNA damage regulated 1	Q9NUG6	NO
ENSG00000119673	328.123	0.593905	0.121204	4.90006	9.58e-07	5.1e-06	ACOT2	10965	acyl-CoA thioesterase 2	P49753	NO
ENSG00000168517	62.2653	0.593637	0.241579	2.45732	0.0139976	0.0300964	HEXIM2	124790	hexamethylene bisacetamide inducible 2	Q96MH2	NO
ENSG00000102547	375.455	0.59312	0.113945	5.20534	1.94e-07	1.16e-06	CAB39L	81617	calcium binding protein 39 like	A0A024RDT3	NO
ENSG00000110047	3852.53	0.59302	0.0680363	8.71623	2.88e-18	6.15e-17	EHD1	10938	EH domain containing 1	B2R5U3	NO
ENSG00000241553	1428.63	0.592885	0.0978703	6.05786	1.38e-09	1.15e-08	ARPC4	10093	actin related protein 2/3 complex subunit 4	P59998	NO
ENSG00000081913	405.137	0.59221	0.10968	5.39943	6.69e-08	4.33e-07	PHLPP1	23239	PH domain and leucine rich repeat protein phosphatase 1	O60346	NO
ENSG00000166825	64.5266	0.592036	0.23406	2.52942	0.0114252	0.0251633	ANPEP	290	alanyl aminopeptidase, membrane	A0A024RC61	NO
ENSG00000049860	3171.46	0.591602	0.0647529	9.13631	6.46e-20	1.63e-18	HEXB	3074	hexosaminidase subunit beta	A0A024RAJ6	NO
ENSG00000124226	2490.27	0.591313	0.0706683	8.36744	5.89e-17	1.1e-15	RNF114	55905	ring finger protein 114	Q9Y508	NO
ENSG00000167700	537.299	0.590514	0.0988259	5.97529	2.3e-09	1.84e-08	MFSD3	113655	major facilitator superfamily domain containing 3	Q96ES6	NO
ENSG00000128791	1447.69	0.590431	0.0803447	7.34871	2e-13	2.67e-12	TWSG1	57045	twisted gastrulation BMP signaling modulator 1	Q9GZX9	NO
ENSG00000205765	1532.6	0.590275	0.0752629	7.84284	4.4e-15	6.86e-14	C5orf51	285636	chromosome 5 open reading frame 51	A6NDU8	NO
ENSG00000145362	38.9025	0.589973	0.303522	1.94376	0.0519247	0.0936469	ANK2	287	ankyrin 2	Q01484	NO
ENSG00000116729	3075.67	0.589845	0.0650981	9.06087	1.29e-19	3.16e-18	WLS	79971	wntless Wnt ligand secretion mediator	Q5T9L3	NO
ENSG00000076944	192.739	0.589745	0.142319	4.14383	3.42e-05	0.000137814	STXBP2	6813	syntaxin binding protein 2	Q15833	NO
ENSG00000115129	209.493	0.589659	0.135165	4.3625	1.29e-05	5.65e-05	TP53I3	9540	tumor protein p53 inducible protein 3	Q53FA7	NO
ENSG00000176927	14.5982	0.58961	0.493629	1.19444	0.232306	0.326481	EFCAB5	374786	EF-hand calcium binding domain 5	A4FU69	NO
ENSG00000099337	73.656	0.589459	0.21835	2.69961	0.00694209	0.0162667	KCNK6	9424	potassium two pore domain channel subfamily K member 6	B2RDS2	NO
ENSG00000113140	17476.5	0.589194	0.0589727	9.99096	1.67e-23	5.81e-22	SPARC	6678	secreted protein acidic and cysteine rich	P09486	NO
ENSG00000126460	14.8465	0.589071	0.474942	1.2403	0.214864	0.306317	PRRG2	5639	proline rich and Gla domain 2	O14669	NO
ENSG00000038532	1219.17	0.588903	0.075225	7.82855	4.94e-15	7.59e-14	CLEC16A	23274	C-type lectin domain containing 16A	Q2KHT3	NO
ENSG00000188760	191.506	0.588146	0.139828	4.20619	2.6e-05	0.000107417	TMEM198	130612	transmembrane protein 198	A0A024R483	NO
ENSG00000178301	10.6124	0.588042	0.563239	1.04404	0.296468	0.396894	AQP11	282679	aquaporin 11	Q8NBQ7	NO
ENSG00000160213	987.968	0.586624	0.098415	5.96072	2.51e-09	2e-08	CSTB	1476	cystatin B	P04080	NO
ENSG00000175634	1011.7	0.586387	0.0890407	6.58561	4.53e-11	4.61e-10	RPS6KB2	6199	ribosomal protein S6 kinase B2	Q9UBS0	NO
ENSG00000173137	207.396	0.586303	0.146863	3.99218	6.55e-05	0.000249976	ADCK5	203054	aarF domain containing kinase 5	Q3MIX3	NO
ENSG00000101265	323.677	0.586213	0.117848	4.97431	6.55e-07	3.59e-06	RASSF2	9770	Ras association domain family member 2	P50749	NO
ENSG00000196872	140.813	0.586164	0.168466	3.47942	0.000502492	0.00157712	KIAA1211L	343990	KIAA1211 like	Q6NV74	NO
ENSG00000131584	501.621	0.585876	0.118492	4.94444	7.64e-07	4.13e-06	ACAP3	116983	ArfGAP with coiled-coil, ankyrin repeat and PH domains 3	Q8WTZ1	NO
ENSG00000080823	82.3742	0.585803	0.212132	2.7615	0.0057536	0.01378	MOK	5891	MOK protein kinase	Q9UQ07	NO
ENSG00000198663	813.625	0.585709	0.0833927	7.02351	2.16e-12	2.56e-11	C6orf89	221477	chromosome 6 open reading frame 89	A0A024RCY0	NO
ENSG00000167106	210.352	0.584629	0.145064	4.03015	5.57e-05	0.000216167	FAM102A	399665	family with sequence similarity 102 member A	Q5T9C2	NO
ENSG00000124688	483.255	0.584584	0.0978892	5.9719	2.35e-09	1.88e-08	MAD2L1BP	9587	MAD2L1 binding protein	Q15013	NO
ENSG00000113391	282.157	0.584291	0.119464	4.89092	1e-06	5.33e-06	FAM172A	83989	family with sequence similarity 172 member A	Q8WUF8	NO
ENSG00000150401	791.554	0.584095	0.0894609	6.52905	6.62e-11	6.58e-10	DCUN1D2	55208	defective in cullin neddylation 1 domain containing 2	Q6PH85	NO
ENSG00000196743	770.413	0.583362	0.0887378	6.574	4.9e-11	4.96e-10	GM2A	2760	GM2 ganglioside activator	P17900	NO
ENSG00000110237	605.444	0.583339	0.115801	5.03744	4.72e-07	2.66e-06	ARHGEF17	9828	Rho guanine nucleotide exchange factor 17	Q96PE2	NO
ENSG00000165025	9.81076	0.583116	0.585227	0.996392	0.31906	0.421239	SYK	6850	spleen associated tyrosine kinase	A0A024R273	NO
ENSG00000102096	768.088	0.583089	0.0937708	6.21824	5.03e-10	4.47e-09	PIM2	11040	Pim-2 proto-oncogene, serine/threonine kinase	A0A024QYW7	NO
ENSG00000121104	113.474	0.58281	0.201565	2.89142	0.00383508	0.00965912	FAM117A	81558	family with sequence similarity 117 member A	Q9C073	NO
ENSG00000205085	17.4879	0.582731	0.460281	1.26603	0.205502	0.295676	FAM71F2	346653	family with sequence similarity 71 member F2	Q6NXP2	NO
ENSG00000117616	660.138	0.58242	0.271982	2.14139	0.0322425	0.0620238	RSRP1	57035	arginine and serine rich protein 1	A0A024RAH6	NO
ENSG00000121361	941.401	0.582254	0.0793265	7.33997	2.14e-13	2.84e-12	KCNJ8	3764	potassium voltage-gated channel subfamily J member 8	A0A024RAV6	NO
ENSG00000150967	61.218	0.582168	0.240249	2.42318	0.0153851	0.0326901	ABCB9	23457	ATP binding cassette subfamily B member 9	Q9NP78	NO
ENSG00000076356	87.4211	0.58193	0.205067	2.83776	0.00454318	0.0112044	PLXNA2	5362	plexin A2	O75051	NO
ENSG00000168679	553.197	0.581902	0.0940807	6.18513	6.21e-10	5.44e-09	SLC16A4	9122	solute carrier family 16 member 4	O15374	NO
ENSG00000168701	685.816	0.581588	0.0992122	5.86206	4.57e-09	3.51e-08	TMEM208	29100	transmembrane protein 208	J3KRY7	NO
ENSG00000138400	12.8417	0.581333	0.509334	1.14136	0.253721	0.350465	MDH1B	130752	malate dehydrogenase 1B	Q5I0G3	NO
ENSG00000105649	48.9762	0.580995	0.272779	2.12991	0.0331792	0.0636035	RAB3A	5864	RAB3A, member RAS oncogene family	A0A024R7I7	NO
ENSG00000185187	174.495	0.58052	0.163821	3.54362	0.000394679	0.00126919	SIGIRR	59307	single Ig and TIR domain containing	Q6IA17	NO
ENSG00000128311	653.382	0.580377	0.103156	5.62622	1.84e-08	1.3e-07	TST	7263	thiosulfate sulfurtransferase	Q16762	NO
ENSG00000172020	21.6745	0.580353	0.382635	1.51673	0.129335	0.201437	GAP43	2596	growth associated protein 43	P17677	NO
ENSG00000116209	1499.39	0.580088	0.0783345	7.40527	1.31e-13	1.8e-12	TMEM59	9528	transmembrane protein 59	D3DQ48	NO
ENSG00000132329	166.909	0.579874	0.152258	3.8085	0.000139813	0.000496238	RAMP1	10267	receptor activity modifying protein 1	E9PC20	NO
ENSG00000100209	145.191	0.579431	0.161383	3.59041	0.000330162	0.00108206	HSCB	150274	HscB mitochondrial iron-sulfur cluster cochaperone	B0QYH2	NO
ENSG00000177034	469.023	0.579012	0.110708	5.2301	1.69e-07	1.03e-06	MTX3	345778	metaxin 3	Q5HYI7	NO
ENSG00000124217	537.883	0.578773	0.0956035	6.05389	1.41e-09	1.18e-08	MOCS3	27304	molybdenum cofactor synthesis 3	O95396	NO
ENSG00000106245	1828.74	0.578638	0.0796095	7.26845	3.64e-13	4.71e-12	BUD31	8896	BUD31 homolog	P41223	NO
ENSG00000120913	55.7429	0.578452	0.250564	2.3086	0.0209659	0.0429102	PDLIM2	64236	PDZ and LIM domain 2	Q96JY6	NO
ENSG00000215114	735.138	0.578233	0.0911425	6.34427	2.23e-10	2.06e-09	UBXN2B	137886	UBX domain protein 2B	Q14CS0	NO
ENSG00000070540	178.255	0.577781	0.148895	3.88045	0.000104262	0.000381279	WIPI1	55062	WD repeat domain, phosphoinositide interacting 1	B4DX63	NO
ENSG00000095587	33.5247	0.577699	0.314948	1.83427	0.0666143	0.115757	TLL2	7093	tolloid like 2	Q9Y6L7	NO
ENSG00000143167	83.9198	0.577662	0.203792	2.83456	0.00458885	0.0113029	GPA33	10223	glycoprotein A33	Q99795	NO
ENSG00000178607	366.353	0.577592	0.117942	4.89724	9.72e-07	5.17e-06	ERN1	2081	endoplasmic reticulum to nucleus signaling 1	O75460	NO
ENSG00000168487	221.017	0.576736	0.140025	4.11881	3.81e-05	0.000152112	BMP1	649	bone morphogenetic protein 1	P13497	NO
ENSG00000002330	542.57	0.576335	0.134683	4.27921	1.88e-05	7.98e-05	BAD	572	BCL2 associated agonist of cell death	A0A024R562	NO
ENSG00000166275	220.919	0.57591	0.133115	4.3264	1.52e-05	6.55e-05	BORCS7	119032	BLOC-1 related complex subunit 7	A0A0B4J1R7	NO
ENSG00000154556	108.63	0.575419	0.180181	3.19357	0.00140528	0.00398387	SORBS2	8470	sorbin and SH3 domain containing 2	O94875	NO
ENSG00000097096	24.209	0.575195	0.362827	1.58532	0.112894	0.179811	SYDE2	84144	synapse defective Rho GTPase homolog 2	Q5VT97	NO
ENSG00000149932	712.832	0.574421	0.103508	5.54952	2.86e-08	1.95e-07	TMEM219	124446	transmembrane protein 219	A0A024R618	NO
ENSG00000136717	152.048	0.574183	0.157373	3.64855	0.000263723	0.000883111	BIN1	274	bridging integrator 1	A0A024RAG9	NO
ENSG00000230561	13.1128	0.573745	0.522966	1.0971	0.272599	0.371579	CCDC192	728586	coiled-coil domain containing 192	P0DO97	NO
ENSG00000167528	150.173	0.573437	0.157806	3.63381	0.000279267	0.00092955	ZNF641	121274	zinc finger protein 641	Q96N77	NO
ENSG00000120697	993.726	0.573307	0.0796677	7.19623	6.19e-13	7.82e-12	ALG5	29880	ALG5, dolichyl-phosphate beta-glucosyltransferase	Q9Y673	NO
ENSG00000171840	46.5725	0.573301	0.269173	2.12986	0.033183	0.0636035	NINJ2	4815	ninjurin 2	F8WBZ3	NO
ENSG00000125995	936.986	0.57298	0.124236	4.61204	3.99e-06	1.91e-05	ROMO1	140823	reactive oxygen species modulator 1	P60602	NO
ENSG00000181029	39.4282	0.572863	0.303038	1.8904	0.0587043	0.103938	TRAPPC5	126003	trafficking protein particle complex 5	Q8IUR0	NO
ENSG00000119431	122.792	0.572539	0.180784	3.16698	0.0015403	0.00431895	HDHD3	81932	haloacid dehalogenase like hydrolase domain containing 3	Q9BSH5	NO
ENSG00000167645	616.666	0.572448	0.0999474	5.72749	1.02e-08	7.46e-08	YIF1B	90522	Yip1 interacting factor homolog B, membrane trafficking protein	Q9H5F7	NO
ENSG00000085185	704.107	0.571681	0.0866678	6.59624	4.22e-11	4.31e-10	BCORL1	63035	BCL6 corepressor like 1	Q5H9F3	NO
ENSG00000157191	848.942	0.571538	0.0850092	6.72325	1.78e-11	1.9e-10	NECAP2	55707	NECAP endocytosis associated 2	Q9NVZ3	NO
ENSG00000103351	357.638	0.571238	0.115462	4.94739	7.52e-07	4.07e-06	CLUAP1	23059	clusterin associated protein 1	J3KNW5	NO
ENSG00000129474	1019.8	0.571106	0.0792437	7.20696	5.72e-13	7.26e-12	AJUBA	84962	ajuba LIM protein	Q96IF1	NO
ENSG00000175556	214.664	0.570982	0.131822	4.33146	1.48e-05	6.41e-05	LONRF3	79836	LON peptidase N-terminal domain and ring finger 3	A8K2D3	NO
ENSG00000177971	859.36	0.570911	0.104663	5.45477	4.9e-08	3.24e-07	IMP3	55272	IMP3, U3 small nucleolar ribonucleoprotein	Q9NV31	NO
ENSG00000124574	329.698	0.570089	0.120492	4.73136	2.23e-06	1.12e-05	ABCC10	89845	ATP binding cassette subfamily C member 10	A0A024RD21	NO
ENSG00000103723	33.2726	0.569958	0.316698	1.79969	0.0719098	0.12358	AP3B2	8120	adaptor related protein complex 3 beta 2 subunit	Q13367	NO
ENSG00000117758	664.479	0.569948	0.0980556	5.8125	6.15e-09	4.65e-08	STX12	23673	syntaxin 12	Q86Y82	NO
ENSG00000154134	24.0232	0.569429	0.369576	1.54076	0.123374	0.193786	ROBO3	64221	roundabout guidance receptor 3	Q96MS0	NO
ENSG00000144476	2872.98	0.569079	0.0703402	8.09038	5.95e-16	1.02e-14	ACKR3	57007	atypical chemokine receptor 3	P25106	NO
ENSG00000136144	1515.2	0.569005	0.0808471	7.03803	1.95e-12	2.33e-11	RCBTB1	55213	RCC1 and BTB domain containing protein 1	B3KR20	NO
ENSG00000198908	148.218	0.568273	0.172742	3.28972	0.00100289	0.00294305	BHLHB9	80823	basic helix-loop-helix family member b9	Q6PI77	NO
ENSG00000196663	494.557	0.568248	0.0979954	5.79871	6.68e-09	5.02e-08	TECPR2	9895	tectonin beta-propeller repeat containing 2	O15040	NO
ENSG00000105464	165.441	0.568166	0.157922	3.59776	0.000320968	0.00105643	GRIN2D	2906	glutamate ionotropic receptor NMDA type subunit 2D	O15399	NO
ENSG00000198886	99665.3	0.567297	0.354014	1.60247	0.109052	0.175107	ND4	4538	NADH dehydrogenase, subunit 4 (complex I)	H9EC08	NO
ENSG00000149548	68.885	0.566796	0.229708	2.46747	0.0136073	0.0293491	CCDC15	80071	coiled-coil domain containing 15	Q0P6D6	NO
ENSG00000189190	168.649	0.566738	0.151187	3.7486	0.000177827	0.000618178	ZNF600	162966	zinc finger protein 600	Q6ZNG1	NO
ENSG00000149577	284.373	0.566547	0.119856	4.72691	2.28e-06	1.14e-05	SIDT2	51092	SID1 transmembrane family member 2	Q8NBJ9	NO
ENSG00000171159	494.07	0.566309	0.256031	2.21188	0.0269752	0.0531473	C9orf16	79095	chromosome 9 open reading frame 16	Q9BUW7	NO
ENSG00000150656	14.8625	0.566298	0.460592	1.2295	0.218884	0.310897	CNDP1	84735	carnosine dipeptidase 1	Q96KN2	NO
ENSG00000156976	5251.62	0.565848	0.06471	8.74436	2.24e-18	4.89e-17	EIF4A2	1974	eukaryotic translation initiation factor 4A2	Q14240	NO
ENSG00000080573	105.449	0.565473	0.18279	3.09356	0.00197767	0.00536515	COL5A3	50509	collagen type V alpha 3 chain	P25940	NO
ENSG00000117016	101.588	0.565008	0.184822	3.05705	0.0022353	0.00597863	RIMS3	9783	regulating synaptic membrane exocytosis 3	Q9UJD0	NO
ENSG00000162746	24.9284	0.564927	0.369945	1.52706	0.126747	0.198106	FCRLB	127943	Fc receptor like B	Q6BAA4	NO
ENSG00000068079	27.6412	0.564822	0.342672	1.64828	0.0992944	0.161756	IFI35	3430	interferon induced protein 35	P80217	NO
ENSG00000154645	13.173	0.564684	0.491325	1.14931	0.250429	0.346747	CHODL	140578	chondrolectin	Q9H9P2	NO
ENSG00000164056	25.4642	0.564471	0.38639	1.46088	0.144048	0.220632	SPRY1	10252	sprouty RTK signaling antagonist 1	O43609	NO
ENSG00000170631	140.422	0.564416	0.164208	3.4372	0.000587764	0.00182002	ZNF16	7564	zinc finger protein 16	P17020	NO
ENSG00000147592	457.671	0.562627	0.101693	5.5326	3.16e-08	2.13e-07	LACTB2	51110	lactamase beta 2	A0A024R811	NO
ENSG00000178498	32.873	0.562551	0.32165	1.74895	0.0802992	0.135346	DTX3	196403	deltex E3 ubiquitin ligase 3	Q8N9I9	NO
ENSG00000137312	750.064	0.562394	0.0875127	6.42643	1.31e-10	1.25e-09	FLOT1	10211	flotillin 1	O75955	NO
ENSG00000134375	1758.87	0.562327	0.0777938	7.22843	4.89e-13	6.24e-12	TIMM17A	10440	translocase of inner mitochondrial membrane 17A	Q99595	NO
ENSG00000265763	35.5254	0.56212	0.308327	1.82313	0.0682837	0.118301	ZNF488	118738	zinc finger protein 488	Q96MN9	NO
ENSG00000175348	706.209	0.561756	0.0927328	6.0578	1.38e-09	1.15e-08	TMEM9B	56674	TMEM9 domain family member B	Q9NQ34	NO
ENSG00000170581	291.525	0.561578	0.12405	4.52703	5.98e-06	2.78e-05	STAT2	6773	signal transducer and activator of transcription 2	P52630	NO
ENSG00000170786	46.0698	0.560857	0.272448	2.05858	0.0395343	0.0739368	SDR16C5	195814	short chain dehydrogenase/reductase family 16C member 5	B3KT84	NO
ENSG00000116668	108.374	0.560283	0.185648	3.01798	0.00254467	0.00671154	SWT1	54823	SWT1, RNA endoribonuclease homolog	B3KXU9	NO
ENSG00000159346	1202.39	0.560117	0.0882011	6.35045	2.15e-10	1.99e-09	ADIPOR1	51094	adiponectin receptor 1	Q96A54	NO
ENSG00000085063	1375.36	0.559826	0.0796674	7.02705	2.11e-12	2.51e-11	CD59	966	CD59 molecule (CD59 blood group)	P13987	NO
ENSG00000229809	99.1971	0.559317	0.212388	2.63347	0.00845163	0.0192949	ZNF688	146542	zinc finger protein 688	P0C7X2	NO
ENSG00000109016	358.237	0.558766	0.111161	5.02663	4.99e-07	2.8e-06	DHRS7B	25979	dehydrogenase/reductase 7B	A0A0C4DGQ8	NO
ENSG00000179832	255.676	0.55842	0.137578	4.05893	4.93e-05	0.000193287	MROH1	727957	maestro heat like repeat family member 1	B4DIR5	NO
ENSG00000117480	55.8286	0.55826	0.254562	2.19302	0.028306	0.055397	FAAH	2166	fatty acid amide hydrolase	O00519	NO
ENSG00000205155	120.218	0.558193	0.180742	3.08835	0.00201274	0.00545282	PSENEN	55851	presenilin enhancer gamma-secretase subunit	Q9NZ42	NO
ENSG00000120262	83.7142	0.557855	0.201396	2.76993	0.00560679	0.013489	CCDC170	80129	coiled-coil domain containing 170	Q8IYT3	NO
ENSG00000184194	123.791	0.557821	0.183925	3.03287	0.00242238	0.00642472	GPR173	54328	G protein-coupled receptor 173	Q9NS66	NO
ENSG00000118369	126.072	0.557582	0.166491	3.34902	0.000810984	0.00243137	USP35	57558	ubiquitin specific peptidase 35	Q9P2H5	NO
ENSG00000079215	18.2089	0.557472	0.447175	1.24665	0.212525	0.303732	SLC1A3	6507	solute carrier family 1 member 3	P43003	NO
ENSG00000117139	1210.88	0.55745	0.0914111	6.09828	1.07e-09	9.08e-09	KDM5B	10765	lysine demethylase 5B	Q9UGL1	NO
ENSG00000133597	165.327	0.557448	0.151173	3.68749	0.00022648	0.00076899	ADCK2	90956	aarF domain containing kinase 2	A4D1T6	NO
ENSG00000198873	162.577	0.557091	0.154917	3.59606	0.000323072	0.00106259	GRK5	2869	G protein-coupled receptor kinase 5	P34947	NO
ENSG00000198804	371314	0.55693	0.339941	1.63831	0.101357	0.164671	COX1	4512	cytochrome c oxidase subunit I	P00395	NO
ENSG00000104853	2366.61	0.556896	0.0703342	7.91786	2.42e-15	3.89e-14	CLPTM1	1209	CLPTM1, transmembrane protein	O96005	NO
ENSG00000122694	175.81	0.556784	0.151911	3.6652	0.000247146	0.000832832	GLIPR2	152007	GLI pathogenesis related 2	Q5VZR0	NO
ENSG00000179222	2857.68	0.556595	0.0683956	8.13788	4.02e-16	6.98e-15	MAGED1	9500	MAGE family member D1	Q9Y5V3	NO
ENSG00000104361	81.9561	0.556266	0.211795	2.62643	0.00862853	0.0196632	NIPAL2	79815	NIPA like domain containing 2	Q9H841	NO
ENSG00000130827	978.377	0.556038	0.097087	5.72722	1.02e-08	7.47e-08	PLXNA3	55558	plexin A3	P51805	NO
ENSG00000100106	638	0.555867	0.0999093	5.56371	2.64e-08	1.8e-07	TRIOBP	11078	TRIO and F-actin binding protein	Q9H2D6	NO
ENSG00000175854	272.656	0.555764	0.125465	4.42964	9.44e-06	4.24e-05	SWI5	375757	SWI5 homologous recombination repair protein	Q1ZZU3	NO
ENSG00000169057	2038.12	0.55574	0.0693961	8.00823	1.16e-15	1.93e-14	MECP2	4204	methyl-CpG binding protein 2	A0A140VKC4	NO
ENSG00000079482	166.583	0.555545	0.147546	3.76524	0.000166391	0.000582073	OPHN1	4983	oligophrenin 1	O60890	NO
ENSG00000150961	805.738	0.555209	0.098985	5.60902	2.03e-08	1.42e-07	SEC24D	9871	SEC24 homolog D, COPII coat complex component	O94855	NO
ENSG00000284308	25.2961	0.555049	0.358897	1.54654	0.121974	0.191956	C2orf81	388963	chromosome 2 open reading frame 81	G3XAA6	NO
ENSG00000149573	53.3798	0.554761	0.259033	2.14166	0.0322205	0.0619907	MPZL2	10205	myelin protein zero like 2	A0A024R3K1	NO
ENSG00000092108	1761.15	0.554238	0.0690637	8.02503	1.01e-15	1.7e-14	SCFD1	23256	sec1 family domain containing 1	Q8WVM8	NO
ENSG00000140718	1488.57	0.554129	0.0748232	7.40584	1.3e-13	1.79e-12	FTO	79068	FTO, alpha-ketoglutarate dependent dioxygenase	B3KU60	NO
ENSG00000136631	478.878	0.553548	0.0980307	5.64668	1.64e-08	1.16e-07	VPS45	11311	vacuolar protein sorting 45 homolog	B7Z5D4	NO
ENSG00000002919	328.045	0.553087	0.11901	4.6474	3.36e-06	1.63e-05	SNX11	29916	sorting nexin 11	Q9Y5W9	NO
ENSG00000105991	288.314	0.552796	0.123263	4.48468	7.3e-06	3.34e-05	HOXA1	3198	homeobox A1	P49639	NO
ENSG00000144843	17.3852	0.552782	0.433556	1.275	0.202311	0.292177	ADPRH	141	ADP-ribosylarginine hydrolase	P54922	NO
ENSG00000063854	413.7	0.55273	0.104062	5.31157	1.09e-07	6.81e-07	HAGH	3029	hydroxyacylglutathione hydrolase	Q16775	NO
ENSG00000173456	1693.42	0.552605	0.0798537	6.92022	4.51e-12	5.11e-11	RNF26	79102	ring finger protein 26	Q9BY78	NO
ENSG00000069943	92.3417	0.552477	0.200128	2.76062	0.00576913	0.0138148	PIGB	9488	phosphatidylinositol glycan anchor biosynthesis class B	Q92521	NO
ENSG00000100147	74.6915	0.552474	0.212292	2.60243	0.0092566	0.0209225	CCDC134	79879	coiled-coil domain containing 134	B0QY51	NO
ENSG00000188130	697.154	0.552435	0.105262	5.24821	1.54e-07	9.38e-07	MAPK12	6300	mitogen-activated protein kinase 12	P53778	NO
ENSG00000081386	238.12	0.552411	0.130726	4.22574	2.38e-05	9.94e-05	ZNF510	22869	zinc finger protein 510	Q6NUI8	NO
ENSG00000170310	212.866	0.551888	0.146651	3.76326	0.000167711	0.000586102	STX8	9482	syntaxin 8	Q9UNK0	NO
ENSG00000205542	11176.8	0.551795	0.0835064	6.60781	3.9e-11	4.01e-10	TMSB4X	7114	thymosin beta 4, X-linked	A2VCK8	NO
ENSG00000081087	923.087	0.551735	0.0821731	6.71431	1.89e-11	2.02e-10	OSTM1	28962	osteopetrosis associated transmembrane protein 1	Q86WC4	NO
ENSG00000108797	170.541	0.551557	0.146894	3.7548	0.000173477	0.000604422	CNTNAP1	8506	contactin associated protein 1	P78357	NO
ENSG00000173992	425.302	0.55109	0.102477	5.37771	7.54e-08	4.86e-07	CCS	9973	copper chaperone for superoxide dismutase	O14618	NO
ENSG00000254901	99.3647	0.550563	0.19189	2.86916	0.00411557	0.0102723	BORCS8	729991	BLOC-1 related complex subunit 8	Q96FH0	NO
ENSG00000160404	155.563	0.550359	0.15859	3.47033	0.000519827	0.001626	TOR2A	27433	torsin family 2 member A	Q5JU69	NO
ENSG00000128185	378.996	0.550039	0.12597	4.36643	1.26e-05	5.56e-05	DGCR6L	85359	DiGeorge syndrome critical region gene 6 like	Q9BY27	NO
ENSG00000186376	307.638	0.549936	0.125963	4.36585	1.27e-05	5.58e-05	ZNF75D	7626	zinc finger protein 75D	P51815	NO
ENSG00000088970	719.448	0.549841	0.0993834	5.53252	3.16e-08	2.13e-07	KIZ	55857	kizuna centrosomal protein	Q2M2Z5	NO
ENSG00000170684	100.754	0.549636	0.202062	2.72014	0.00652546	0.0153971	ZNF296	162979	zinc finger protein 296	Q8WUU4	NO
ENSG00000163638	93.2583	0.549439	0.195387	2.81205	0.00492262	0.0120543	ADAMTS9	56999	ADAM metallopeptidase with thrombospondin type 1 motif 9	Q9P2N4	NO
ENSG00000137494	278.425	0.548888	0.133675	4.10614	4.02e-05	0.000160144	ANKRD42	338699	ankyrin repeat domain 42	A1XPJ0	NO
ENSG00000137266	40.8763	0.548845	0.284641	1.9282	0.0538303	0.0965935	SLC22A23	63027	solute carrier family 22 member 23	A1A5C7	NO
ENSG00000149050	75.2437	0.54867	0.221375	2.47847	0.0131949	0.0285885	ZNF214	7761	zinc finger protein 214	Q9UL59	NO
ENSG00000189159	2872.15	0.548629	0.0691913	7.92917	2.21e-15	3.56e-14	JPT1	51155	Jupiter microtubule associated homolog 1	Q9UK76	NO
ENSG00000267796	14.1721	0.548612	0.496064	1.10593	0.268757	0.367427	LIN37	55957	lin-37 DREAM MuvB core complex component	Q96GY3	NO
ENSG00000176396	748.23	0.548368	0.0921165	5.95299	2.63e-09	2.09e-08	EID2	163126	EP300 interacting inhibitor of differentiation 2	Q8N6I1	NO
ENSG00000198938	181139	0.548311	0.349535	1.56869	0.116721	0.185055	COX3	4514	cytochrome c oxidase III	P00414	NO
ENSG00000138942	1148.67	0.548098	0.0777479	7.04968	1.79e-12	2.15e-11	RNF185	91445	ring finger protein 185	A0A024R1H4	NO
ENSG00000151725	608.872	0.547297	0.0967061	5.65938	1.52e-08	1.09e-07	CENPU	79682	centromere protein U	Q71F23	NO
ENSG00000116991	19.5981	0.547258	0.401202	1.36405	0.172553	0.256167	SIPA1L2	57568	signal induced proliferation associated 1 like 2	Q9P2F8	NO
ENSG00000140941	5296.56	0.547083	0.0598088	9.14718	5.84e-20	1.48e-18	MAP1LC3B	81631	microtubule associated protein 1 light chain 3 beta	Q658J6	NO
ENSG00000244005	454.817	0.546996	0.101541	5.38697	7.17e-08	4.62e-07	NFS1	9054	NFS1, cysteine desulfurase	Q53FP3	NO
ENSG00000163161	1399.07	0.546256	0.0730525	7.47758	7.57e-14	1.06e-12	ERCC3	2071	ERCC excision repair 3, TFIIH core complex helicase subunit	P19447	NO
ENSG00000124444	306.931	0.545951	0.121222	4.50373	6.68e-06	3.08e-05	ZNF576	79177	zinc finger protein 576	A0A024R0T0	NO
ENSG00000102312	228.375	0.545816	0.13046	4.18378	2.87e-05	0.000117323	PORCN	64840	porcupine O-acyltransferase	Q9H237	NO
ENSG00000166343	16.0245	0.545804	0.476896	1.14449	0.252419	0.348946	MSS51	118490	MSS51 mitochondrial translational activator	Q4VC12	NO
ENSG00000176715	485.554	0.545415	0.100586	5.42238	5.88e-08	3.84e-07	ACSF3	197322	acyl-CoA synthetase family member 3	Q4G176	NO
ENSG00000184916	35.8616	0.545285	0.311473	1.75067	0.0800032	0.135044	JAG2	3714	jagged 2	Q9Y219	NO
ENSG00000198816	403.232	0.5451	0.144856	3.76305	0.000167857	0.000586462	ZNF358	140467	zinc finger protein 358	Q9NW07	NO
ENSG00000154016	55.1212	0.544953	0.264629	2.0593	0.0394651	0.0738273	GRAP	10750	GRB2 related adaptor protein	I3L2P9	NO
ENSG00000187091	51.8984	0.544879	0.26803	2.0329	0.0420622	0.0779692	PLCD1	5333	phospholipase C delta 1	P51178	NO
ENSG00000138463	269.285	0.544678	0.123628	4.40578	1.05e-05	4.7e-05	DIRC2	84925	disrupted in renal carcinoma 2	Q96SL1	NO
ENSG00000214517	1905.65	0.544364	0.0685918	7.93629	2.08e-15	3.37e-14	PPME1	51400	protein phosphatase methylesterase 1	Q9Y570	NO
ENSG00000116670	796.099	0.54431	0.109674	4.963	6.94e-07	3.78e-06	MAD2L2	10459	mitotic arrest deficient 2 like 2	A0A024R4I4	NO
ENSG00000183648	572.891	0.544093	0.105447	5.15987	2.47e-07	1.46e-06	NDUFB1	4707	NADH:ubiquinone oxidoreductase subunit B1	O75438	NO
ENSG00000111653	272.695	0.543967	0.129745	4.1926	2.76e-05	0.000113387	ING4	51147	inhibitor of growth family member 4	Q9UNL4	NO
ENSG00000157833	30.1461	0.543734	0.359348	1.51311	0.130251	0.202635	GAREM2	150946	GRB2 associated regulator of MAPK1 subtype 2	Q75VX8	NO
ENSG00000168792	228.459	0.543531	0.139551	3.89485	9.83e-05	0.000361527	ABHD15	116236	abhydrolase domain containing 15	Q6UXT9	NO
ENSG00000185716	55.2569	0.543443	0.247392	2.19669	0.0280426	0.0549668	MOSMO	730094	modulator of smoothened	Q8NHV5	NO
ENSG00000142459	374.603	0.543126	0.110919	4.89661	9.75e-07	5.18e-06	EVI5L	115704	ecotropic viral integration site 5 like	Q96CN4	NO
ENSG00000105171	951.021	0.543088	0.0842184	6.44857	1.13e-10	1.09e-09	POP4	10775	POP4 homolog, ribonuclease P/MRP subunit	O95707	NO
ENSG00000254999	1921.89	0.542682	0.0894099	6.0696	1.28e-09	1.07e-08	BRK1	55845	BRICK1, SCAR/WAVE actin nucleating complex subunit	Q8WUW1	NO
ENSG00000126903	641.569	0.542662	0.0950706	5.70799	1.14e-08	8.3e-08	SLC10A3	8273	solute carrier family 10 member 3	P09131	NO
ENSG00000163884	105.027	0.54265	0.183364	2.95941	0.00308231	0.00796435	KLF15	28999	Kruppel like factor 15	Q9UIH9	NO
ENSG00000180806	78.9569	0.542443	0.209689	2.58689	0.00968468	0.0217799	HOXC9	3225	homeobox C9	A0A024RAZ6	NO
ENSG00000101577	849.538	0.542429	0.0819246	6.62109	3.57e-11	3.67e-10	LPIN2	9663	lipin 2	Q92539	NO
ENSG00000141560	255.571	0.541754	0.131791	4.11069	3.94e-05	0.000157245	FN3KRP	79672	fructosamine 3 kinase related protein	A0A140VK84	NO
ENSG00000275221	5.28871	0.541653	0.806651	0.671484	0.501912	0.600682	HIST1H2AK	8330	histone cluster 1 H2A family member k	A4FTV9	NO
ENSG00000106636	4603.4	0.541049	0.0640412	8.44845	2.95e-17	5.73e-16	YKT6	10652	YKT6 v-SNARE homolog	A4D2J0	NO
ENSG00000121454	71.5193	0.540886	0.230975	2.34175	0.0191938	0.0397528	LHX4	89884	LIM homeobox 4	A0A0S2Z5S4	NO
ENSG00000185885	578.662	0.540494	0.0981404	5.50736	3.64e-08	2.44e-07	IFITM1	8519	interferon induced transmembrane protein 1	A0A024R210	NO
ENSG00000166165	114.002	0.540361	0.179371	3.01253	0.0025908	0.00682022	CKB	1152	creatine kinase B	P12277	NO
ENSG00000131966	1451.31	0.540088	0.0724737	7.4522	9.18e-14	1.27e-12	ACTR10	55860	actin related protein 10 homolog	Q9NZ32	NO
ENSG00000125731	18.4022	0.540003	0.438683	1.23096	0.218337	0.310278	SH2D3A	10045	SH2 domain containing 3A	A8K2M8	NO
ENSG00000168918	43.0171	0.53968	0.280749	1.92229	0.0545697	0.0977304	INPP5D	3635	inositol polyphosphate-5-phosphatase D	Q92835	NO
ENSG00000072849	547.2	0.539029	0.0985222	5.47114	4.47e-08	2.96e-07	DERL2	51009	derlin 2	I3L3R8	NO
ENSG00000138079	144.812	0.538996	0.167437	3.21909	0.00128598	0.00369249	SLC3A1	6519	solute carrier family 3 member 1	A0A0S2Z4E1	NO
ENSG00000106605	723.176	0.538841	0.0925722	5.82076	5.86e-09	4.43e-08	BLVRA	644	biliverdin reductase A	A0A140VJF4	NO
ENSG00000196876	191.063	0.538749	0.158531	3.39839	0.000677831	0.00206796	SCN8A	6334	sodium voltage-gated channel alpha subunit 8	Q9UQD0	NO
ENSG00000115204	1140.87	0.538449	0.0975821	5.51791	3.43e-08	2.31e-07	MPV17	4358	MPV17, mitochondrial inner membrane protein	A0A0S2Z3Z9	NO
ENSG00000163481	602.097	0.538259	0.0933848	5.76388	8.22e-09	6.1e-08	RNF25	64320	ring finger protein 25	Q96BH1	NO
ENSG00000124613	51.6549	0.537953	0.25282	2.12781	0.0333526	0.063902	ZNF391	346157	zinc finger protein 391	Q9UJN7	NO
ENSG00000205302	2231.36	0.537827	0.0664249	8.09677	5.64e-16	9.67e-15	SNX2	6643	sorting nexin 2	O60749	NO
ENSG00000160613	814.368	0.537489	0.08746	6.14554	7.97e-10	6.85e-09	PCSK7	9159	proprotein convertase subtilisin/kexin type 7	Q16549	NO
ENSG00000160908	500.864	0.536797	0.0954838	5.62186	1.89e-08	1.33e-07	ZNF394	84124	zinc finger protein 394	Q53GI3	NO
ENSG00000076321	243.098	0.536633	0.141808	3.78422	0.000154194	0.000542832	KLHL20	27252	kelch like family member 20	A0A024R940	NO
ENSG00000005059	181.05	0.536395	0.141473	3.79151	0.000149732	0.000528197	MCUB	55013	mitochondrial calcium uniporter dominant negative beta subunit	Q9NWR8	NO
ENSG00000112079	903.61	0.535717	0.0862126	6.21391	5.17e-10	4.59e-09	STK38	11329	serine/threonine kinase 38	A0A024RD18	NO
ENSG00000105856	305.539	0.535706	0.125933	4.25388	2.1e-05	8.87e-05	HBP1	26959	HMG-box transcription factor 1	B4DJ36	NO
ENSG00000135469	139.099	0.534798	0.164196	3.25707	0.0011257	0.0032716	COQ10A	93058	coenzyme Q10A	Q96MF6	NO
ENSG00000183513	617.831	0.533571	0.0907657	5.87856	4.14e-09	3.19e-08	COA5	493753	cytochrome c oxidase assembly factor 5	Q86WW8	NO
ENSG00000113108	125.083	0.53357	0.208201	2.56276	0.0103843	0.0231542	APBB3	10307	amyloid beta precursor protein binding family B member 3	O95704	NO
ENSG00000131153	916.924	0.53318	0.0925539	5.76076	8.37e-09	6.21e-08	GINS2	51659	GINS complex subunit 2	Q9Y248	NO
ENSG00000205413	108.881	0.533143	0.191356	2.78612	0.00533425	0.0129095	SAMD9	54809	sterile alpha motif domain containing 9	Q5K651	NO
ENSG00000224051	245.206	0.532901	0.128439	4.14906	3.34e-05	0.000134859	CPTP	80772	ceramide-1-phosphate transfer protein	Q5TA50	NO
ENSG00000075223	324.345	0.531462	0.146017	3.63973	0.000272926	0.000910849	SEMA3C	10512	semaphorin 3C	Q99985	NO
ENSG00000256223	65.4113	0.531184	0.240064	2.21268	0.02692	0.0530758	ZNF10	7556	zinc finger protein 10	P21506	NO
ENSG00000184178	665.925	0.530365	0.0914088	5.80212	6.55e-09	4.93e-08	SCFD2	152579	sec1 family domain containing 2	Q8WU76	NO
ENSG00000103502	1221.51	0.530344	0.0831604	6.37736	1.8e-10	1.69e-09	CDIPT	10423	CDP-diacylglycerol--inositol 3-phosphatidyltransferase	A8K3L7	NO
ENSG00000134996	403.071	0.530241	0.10371	5.11274	3.18e-07	1.85e-06	OSTF1	26578	osteoclast stimulating factor 1	Q92882	NO
ENSG00000162076	436.769	0.529883	0.112888	4.69388	2.68e-06	1.33e-05	FLYWCH2	114984	FLYWCH family member 2	Q96CP2	NO
ENSG00000142920	45.0577	0.529752	0.273532	1.93671	0.0527811	0.0949444	AZIN2	113451	antizyme inhibitor 2	Q96A70	NO
ENSG00000143774	2040.99	0.529666	0.0857889	6.17406	6.66e-10	5.81e-09	GUK1	2987	guanylate kinase 1	Q16774	NO
ENSG00000168461	360.358	0.529599	0.113912	4.6492	3.33e-06	1.62e-05	RAB31	11031	RAB31, member RAS oncogene family	Q13636	NO
ENSG00000198932	11.7	0.52939	0.521156	1.0158	0.309725	0.411739	GPRASP1	9737	G protein-coupled receptor associated sorting protein 1	Q5JY77	NO
ENSG00000004059	1274.36	0.529305	0.0907783	5.83075	5.52e-09	4.2e-08	ARF5	381	ADP ribosylation factor 5	A4D0Z3	NO
ENSG00000164930	214.255	0.529207	0.145015	3.64932	0.000262934	0.000880897	FZD6	8323	frizzled class receptor 6	A0A024R9E9	NO
ENSG00000275713	33.7511	0.529107	0.318849	1.65943	0.0970297	0.158701	HIST1H2BH	8345	histone cluster 1 H2B family member h	Q93079	NO
ENSG00000138772	412.805	0.529094	0.110237	4.79961	1.59e-06	8.21e-06	ANXA3	306	annexin A3	P12429	NO
ENSG00000064989	113.15	0.528777	0.184129	2.87178	0.00408167	0.0102005	CALCRL	10203	calcitonin receptor like receptor	Q16602	NO
ENSG00000119900	600.516	0.528029	0.102276	5.16278	2.43e-07	1.43e-06	OGFRL1	79627	opioid growth factor receptor like 1	Q5TC84	NO
ENSG00000185246	923.182	0.527504	0.10792	4.88793	1.02e-06	5.4e-06	PRPF39	55015	pre-mRNA processing factor 39	Q86UA1	NO
ENSG00000134574	195.056	0.527318	0.137051	3.8476	0.000119279	0.000429626	DDB2	1643	damage specific DNA binding protein 2	Q92466	NO
ENSG00000100196	784.535	0.527106	0.0975267	5.40474	6.49e-08	4.21e-07	KDELR3	11015	KDEL endoplasmic reticulum protein retention receptor 3	A0A024R1R0	NO
ENSG00000118680	3883.1	0.526922	0.0657913	8.00898	1.16e-15	1.92e-14	MYL12B	103910	myosin light chain 12B	O14950	NO
ENSG00000144567	1757.39	0.526921	0.0696888	7.56105	4e-14	5.72e-13	RETREG2	79137	reticulophagy regulator family member 2	B3KR51	NO
ENSG00000104518	25.8158	0.526424	0.363072	1.44992	0.147082	0.224412	GSDMD	79792	gasdermin D	P57764	NO
ENSG00000173064	549.701	0.526358	0.103508	5.08518	3.67e-07	2.11e-06	HECTD4	283450	HECT domain E3 ubiquitin protein ligase 4	F8VWT9	NO
ENSG00000135114	180.002	0.526059	0.146466	3.59169	0.000328543	0.00107803	OASL	8638	2'-5'-oligoadenylate synthetase like	Q15646	NO
ENSG00000197608	111.103	0.526014	0.202392	2.59898	0.00935014	0.0211063	ZNF841	284371	zinc finger protein 841	Q6ZN19	NO
ENSG00000161888	463.676	0.52591	0.102091	5.15139	2.59e-07	1.52e-06	SPC24	147841	SPC24, NDC80 kinetochore complex component	Q8NBT2	NO
ENSG00000198393	160.908	0.525903	0.160328	3.28017	0.00103743	0.00303672	ZNF26	7574	zinc finger protein 26	F5H6R4	NO
ENSG00000041880	240.531	0.525726	0.133729	3.93128	8.45e-05	0.000314391	PARP3	10039	poly(ADP-ribose) polymerase family member 3	Q9Y6F1	NO
ENSG00000184083	656.666	0.525576	0.0893776	5.8804	4.09e-09	3.16e-08	FAM120C	54954	family with sequence similarity 120C	F8W881	NO
ENSG00000113194	2915.98	0.525551	0.0633922	8.29047	1.13e-16	2.06e-15	FAF2	23197	Fas associated factor family member 2	Q96CS3	NO
ENSG00000164609	1672.39	0.525488	0.0719843	7.30003	2.88e-13	3.76e-12	SLU7	10569	SLU7 homolog, splicing factor	O95391	NO
ENSG00000169738	1117.17	0.524718	0.0848025	6.18753	6.11e-10	5.37e-09	DCXR	51181	dicarbonyl and L-xylulose reductase	Q7Z4W1	NO
ENSG00000189164	41.4236	0.524531	0.278918	1.88059	0.0600274	0.105899	ZNF527	84503	zinc finger protein 527	Q8NB42	NO
ENSG00000040531	274.234	0.524427	0.128521	4.08047	4.49e-05	0.00017727	CTNS	1497	cystinosin, lysosomal cystine transporter	A0A0S2Z3I9	NO
ENSG00000122550	882.045	0.524188	0.0913605	5.73758	9.6e-09	7.05e-08	KLHL7	55975	kelch like family member 7	A8K364	NO
ENSG00000134490	217.019	0.5239	0.135878	3.85567	0.000115412	0.000417436	TMEM241	85019	transmembrane protein 241	B4DH40	NO
ENSG00000167797	879.685	0.523822	0.105516	4.9644	6.89e-07	3.76e-06	CDK2AP2	10263	cyclin dependent kinase 2 associated protein 2	O75956	NO
ENSG00000204147	75.4974	0.52371	0.208877	2.50727	0.0121667	0.0266189	ASAH2B	653308	N-acylsphingosine amidohydrolase 2B	P0C7U1	NO
ENSG00000170456	475.271	0.523358	0.102579	5.10201	3.36e-07	1.95e-06	DENND5B	160518	DENN domain containing 5B	G3V1S3	NO
ENSG00000107745	1039.21	0.523171	0.0783601	6.6765	2.45e-11	2.59e-10	MICU1	10367	mitochondrial calcium uptake 1	Q9BPX6	NO
ENSG00000130165	1518.59	0.523144	0.105285	4.96884	6.74e-07	3.68e-06	ELOF1	84337	elongation factor 1 homolog	P60002	NO
ENSG00000147416	1718.64	0.522663	0.0778352	6.71499	1.88e-11	2.01e-10	ATP6V1B2	526	ATPase H+ transporting V1 subunit B2	A0A140VK65	NO
ENSG00000130544	254.874	0.522471	0.128152	4.07695	4.56e-05	0.000179862	ZNF557	79230	zinc finger protein 557	Q8N988	NO
ENSG00000112763	424.413	0.521545	0.11173	4.6679	3.04e-06	1.49e-05	BTN2A1	11120	butyrophilin subfamily 2 member A1	Q7KYR7	NO
ENSG00000164603	339.886	0.521369	0.11939	4.36694	1.26e-05	5.55e-05	BMT2	154743	base methyltransferase of 25S rRNA 2 homolog	Q1RMZ1	NO
ENSG00000177469	6733.05	0.520894	0.0585845	8.89133	6.04e-19	1.38e-17	CAVIN1	284119	caveolae associated protein 1	Q6NZI2	NO
ENSG00000197951	62.6906	0.520701	0.235328	2.21266	0.0269208	0.0530758	ZNF71	58491	zinc finger protein 71	Q9NQZ8	NO
ENSG00000164631	666.606	0.520008	0.10109	5.14403	2.69e-07	1.58e-06	ZNF12	7559	zinc finger protein 12	P17014	NO
ENSG00000168237	196.937	0.519768	0.150048	3.464	0.000532203	0.00166208	GLYCTK	132158	glycerate kinase	Q8IVS8	NO
ENSG00000168818	829.179	0.519716	0.0858249	6.05553	1.4e-09	1.16e-08	STX18	53407	syntaxin 18	Q9P2W9	NO
ENSG00000197746	6171.66	0.519544	0.0612394	8.48383	2.18e-17	4.28e-16	PSAP	5660	prosaposin	P07602	NO
ENSG00000121310	19.4094	0.519207	0.439261	1.182	0.237205	0.331919	ECHDC2	55268	enoyl-CoA hydratase domain containing 2	Q86YB7	NO
ENSG00000180953	13.0981	0.518898	0.498715	1.04047	0.298122	0.3988	ST20	400410	suppressor of tumorigenicity 20	Q9HBF5	NO
ENSG00000120889	1483.06	0.518696	0.0810209	6.402	1.53e-10	1.45e-09	TNFRSF10B	8795	TNF receptor superfamily member 10b	O14763	NO
ENSG00000139926	319.548	0.518463	0.113193	4.58034	4.64e-06	2.2e-05	FRMD6	122786	FERM domain containing 6	Q96NE9	NO
ENSG00000104880	63.9994	0.518432	0.230597	2.24822	0.0245622	0.0491316	ARHGEF18	23370	Rho/Rac guanine nucleotide exchange factor 18	Q6ZSZ5	NO
ENSG00000085721	636.066	0.51818	0.0906353	5.7172	1.08e-08	7.87e-08	RRN3	54700	RRN3 homolog, RNA polymerase I transcription factor	B7ZB55	NO
ENSG00000073169	403.229	0.518162	0.103638	4.99972	5.74e-07	3.18e-06	SELENOO	83642	selenoprotein O	Q9BVL4	NO
ENSG00000181135	53.8557	0.518003	0.244623	2.11756	0.0342125	0.0653148	ZNF707	286075	zinc finger protein 707	Q96C28	NO
ENSG00000162367	35.9062	0.517702	0.301891	1.71486	0.0863708	0.143986	TAL1	6886	TAL bHLH transcription factor 1, erythroid differentiation factor	P17542	NO
ENSG00000197879	2454.98	0.51746	0.0674444	7.67239	1.69e-14	2.5e-13	MYO1C	4641	myosin IC	O00159	NO
ENSG00000239857	201.622	0.517417	0.138144	3.74548	0.000180048	0.00062496	GET4	51608	golgi to ER traffic protein 4	Q7L5D6	NO
ENSG00000133740	363.614	0.517293	0.1151	4.49429	6.98e-06	3.21e-05	E2F5	1875	E2F transcription factor 5	Q15329	NO
ENSG00000132801	177.396	0.51723	0.149822	3.45231	0.000555818	0.00172727	ZSWIM3	140831	zinc finger SWIM-type containing 3	Q96MP5	NO
ENSG00000120885	2491.99	0.517151	0.0671974	7.696	1.4e-14	2.09e-13	CLU	1191	clusterin	P10909	NO
ENSG00000144061	145.078	0.517009	0.160894	3.21335	0.00131196	0.00375698	NPHP1	4867	nephrocystin 1	O15259	NO
ENSG00000179913	65.4893	0.516679	0.228132	2.26483	0.0235234	0.0473405	B3GNT3	10331	UDP-GlcNAc:betaGal beta-1,3-N-acetylglucosaminyltransferase 3	Q9Y2A9	NO
ENSG00000178718	1280.02	0.516123	0.0815446	6.32933	2.46e-10	2.26e-09	RPP25	54913	ribonuclease P and MRP subunit p25	Q9BUL9	NO
ENSG00000158457	90.2368	0.516121	0.204086	2.52894	0.0114407	0.0251896	TSPAN33	340348	tetraspanin 33	Q86UF1	NO
ENSG00000104823	355.349	0.516025	0.117117	4.40608	1.05e-05	4.69e-05	ECH1	1891	enoyl-CoA hydratase 1	Q13011	NO
ENSG00000158805	582.671	0.515937	0.104979	4.91469	8.89e-07	4.76e-06	ZNF276	92822	zinc finger protein 276	I6L9I3	NO
ENSG00000073969	368.75	0.515729	0.111114	4.64144	3.46e-06	1.68e-05	NSF	4905	N-ethylmaleimide sensitive factor, vesicle fusing ATPase	P46459	NO
ENSG00000171208	393.969	0.515532	0.11776	4.37781	1.2e-05	5.3e-05	NETO2	81831	neuropilin and tolloid like 2	Q32NC3	NO
ENSG00000013374	1550.05	0.515109	0.0709316	7.26206	3.81e-13	4.93e-12	NUB1	51667	negative regulator of ubiquitin like proteins 1	H3BM74	NO
ENSG00000130517	605.566	0.51501	0.0937765	5.49189	3.98e-08	2.65e-07	PGPEP1	54858	pyroglutamyl-peptidase I	Q9NXJ5	NO
ENSG00000106608	538.631	0.514665	0.0936189	5.49745	3.85e-08	2.57e-07	URGCP	55665	upregulator of cell proliferation	Q8TCY9	NO
ENSG00000090238	150.418	0.51446	0.163348	3.14947	0.00163567	0.00455229	YPEL3	83719	yippee like 3	A0A024R624	NO
ENSG00000147813	543.207	0.5144	0.098022	5.2478	1.54e-07	9.4e-07	NAPRT	93100	nicotinate phosphoribosyltransferase	Q6XQN6	NO
ENSG00000187630	330.644	0.514392	0.113951	4.51416	6.36e-06	2.94e-05	DHRS4L2	317749	dehydrogenase/reductase 4 like 2	D5KJA1	NO
ENSG00000197982	444.903	0.51403	0.115803	4.43884	9.04e-06	4.07e-05	C1orf122	127687	chromosome 1 open reading frame 122	Q6ZSJ8	NO
ENSG00000178878	400.631	0.513994	0.105533	4.87045	1.11e-06	5.88e-06	APOLD1	81575	apolipoprotein L domain containing 1	Q96LR9	NO
ENSG00000049656	4590.36	0.513819	0.0657375	7.81623	5.44e-15	8.34e-14	CLPTM1L	81037	CLPTM1 like	Q96KA5	NO
ENSG00000204160	618.323	0.513442	0.113585	4.52035	6.17e-06	2.87e-05	ZDHHC18	84243	zinc finger DHHC-type containing 18	Q9NUE0	NO
ENSG00000136842	10.6408	0.513393	0.547511	0.937684	0.348407	0.451765	TMOD1	7111	tropomodulin 1	P28289	NO
ENSG00000212864	22.0741	0.513207	0.396805	1.29335	0.195891	0.284776	RNF208	727800	ring finger protein 208	Q9H0X6	NO
ENSG00000100439	552.519	0.512535	0.103632	4.94574	7.59e-07	4.1e-06	ABHD4	63874	abhydrolase domain containing 4	Q8TB40	NO
ENSG00000149541	816.445	0.512039	0.0887613	5.76873	7.99e-09	5.94e-08	B3GAT3	26229	beta-1,3-glucuronyltransferase 3	Q5U676	NO
ENSG00000082458	103.782	0.511596	0.18582	2.75319	0.00590178	0.0140878	DLG3	1741	discs large MAGUK scaffold protein 3	Q92796	NO
ENSG00000179151	924.25	0.511411	0.0819131	6.24333	4.28e-10	3.84e-09	EDC3	80153	enhancer of mRNA decapping 3	Q96F86	NO
ENSG00000145365	154.723	0.511206	0.156033	3.27626	0.00105192	0.00307457	TIFA	92610	TRAF interacting protein with forkhead associated domain	Q96CG3	NO
ENSG00000003989	67.3492	0.510867	0.232177	2.20033	0.0277835	0.0545593	SLC7A2	6542	solute carrier family 7 member 2	P52569	NO
ENSG00000225190	177.93	0.510499	0.146474	3.48526	0.000491657	0.00154731	PLEKHM1	9842	pleckstrin homology and RUN domain containing M1	Q9Y4G2	NO
ENSG00000012963	294.83	0.510484	0.117614	4.34033	1.42e-05	6.18e-05	UBR7	55148	ubiquitin protein ligase E3 component n-recognin 7 (putative)	Q8N806	NO
ENSG00000171222	1085.68	0.510353	0.0967675	5.27401	1.33e-07	8.25e-07	SCAND1	51282	SCAN domain containing 1	P57086	NO
ENSG00000166562	266.386	0.509797	0.12944	3.93849	8.2e-05	0.000305829	SEC11C	90701	SEC11 homolog C, signal peptidase complex subunit	K7EJQ7	NO
ENSG00000170175	9.82017	0.508763	0.564886	0.900647	0.367776	0.471238	CHRNB1	1140	cholinergic receptor nicotinic beta 1 subunit	P11230	NO
ENSG00000074935	266.923	0.508701	0.133274	3.81696	0.000135107	0.000481384	TUBE1	51175	tubulin epsilon 1	Q9UJT0	NO
ENSG00000099849	143.612	0.508048	0.159879	3.17769	0.00148452	0.00417605	RASSF7	8045	Ras association domain family member 7	Q02833	NO
ENSG00000198899	62268.6	0.507547	0.362625	1.39965	0.161619	0.242612	ATP6	4508	ATP synthase F0 subunit 6	P00846	NO
ENSG00000005249	19.6655	0.507545	0.403936	1.2565	0.208936	0.299569	PRKAR2B	5577	protein kinase cAMP-dependent type II regulatory subunit beta	A0A024R712	NO
ENSG00000118579	2197.85	0.507386	0.0685834	7.39809	1.38e-13	1.89e-12	MED28	80306	mediator complex subunit 28	Q9H204	NO
ENSG00000183955	765.208	0.507352	0.0864877	5.86618	4.46e-09	3.43e-08	KMT5A	387893	lysine methyltransferase 5A	E3VVS3	NO
ENSG00000076864	194.12	0.507281	0.144089	3.5206	0.000430573	0.00137442	RAP1GAP	5909	RAP1 GTPase activating protein	P47736	NO
ENSG00000114166	97.3891	0.507147	0.191108	2.65372	0.00796104	0.0183046	KAT2B	8850	lysine acetyltransferase 2B	Q92831	NO
ENSG00000213015	576.242	0.506853	0.104875	4.83293	1.35e-06	7.04e-06	ZNF580	51157	zinc finger protein 580	Q9UK33	NO
ENSG00000125629	386.429	0.506625	0.107178	4.72694	2.28e-06	1.14e-05	INSIG2	51141	insulin induced gene 2	A0A024RAI2	NO
ENSG00000166887	784.544	0.506529	0.0852359	5.94267	2.8e-09	2.22e-08	VPS39	23339	VPS39, HOPS complex subunit	Q96JC1	NO
ENSG00000111790	2223.38	0.50624	0.065309	7.75146	9.08e-15	1.37e-13	FGFR1OP2	26127	FGFR1 oncogene partner 2	Q9NVK5	NO
ENSG00000122644	2620.09	0.506192	0.0636044	7.95844	1.74e-15	2.85e-14	ARL4A	10124	ADP ribosylation factor like GTPase 4A	A0A024R9Z2	NO
ENSG00000105639	12.7756	0.506138	0.503634	1.00497	0.31491	0.416793	JAK3	3718	Janus kinase 3	A0A024R7M7	NO
ENSG00000135506	2006.61	0.506076	0.0718903	7.03956	1.93e-12	2.3e-11	OS9	10956	OS9, endoplasmic reticulum lectin	Q13438	NO
ENSG00000170577	17.2383	0.504999	0.430083	1.17419	0.240319	0.335431	SIX2	10736	SIX homeobox 2	Q8TBA2	NO
ENSG00000103005	2128.45	0.504735	0.0953191	5.29521	1.19e-07	7.41e-07	USB1	79650	U6 snRNA biogenesis phosphodiesterase 1	Q9BQ65	NO
ENSG00000163840	145.508	0.504698	0.170048	2.96797	0.00299777	0.00776038	DTX3L	151636	deltex E3 ubiquitin ligase 3L	Q8TDB6	NO
ENSG00000089693	4265.33	0.504483	0.0774052	6.51743	7.15e-11	7.09e-10	MLF2	8079	myeloid leukemia factor 2	A8K1F4	NO
ENSG00000184205	318.915	0.504475	0.118787	4.24689	2.17e-05	9.12e-05	TSPYL2	64061	TSPY like 2	Q9H2G4	NO
ENSG00000092531	1585.2	0.504241	0.0773702	6.51725	7.16e-11	7.09e-10	SNAP23	8773	synaptosome associated protein 23	A8K287	NO
ENSG00000105409	77.9427	0.50402	0.208532	2.41699	0.0156493	0.03316	ATP1A3	478	ATPase Na+/K+ transporting subunit alpha 3	P13637	NO
ENSG00000164885	626.613	0.503985	0.099388	5.07089	3.96e-07	2.27e-06	CDK5	1020	cyclin dependent kinase 5	A0A0S2Z355	NO
ENSG00000198612	3865.37	0.503739	0.0685079	7.353	1.94e-13	2.59e-12	COPS8	10920	COP9 signalosome subunit 8	A0A024R4D1	NO
ENSG00000111331	221.721	0.503733	0.138861	3.62759	0.000286075	0.000950383	OAS3	4940	2'-5'-oligoadenylate synthetase 3	Q9Y6K5	NO
ENSG00000179388	140.725	0.503675	0.160018	3.14761	0.00164611	0.00457676	EGR3	1960	early growth response 3	B4DH80	NO
ENSG00000186364	27.1782	0.503628	0.345543	1.4575	0.144979	0.221716	NUDT17	200035	nudix hydrolase 17	P0C025	NO
ENSG00000078114	2243.77	0.503577	0.0661673	7.61066	2.73e-14	3.94e-13	NEBL	10529	nebulette	O76041	NO
ENSG00000186166	327.979	0.503287	0.113968	4.41603	1.01e-05	4.49e-05	CCDC84	338657	coiled-coil domain containing 84	Q86UT8	NO
ENSG00000146085	400.291	0.503015	0.118786	4.23462	2.29e-05	9.59e-05	MUT	4594	methylmalonyl-CoA mutase	A0A024RD82	NO
ENSG00000163870	300.985	0.502924	0.117504	4.28006	1.87e-05	7.96e-05	TPRA1	131601	transmembrane protein adipocyte associated 1	Q86W33	NO
ENSG00000196576	1875.75	0.502471	0.0720909	6.96997	3.17e-12	3.66e-11	PLXNB2	23654	plexin B2	O15031	NO
ENSG00000064651	1578.9	0.502466	0.096371	5.21387	1.85e-07	1.12e-06	SLC12A2	6558	solute carrier family 12 member 2	P55011	NO
ENSG00000154229	1199.74	0.502335	0.0812208	6.1848	6.22e-10	5.45e-09	PRKCA	5578	protein kinase C alpha	P17252	NO
ENSG00000119559	780.941	0.502252	0.110852	4.53081	5.88e-06	2.74e-05	C19orf25	148223	chromosome 19 open reading frame 25	Q9UFG5	NO
ENSG00000006047	38.8313	0.501968	0.296206	1.69466	0.0901398	0.149094	YBX2	51087	Y-box binding protein 2	Q9Y2T7	NO
ENSG00000274897	33.4563	0.501849	0.328489	1.52775	0.126574	0.19787	PANO1	101927423	proapoptotic nucleolar protein 1	I0J062	NO
ENSG00000110048	2380.73	0.501841	0.0647862	7.74612	9.47e-15	1.43e-13	OSBP	5007	oxysterol binding protein	P22059	NO
ENSG00000213722	498.728	0.501723	0.111348	4.5059	6.61e-06	3.05e-05	DDAH2	23564	dimethylarginine dimethylaminohydrolase 2	O95865	NO
ENSG00000163430	756.205	0.501392	0.0853153	5.87692	4.18e-09	3.22e-08	FSTL1	11167	follistatin like 1	Q12841	NO
ENSG00000172375	383.55	0.501062	0.105679	4.74137	2.12e-06	1.07e-05	C2CD2L	9854	C2CD2 like	O14523	NO
ENSG00000174227	424.466	0.501059	0.104453	4.797	1.61e-06	8.3e-06	PIGG	54872	phosphatidylinositol glycan anchor biosynthesis class G	Q5H8A4	NO
ENSG00000182154	557.72	0.500831	0.109579	4.57048	4.87e-06	2.29e-05	MRPL41	64975	mitochondrial ribosomal protein L41	Q8IXM3	NO
ENSG00000074842	1835.59	0.500785	0.0820247	6.1053	1.03e-09	8.72e-09	MYDGF	56005	myeloid derived growth factor	Q969H8	NO
ENSG00000150672	17.3723	0.500314	0.437623	1.14325	0.252933	0.349561	DLG2	1740	discs large MAGUK scaffold protein 2	Q15700	NO
ENSG00000130717	433.566	0.500069	0.107897	4.63467	3.58e-06	1.73e-05	UCK1	83549	uridine-cytidine kinase 1	A0A024R8E7	NO
ENSG00000185585	222.863	0.499818	0.135988	3.67547	0.000237416	0.000802189	OLFML2A	169611	olfactomedin like 2A	Q68BL7	NO
ENSG00000105982	85.9195	0.4996	0.206212	2.42275	0.0154037	0.0327145	RNF32	140545	ring finger protein 32	A0A024RD87	NO
ENSG00000115350	404.276	0.499506	0.12169	4.10473	4.05e-05	0.000161079	POLE4	56655	DNA polymerase epsilon 4, accessory subunit	Q9NR33	NO
ENSG00000151065	260.881	0.499488	0.125007	3.99566	6.45e-05	0.000246719	DCP1B	196513	decapping mRNA 1B	B4DVJ6	NO
ENSG00000166801	676.733	0.498719	0.0958646	5.20233	1.97e-07	1.18e-06	FAM111A	63901	family with sequence similarity 111 member A	A0A024R4Z3	NO
ENSG00000170915	44.0239	0.498062	0.272001	1.8311	0.0670851	0.116472	PAQR8	85315	progestin and adipoQ receptor family member 8	B3KXW6	NO
ENSG00000144857	71.5597	0.497754	0.224767	2.21453	0.0267921	0.0528821	BOC	91653	BOC cell adhesion associated, oncogene regulated	Q9BWV1	NO
ENSG00000143443	74.4326	0.497746	0.227644	2.18651	0.0287786	0.056179	C1orf56	54964	chromosome 1 open reading frame 56	Q9BUN1	NO
ENSG00000157379	120.154	0.497614	0.172384	2.88666	0.00389349	0.00978668	DHRS1	115817	dehydrogenase/reductase 1	Q96LJ7	NO
ENSG00000228474	1899.99	0.497312	0.261663	1.90058	0.0573571	0.101854	OST4	100128731	oligosaccharyltransferase complex subunit 4, non-catalytic	P0C6T2	NO
ENSG00000129562	2921.59	0.497259	0.0732596	6.78763	1.14e-11	1.24e-10	DAD1	1603	defender against cell death 1	P61803	NO
ENSG00000139531	167.379	0.497151	0.150979	3.29285	0.000991764	0.00291349	SUOX	6821	sulfite oxidase	A0A024RB79	NO
ENSG00000177181	25.4988	0.497125	0.366587	1.35609	0.17507	0.259267	RIMKLA	284716	ribosomal modification protein rimK like family member A	Q8IXN7	NO
ENSG00000143590	73.6988	0.496943	0.222959	2.22885	0.0258237	0.0513216	EFNA3	1944	ephrin A3	P52797	NO
ENSG00000006534	98.9013	0.49644	0.184933	2.68442	0.00726547	0.01693	ALDH3B1	221	aldehyde dehydrogenase 3 family member B1	A0A024R5D8	NO
ENSG00000127554	510.311	0.496326	0.114336	4.34095	1.42e-05	6.16e-05	GFER	2671	growth factor, augmenter of liver regeneration	P55789	NO
ENSG00000170791	846.546	0.496048	0.0906193	5.47398	4.4e-08	2.92e-07	CHCHD7	79145	coiled-coil-helix-coiled-coil-helix domain containing 7	Q9BUK0	NO
ENSG00000166529	328.515	0.496019	0.111722	4.43978	9.01e-06	4.05e-05	ZSCAN21	7589	zinc finger and SCAN domain containing 21	Q9Y5A6	NO
ENSG00000167323	1103.15	0.495944	0.078857	6.28916	3.19e-10	2.9e-09	STIM1	6786	stromal interaction molecule 1	G0XQ39	NO
ENSG00000011454	749.099	0.495063	0.090162	5.49082	4e-08	2.67e-07	GPR21	2844	G protein-coupled receptor 21	B4DSD1	NO
ENSG00000156453	81.9393	0.494457	0.204429	2.41872	0.0155753	0.0330435	PCDH1	5097	protocadherin 1	B4DUA8	NO
ENSG00000161638	1140.09	0.49441	0.0752752	6.56804	5.1e-11	5.14e-10	ITGA5	3678	integrin subunit alpha 5	B2R627	NO
ENSG00000204310	578.164	0.494046	0.112969	4.37329	1.22e-05	5.41e-05	AGPAT1	10554	1-acylglycerol-3-phosphate O-acyltransferase 1	A0A024RCV5	NO
ENSG00000120915	140.742	0.493948	0.162839	3.03335	0.00241853	0.0064167	EPHX2	2053	epoxide hydrolase 2	P34913	NO
ENSG00000173559	562.732	0.493414	0.119079	4.14357	3.42e-05	0.00013793	NABP1	64859	nucleic acid binding protein 1	Q96AH0	NO
ENSG00000175662	610.908	0.493326	0.0931028	5.29872	1.17e-07	7.27e-07	TOM1L2	146691	target of myb1 like 2 membrane trafficking protein	Q6ZVM7	NO
ENSG00000126243	261.248	0.493311	0.134301	3.67316	0.000239566	0.000808953	LRFN3	79414	leucine rich repeat and fibronectin type III domain containing 3	Q9BTN0	NO
ENSG00000118960	1125.1	0.49288	0.0803445	6.13459	8.54e-10	7.32e-09	HS1BP3	64342	HCLS1 binding protein 3	Q53T59	NO
ENSG00000145949	20.9651	0.492846	0.403636	1.22102	0.22208	0.314341	MYLK4	340156	myosin light chain kinase family member 4	Q86YV6	NO
ENSG00000198763	25484.9	0.492706	0.350903	1.40411	0.160287	0.241082	ND2	4536	MTND2	P03891	NO
ENSG00000172613	382.344	0.492456	0.120641	4.082	4.47e-05	0.000176313	RAD9A	5883	RAD9 checkpoint clamp component A	Q99638	NO
ENSG00000105404	1048.91	0.492454	0.0926938	5.3127	1.08e-07	6.77e-07	RABAC1	10567	Rab acceptor 1	Q9UI14	NO
ENSG00000114631	142.287	0.491998	0.165112	2.97979	0.00288449	0.00749861	PODXL2	50512	podocalyxin like 2	Q9NZ53	NO
ENSG00000184451	13.5295	0.491861	0.490745	1.00227	0.316211	0.418197	CCR10	2826	C-C motif chemokine receptor 10	P46092	NO
ENSG00000255112	1083.81	0.491681	0.0767175	6.40899	1.46e-10	1.39e-09	CHMP1B	57132	charged multivesicular body protein 1B	Q7LBR1	NO
ENSG00000187566	38.4884	0.490788	0.302219	1.62395	0.104387	0.168782	NHLRC1	378884	NHL repeat containing E3 ubiquitin protein ligase 1	Q6VVB1	NO
ENSG00000184371	20.7506	0.49018	0.412044	1.18963	0.234191	0.328731	CSF1	1435	colony stimulating factor 1	A0A024R0A1	NO
ENSG00000205423	278.3	0.489885	0.121443	4.03387	5.49e-05	0.000212949	CNEP1R1	255919	CTD nuclear envelope phosphatase 1 regulatory subunit 1	B8YCP3	NO
ENSG00000105583	504.249	0.48971	0.125692	3.89612	9.77e-05	0.00035973	WDR83OS	51398	WD repeat domain 83 opposite strand	Q9Y284	NO
ENSG00000228253	24.6095	0.489512	0.41655	1.17516	0.239932	0.334957	ATP8	4509	ATP synthase F0 subunit 8	P03928	NO
ENSG00000132881	55.7563	0.489052	0.263145	1.85849	0.0631	0.110453	CPLANE2	79363	ciliogenesis and planar polarity effector 2	Q9BU20	NO
ENSG00000173715	110.621	0.488917	0.184244	2.65364	0.00796281	0.0183056	C11orf80	79703	chromosome 11 open reading frame 80	B4DXL1	NO
ENSG00000174373	437.013	0.487671	0.105355	4.62881	3.68e-06	1.78e-05	RALGAPA1	253959	Ral GTPase activating protein catalytic alpha subunit 1	Q6GYQ0	NO
ENSG00000006025	143.144	0.487448	0.182687	2.66822	0.00762545	0.0176442	OSBPL7	114881	oxysterol binding protein like 7	Q8WXP9	NO
ENSG00000104976	458.102	0.487405	0.106495	4.57677	4.72e-06	2.23e-05	SNAPC2	6618	small nuclear RNA activating complex polypeptide 2	Q13487	NO
ENSG00000179111	20.9247	0.48735	0.391203	1.24577	0.212848	0.304065	HES7	84667	hes family bHLH transcription factor 7	Q9BYE0	NO
ENSG00000139436	480.61	0.487265	0.0988932	4.92718	8.34e-07	4.48e-06	GIT2	9815	GIT ArfGAP 2	Q14161	NO
ENSG00000171970	150.749	0.48638	0.161433	3.01289	0.00258771	0.00681339	ZNF57	126295	zinc finger protein 57	A5HJR3	NO
ENSG00000118518	434.365	0.486303	0.113871	4.27065	1.95e-05	8.28e-05	RNF146	81847	ring finger protein 146	Q9NTX7	NO
ENSG00000140044	312.346	0.485848	0.127853	3.80004	0.000144675	0.00051153	JDP2	122953	Jun dimerization protein 2	A0A024R6D7	NO
ENSG00000130956	420.664	0.484864	0.11041	4.3915	1.13e-05	4.99e-05	HABP4	22927	hyaluronan binding protein 4	Q5JVS0	NO
ENSG00000120549	718.898	0.484344	0.0958956	5.05074	4.4e-07	2.49e-06	KIAA1217	56243	KIAA1217	Q5T5P2	NO
ENSG00000205808	289.853	0.483976	0.12175	3.97516	7.03e-05	0.000266949	PLPP6	403313	phospholipid phosphatase 6	Q8IY26	NO
ENSG00000185222	1300.2	0.483603	0.0744026	6.49982	8.04e-11	7.88e-10	TCEAL9	51186	transcription elongation factor A like 9	Q9UHQ7	NO
ENSG00000265808	1372.57	0.483517	0.0762282	6.34302	2.25e-10	2.08e-09	SEC22B	9554	SEC22 homolog B, vesicle trafficking protein (gene/pseudogene)	O75396	NO
ENSG00000143951	121.248	0.483323	0.177446	2.72377	0.00645409	0.0152417	WDPCP	51057	WD repeat containing planar cell polarity effector	O95876	NO
ENSG00000197448	1194.34	0.482778	0.0760179	6.35084	2.14e-10	1.99e-09	GSTK1	373156	glutathione S-transferase kappa 1	Q9Y2Q3	NO
ENSG00000174010	628.449	0.48264	0.105176	4.58886	4.46e-06	2.12e-05	KLHL15	80311	kelch like family member 15	Q96M94	NO
ENSG00000198722	632.124	0.482394	0.0915028	5.27191	1.35e-07	8.34e-07	UNC13B	10497	unc-13 homolog B	O14795	NO
ENSG00000115109	655.529	0.482107	0.0901254	5.34929	8.83e-08	5.62e-07	EPB41L5	57669	erythrocyte membrane protein band 4.1 like 5	Q9HCM4	NO
ENSG00000027001	767.687	0.48182	0.0864818	5.57134	2.53e-08	1.73e-07	MIPEP	4285	mitochondrial intermediate peptidase	Q99797	NO
ENSG00000037637	545.321	0.481812	0.098085	4.91219	9.01e-07	4.81e-06	FBXO42	54455	F-box protein 42	A0A024QZB0	NO
ENSG00000067596	1084.04	0.481559	0.0795064	6.05686	1.39e-09	1.16e-08	DHX8	1659	DEAH-box helicase 8	B7Z8F4	NO
ENSG00000122592	715.397	0.480772	0.0898567	5.35043	8.77e-08	5.59e-07	HOXA7	3204	homeobox A7	P31268	NO
ENSG00000170043	636.888	0.480543	0.099083	4.8499	1.24e-06	6.49e-06	TRAPPC1	58485	trafficking protein particle complex 1	Q9Y5R8	NO
ENSG00000162144	838.891	0.480513	0.0938631	5.1193	3.07e-07	1.79e-06	CYB561A3	220002	cytochrome b561 family member A3	Q8NBI2	NO
ENSG00000213214	36.9533	0.480265	0.293407	1.63686	0.10166	0.165086	ARHGEF35	445328	Rho guanine nucleotide exchange factor 35	A5YM69	NO
ENSG00000063660	3574.55	0.480069	0.0676265	7.09883	1.26e-12	1.54e-11	GPC1	2817	glypican 1	P35052	NO
ENSG00000154240	206.92	0.479842	0.140152	3.42373	0.000617678	0.00190202	CEP112	201134	centrosomal protein 112	Q8N8E3	NO
ENSG00000118922	136.124	0.479532	0.166339	2.88285	0.0039409	0.00988791	KLF12	11278	Kruppel like factor 12	Q8WWI3	NO
ENSG00000146007	2068.75	0.479369	0.0736279	6.5107	7.48e-11	7.38e-10	ZMAT2	153527	zinc finger matrin-type 2	Q96NC0	NO
ENSG00000269313	20.8168	0.479359	0.408542	1.17334	0.240659	0.335769	MAGIX	79917	MAGI family member, X-linked	A0A087WUY6	NO
ENSG00000119523	729.149	0.479301	0.0882452	5.43147	5.59e-08	3.67e-07	ALG2	85365	ALG2, alpha-1,3/1,6-mannosyltransferase	A0A024R184	NO
ENSG00000171357	52.2019	0.479236	0.269015	1.78145	0.0748396	0.127712	LURAP1	541468	leucine rich adaptor protein 1	Q96LR2	NO
ENSG00000167755	26.3416	0.479019	0.346288	1.3833	0.166574	0.248919	KLK6	5653	kallikrein related peptidase 6	A0A024R4J8	NO
ENSG00000148180	817.133	0.478929	0.0885509	5.40851	6.35e-08	4.13e-07	GSN	2934	gelsolin	P06396	NO
ENSG00000177595	232.89	0.478864	0.142595	3.35822	0.000784462	0.00235951	PIDD1	55367	p53-induced death domain protein 1	Q9HB75	NO
ENSG00000204592	427.118	0.478826	0.11014	4.34743	1.38e-05	6e-05	HLA-E	3133	major histocompatibility complex, class I, E	A8K8M6	NO
ENSG00000140612	1705.85	0.478398	0.0763012	6.26987	3.61e-10	3.26e-09	SEC11A	23478	SEC11 homolog A, signal peptidase complex subunit	P67812	NO
ENSG00000105085	193.758	0.478371	0.142938	3.3467	0.000817805	0.00245023	MED26	9441	mediator complex subunit 26	O95402	NO
ENSG00000172985	201.439	0.478369	0.140676	3.40049	0.000672642	0.00205303	SH3RF3	344558	SH3 domain containing ring finger 3	Q8TEJ3	NO
ENSG00000166710	4011.28	0.47819	0.0677431	7.05887	1.68e-12	2.02e-11	B2M	567	beta-2-microglobulin	P61769	NO
ENSG00000115425	174.566	0.478033	0.153819	3.10777	0.00188507	0.00514313	PECR	55825	peroxisomal trans-2-enoyl-CoA reductase	Q9BY49	NO
ENSG00000140104	253.934	0.478003	0.130971	3.64968	0.000262563	0.000880388	CLBA1	122616	clathrin binding box of aftiphilin containing 1	Q96F83	NO
ENSG00000184500	389.463	0.477896	0.115255	4.14643	3.38e-05	0.00013634	PROS1	5627	protein S	A0A0S2Z4K3	NO
ENSG00000183010	1825.24	0.477637	0.0815685	5.85565	4.75e-09	3.63e-08	PYCR1	5831	pyrroline-5-carboxylate reductase 1	E2QRB3	NO
ENSG00000154079	114.258	0.477345	0.18698	2.55292	0.0106824	0.023712	SDHAF4	135154	succinate dehydrogenase complex assembly factor 4	Q5VUM1	NO
ENSG00000163093	203.168	0.477257	0.137022	3.48307	0.000495694	0.0015586	BBS5	129880	Bardet-Biedl syndrome 5	A0A0S2Z626	NO
ENSG00000198205	20.9607	0.47696	0.421179	1.13244	0.25745	0.354592	ZXDA	7789	zinc finger, X-linked, duplicated A	P98168	NO
ENSG00000100532	232.707	0.476835	0.130464	3.65491	0.000257269	0.000863377	CGRRF1	10668	cell growth regulator with ring finger domain 1	Q99675	NO
ENSG00000138175	352.168	0.476467	0.116241	4.09897	4.15e-05	0.000164857	ARL3	403	ADP ribosylation factor like GTPase 3	P36405	NO
ENSG00000141510	3089.92	0.47624	0.0637267	7.47317	7.83e-14	1.09e-12	TP53	7157	tumor protein p53	K7PPA8	NO
ENSG00000129535	17.2355	0.475922	0.429261	1.1087	0.26756	0.366224	NRL	4901	neural retina leucine zipper	P54845	NO
ENSG00000197302	306.422	0.475847	0.117711	4.04251	5.29e-05	0.000205709	ZNF720	124411	zinc finger protein 720	Q7Z2F6	NO
ENSG00000047346	171.5	0.475126	0.16822	2.82444	0.00473636	0.0116332	FAM214A	56204	family with sequence similarity 214 member A	Q32MH5	NO
ENSG00000106086	1311.87	0.474903	0.0757412	6.27008	3.61e-10	3.26e-09	PLEKHA8	84725	pleckstrin homology domain containing A8	Q96JA3	NO
ENSG00000131089	450.615	0.474716	0.10058	4.71978	2.36e-06	1.18e-05	ARHGEF9	23229	Cdc42 guanine nucleotide exchange factor 9	O43307	NO
ENSG00000171236	4.82287	0.474685	0.880745	0.538959	0.589915	0.680558	LRG1	116844	leucine rich alpha-2-glycoprotein 1	P02750	NO
[truncated: 9,875 more rows]

## Sheet: DIS3L2+TUTs KD
	baseMean	log2FoldChange	lfcSE	stat	pvalue	padj	symbol	entrez	name	UNIPROT
ENSG00000104435	31.0852	6.54804	1.05252	6.22132	4.93e-10	5.29295e-09	STMN2	11075	stathmin 2	Q93045
ENSG00000186204	25.1501	4.90224	0.715901	6.84765	7.50736e-12	1.00457e-10	CYP4F12	66002	cytochrome P450 family 4 subfamily F member 12	A0A0A0MR49
ENSG00000184524	97.5212	4.37746	0.316117	13.8476	1.31506e-43	1.88986e-41	CEND1	51286	cell cycle exit and neuronal differentiation 1	Q8N111
ENSG00000188511	5.5292	3.97021	1.19721	3.31624	0.000912389	0.00324332	C22orf34	348645	chromosome 22 open reading frame 34	Q6ZV56
ENSG00000183186	6.12817	3.54337	1.02417	3.45975	0.000540671	0.00203968	C2CD4C	126567	C2 calcium dependent domain containing 4C	Q8TF44
ENSG00000261150	8.1311	3.53929	0.884266	4.00252	6.2671e-05	0.000293386	EPPK1	83481	epiplakin 1	A0A087X1U6
ENSG00000104967	4.96919	3.21635	1.06577	3.01787	0.00254558	0.00793466	NOVA2	4858	NOVA alternative splicing regulator 2	Q9UNW9
ENSG00000169583	23.338	3.08897	0.477716	6.46611	1.00556e-10	1.16577e-09	CLIC3	9022	chloride intracellular channel 3	O95833
ENSG00000180155	4.4849	3.02629	1.08706	2.78392	0.00537059	0.0153242	LYNX1	66004	Ly6/neurotoxin 1	P0DP58
ENSG00000167034	12.348	2.88507	0.63674	4.531	5.87049e-06	3.35082e-05	NKX3-1	4824	NK3 homeobox 1	Q99801
ENSG00000167554	10.4465	2.82158	0.685456	4.11635	3.84917e-05	0.000188778	ZNF610	162963	zinc finger protein 610	Q8N9Z0
ENSG00000155961	29.0734	2.80804	0.408612	6.87213	6.32516e-12	8.59723e-11	RAB39B	116442	RAB39B, member RAS oncogene family	Q96DA2
ENSG00000064300	132.915	2.78809	0.193394	14.4166	4.07025e-47	7.29263e-45	NGFR	4804	nerve growth factor receptor	P08138
ENSG00000121101	23.191	2.77494	0.452666	6.13022	8.77573e-10	9.07571e-09	TEX14	56155	testis expressed 14, intercellular bridge forming factor	Q8IWB6
ENSG00000151882	16.7291	2.76658	0.55226	5.00956	5.45556e-07	3.77457e-06	CCL28	56477	C-C motif chemokine ligand 28	A0N0Q3
ENSG00000135116	3.59545	2.74053	1.17881	2.32483	0.0200812	0.0479061	HRK	8739	harakiri, BCL2 interacting protein	O00198
ENSG00000171533	17.1423	2.69802	0.524261	5.14632	2.65646e-07	1.94939e-06	MAP6	4135	microtubule associated protein 6	Q96JE9
ENSG00000054179	14.9219	2.68523	0.572398	4.69119	2.7162e-06	1.66397e-05	ENTPD2	954	ectonucleoside triphosphate diphosphohydrolase 2	Q9Y5L3
ENSG00000115271	4.60046	2.64316	1.01154	2.61301	0.00897477	0.0240195	GCA	25801	grancalcin	H7BXD5
ENSG00000168386	7.93868	2.5907	0.75484	3.43212	0.000598876	0.00223179	FILIP1L	11259	filamin A interacting protein 1 like	Q4L180
ENSG00000120820	9.17431	2.58111	0.707892	3.64619	0.000266156	0.00107806	GLT8D2	83468	glycosyltransferase 8 domain containing 2	Q9H1C3
ENSG00000086696	21.6382	2.57374	0.453048	5.68095	1.33948e-08	1.18419e-07	HSD17B2	3294	hydroxysteroid 17-beta dehydrogenase 2	P37059
ENSG00000003137	9.09269	2.5238	0.700135	3.60473	0.000312481	0.00124595	CYP26B1	56603	cytochrome P450 family 26 subfamily B member 1	Q9NR63
ENSG00000197471	97.3554	2.50233	0.213696	11.7097	1.13621e-31	8.66033e-30	SPN	6693	sialophorin	A0A024R629
ENSG00000021826	10.8375	2.48029	0.634103	3.9115	9.17248e-05	0.000414082	CPS1	1373	carbamoyl-phosphate synthase 1	P31327
ENSG00000142235	44.3864	2.46404	0.313785	7.85262	4.07447e-15	8.12304e-14	LMTK3	114783	lemur tyrosine kinase 3	A0A0A0MQW5
ENSG00000180061	13.6719	2.43154	0.561251	4.33235	1.47527e-05	7.81601e-05	TMEM150B	284417	transmembrane protein 150B	A6NC51
ENSG00000261678	14.6576	2.43029	0.533418	4.55606	5.21212e-06	3.0099e-05	SCRT1	83482	scratch family transcriptional repressor 1	Q9BWW7
ENSG00000104888	82.6366	2.4267	0.227975	10.6446	1.84766e-26	9.87997e-25	SLC17A7	57030	solute carrier family 17 member 7	Q9P2U7
ENSG00000185133	9.59374	2.41413	0.677079	3.56551	0.000363144	0.00142045	INPP5J	27124	inositol polyphosphate-5-phosphatase J	Q15735
ENSG00000137709	6.13993	2.39884	0.839995	2.85578	0.00429315	0.012525	POU2F3	25833	POU class 2 homeobox 3	Q9UKI9
ENSG00000214357	38.9671	2.3958	0.340814	7.02964	2.07069e-12	3.00708e-11	NEURL1B	54492	neuralized E3 ubiquitin protein ligase 1B	A8MQ27
ENSG00000161270	6.42618	2.39427	0.835366	2.86613	0.00415526	0.0121742	NPHS1	4868	NPHS1, nephrin	O60500
ENSG00000101298	16.6008	2.3912	0.508622	4.70133	2.5847e-06	1.58835e-05	SNPH	9751	syntaphilin	O15079
ENSG00000225614	21.0357	2.38188	0.454878	5.23631	1.63823e-07	1.24592e-06	ZNF469	84627	zinc finger protein 469	H3BS19
ENSG00000177570	6.93158	2.37208	0.787756	3.01118	0.00260231	0.00809321	SAMD12	401474	sterile alpha motif domain containing 12	B8ZZB7
ENSG00000159713	14.0039	2.34793	0.54066	4.3427	1.40741e-05	7.48941e-05	TPPP3	51673	tubulin polymerization promoting protein family member 3	A0A024R702
ENSG00000270882	9.05101	2.33339	0.675648	3.45356	0.000553237	0.00207856	HIST2H4A	8370	histone cluster 2 H4 family member a	B2R4R0
ENSG00000160808	10.8688	2.3176	0.617574	3.75274	0.00017491	0.000742706	MYL3	4634	myosin light chain 3	A0A024R2Q5
ENSG00000188536	19.7723	2.30567	0.457226	5.04274	4.58919e-07	3.22858e-06	HBA2	3040	hemoglobin subunit alpha 2	D1MGQ2
ENSG00000155265	15.7047	2.30376	0.50986	4.51841	6.23047e-06	3.54018e-05	GOLGA7B	401647	golgin A7 family member B	Q2TAP0
ENSG00000064787	7.884	2.29184	0.720968	3.17884	0.00147864	0.0049477	BCAS1	8537	breast carcinoma amplified sequence 1	B2RCQ5
ENSG00000179023	10.3252	2.24059	0.621694	3.60401	0.000313348	0.00124869	KLHDC7A	127707	kelch domain containing 7A	Q5VTJ3
ENSG00000172602	9.39711	2.20646	0.668294	3.30163	0.000961239	0.00338816	RND1	27289	Rho family GTPase 1	Q92730
ENSG00000112195	31.7982	2.18849	0.357632	6.11938	9.39398e-10	9.67882e-09	TREML2	79865	triggering receptor expressed on myeloid cells like 2	Q5T2D2
ENSG00000184160	88.5811	2.18656	0.215119	10.1644	2.85796e-24	1.29699e-22	ADRA2C	152	adrenoceptor alpha 2C	P18825
ENSG00000160963	19.6574	2.1511	0.445032	4.83357	1.34104e-06	8.65744e-06	COL26A1	136227	collagen type XXVI alpha 1 chain	Q96A83
ENSG00000135443	9.57639	2.14611	0.645776	3.3233	0.000889586	0.00316879	KRT85	3891	keratin 85	B7Z7N3
ENSG00000160588	150.954	2.13109	0.165458	12.88	5.83624e-38	6.05389e-36	MPZL3	196264	myelin protein zero like 3	Q6UWV2
ENSG00000124249	20.8851	2.13035	0.440072	4.84091	1.29248e-06	8.35568e-06	KCNK15	60598	potassium two pore domain channel subfamily K member 15	Q9H427
ENSG00000140853	35.437	2.1209	0.347212	6.10838	1.00649e-09	1.03315e-08	NLRC5	84166	NLR family CARD domain containing 5	Q86WI3
ENSG00000118971	111.752	2.09607	0.190137	11.024	2.92724e-28	1.77124e-26	CCND2	894	cyclin D2	P30279
ENSG00000123095	36.3191	2.0943	0.326097	6.42232	1.34217e-10	1.5341e-09	BHLHE41	79365	basic helix-loop-helix family member e41	A0A024RAV8
ENSG00000132031	12.0133	2.06979	0.563942	3.67022	0.000242344	0.000990924	MATN3	4148	matrilin 3	O15232
ENSG00000250378	6.02016	2.06799	0.796145	2.59751	0.00939024	0.024961	LOC107986453	107986453	uncharacterized LOC107986453	A0A1B0GWG9
ENSG00000173805	38.0177	2.06706	0.32494	6.36134	1.99997e-10	2.24321e-09	HAP1	9001	huntingtin associated protein 1	P54257
ENSG00000105711	11.0008	2.05157	0.601	3.4136	0.000641099	0.00237295	SCN1B	6324	sodium voltage-gated channel beta subunit 1	Q07699
ENSG00000167861	8.54265	2.04913	0.675302	3.03439	0.00241022	0.00755886	HID1	283987	HID1 domain containing	Q8IV36
ENSG00000052344	9.07765	2.0488	0.677179	3.02548	0.00248235	0.00775412	PRSS8	5652	serine protease 8	Q16651
ENSG00000104892	5.86402	2.01122	0.79868	2.51817	0.0117965	0.0304403	KLC3	147700	kinesin light chain 3	A0A024R0V3
ENSG00000167549	8.67868	2.0033	0.679988	2.94608	0.00321826	0.00976233	CORO6	84940	coronin 6	B3KRY9
ENSG00000125730	37.2463	2.00099	0.321485	6.22421	4.83987e-10	5.20428e-09	C3	718	complement C3	B4DR57
ENSG00000079385	130.778	1.99516	0.17662	11.2963	1.36792e-29	9.02961e-28	CEACAM1	634	carcinoembryonic antigen related cell adhesion molecule 1	P13688
ENSG00000124762	731.924	1.99353	0.0837781	23.7954	3.72598e-125	8.56728e-122	CDKN1A	1026	cyclin dependent kinase inhibitor 1A	A0A024RCX5
ENSG00000158077	5.60481	1.99269	0.819916	2.43036	0.0150838	0.037515	NLRP14	338323	NLR family pyrin domain containing 14	Q86W24
ENSG00000099994	33.1525	1.97302	0.33607	5.87088	4.33499e-09	4.09066e-08	SUSD2	56241	sushi domain containing 2	A0A140VJW3
ENSG00000165949	28.1143	1.96422	0.375226	5.23476	1.65203e-07	1.25572e-06	IFI27	3429	interferon alpha inducible protein 27	A8K0H0
ENSG00000130518	25.2522	1.94448	0.392679	4.95182	7.35242e-07	4.97226e-06	IQCN	80726	IQ motif containing N	Q9H0B3
ENSG00000143226	8.02696	1.93704	0.69462	2.78864	0.00529302	0.0151405	FCGR2A	2212	Fc fragment of IgG receptor IIa	P12318
ENSG00000099834	101.133	1.93653	0.195131	9.92423	3.26617e-23	1.33314e-21	CDHR5	53841	cadherin related family member 5	B4DV98
ENSG00000100385	37.1495	1.93184	0.31909	6.05422	1.41103e-09	1.41679e-08	IL2RB	3560	interleukin 2 receptor subunit beta	P14784
ENSG00000101276	23.6815	1.92573	0.396175	4.86081	1.16904e-06	7.62199e-06	SLC52A3	113278	solute carrier family 52 member 3	K0A6P4
ENSG00000105290	130.523	1.92435	0.177169	10.8617	1.75496e-27	1.01303e-25	APLP1	333	amyloid beta precursor like protein 1	P51693
ENSG00000109101	12.7365	1.92	0.541626	3.54488	0.000392787	0.00152345	FOXN1	8456	forkhead box N1	O15353
ENSG00000170006	13.0599	1.91165	0.562839	3.39645	0.000682669	0.00250748	TMEM154	201799	transmembrane protein 154	Q6P9G4
ENSG00000171368	42.4672	1.90454	0.310404	6.13568	8.47958e-10	8.79581e-09	TPPP	11076	tubulin polymerization promoting protein	O94811
ENSG00000278828	81.5517	1.90132	0.216988	8.76236	1.91201e-18	5.16206e-17	HIST1H3H	8357	histone cluster 1 H3 family member h	P68431
ENSG00000162543	31.7808	1.89533	0.346617	5.46808	4.54925e-08	3.72693e-07	UBXN10	127733	UBX domain protein 10	Q96LJ8
ENSG00000064201	9.36428	1.89454	0.63688	2.97473	0.0029325	0.0089884	TSPAN32	10077	tetraspanin 32	Q96QS1
ENSG00000168453	71.065	1.87311	0.230866	8.11339	4.92271e-16	1.06951e-14	HR	55806	HR, lysine demethylase and nuclear receptor corepressor	O43593
ENSG00000196954	7.37744	1.87197	0.727316	2.5738	0.0100588	0.0265234	CASP4	837	caspase 4	P49662
ENSG00000163531	6.50719	1.8632	0.80048	2.3276	0.0199333	0.0476305	NFASC	23114	neurofascin	O94856
ENSG00000101460	20.1719	1.8587	0.44599	4.16759	3.07836e-05	0.000154265	MAP1LC3A	84557	microtubule associated protein 1 light chain 3 alpha	Q9H492
ENSG00000224821	42.7694	1.8565	0.298959	6.20987	5.3027e-10	5.65785e-09	COL4A2-AS2	100129836	COL4A2 antisense 2	Q6ZP31
ENSG00000183486	59.2231	1.8477	0.253899	7.27729	3.40584e-13	5.5149e-12	MX2	4600	MX dynamin like GTPase 2	P20592
ENSG00000114698	46.6737	1.82425	0.280764	6.49743	8.17012e-11	9.54403e-10	PLSCR4	57088	phospholipid scramblase 4	Q9NRQ2
ENSG00000172215	58.6603	1.82368	0.255244	7.14486	9.00908e-13	1.37185e-11	CXCR6	10663	C-X-C motif chemokine receptor 6	A0N0N3
ENSG00000186026	4.49994	1.82318	0.90101	2.02348	0.0430234	0.0909683	ZNF284	342909	zinc finger protein 284	Q2VY69
ENSG00000172379	16.8523	1.82233	0.467567	3.89747	9.72019e-05	0.000436381	ARNT2	9915	aryl hydrocarbon receptor nuclear translocator 2	Q7Z3A3
ENSG00000135378	5.15413	1.7969	0.860931	2.08716	0.0368735	0.0802377	PRRG4	79056	proline rich and Gla domain 4	A0A0S2Z5N9
ENSG00000273542	5.78815	1.79011	0.792625	2.25846	0.0239169	0.0558114	HIST1H4K	8362	histone cluster 1 H4 family member k	B2R4R0
ENSG00000146592	6.46589	1.7785	0.776188	2.29132	0.0219449	0.0518234	CREB5	9586	cAMP responsive element binding protein 5	Q02930
ENSG00000149599	17.9202	1.76608	0.454863	3.88268	0.000103313	0.000461414	DUSP15	128853	dual specificity phosphatase 15	Q9H1R2
ENSG00000232859	9.92244	1.75423	0.602405	2.91205	0.00359071	0.0107503	LYRM9	201229	LYR motif containing 9	A8MSI8
ENSG00000176723	22.359	1.75081	0.407921	4.29204	1.7704e-05	9.27772e-05	ZNF843	283933	zinc finger protein 843	Q8N446
ENSG00000169169	29.9859	1.74483	0.350118	4.98355	6.24293e-07	4.27432e-06	CPT1C	126129	carnitine palmitoyltransferase 1C	A0A024QZI3
ENSG00000174837	6.53541	1.7439	0.740777	2.35415	0.018565	0.044808	ADGRE1	2015	adhesion G protein-coupled receptor E1	Q14246
ENSG00000171431	155.462	1.73586	0.157515	11.0203	3.0514e-28	1.8383e-26	KRT20	54474	keratin 20	P35900
ENSG00000143355	7.85931	1.72624	0.672946	2.5652	0.0103115	0.0270863	LHX9	56956	LIM homeobox 9	Q9NQ69
ENSG00000142623	29.3709	1.72081	0.355241	4.84406	1.27215e-06	8.23968e-06	PADI1	29943	peptidyl arginine deiminase 1	Q9ULC6
ENSG00000196586	7.2029	1.71524	0.770466	2.22624	0.0259979	0.0598178	MYO6	4646	myosin VI	Q9UM54
ENSG00000161849	9.85033	1.70896	0.599019	2.85293	0.0043318	0.0126266	KRT84	3890	keratin 84	Q9NSB2
ENSG00000152192	7.33906	1.70605	0.733768	2.32505	0.0200694	0.0478944	POU4F1	5457	POU class 4 homeobox 1	Q01851
ENSG00000196605	15.9356	1.6995	0.46803	3.63117	0.000282135	0.00113578	ZNF846	162993	zinc finger protein 846	Q147U1
ENSG00000169442	13.4192	1.69275	0.530383	3.19156	0.00141507	0.00475689	CD52	1043	CD52 molecule	P31358
ENSG00000160654	102.592	1.68618	0.198123	8.51078	1.72767e-17	4.28685e-16	CD3G	917	CD3g molecule	B0YIY5
ENSG00000103196	10.954	1.68019	0.576259	2.91568	0.00354911	0.0106396	CRISPLD2	83716	cysteine rich secretory protein LCCL domain containing 2	A0A140VK80
ENSG00000136944	14.4779	1.67606	0.491687	3.4088	0.000652502	0.00240886	LMX1B	4010	LIM homeobox transcription factor 1 beta	B7ZLH2
ENSG00000198959	335.563	1.67286	0.10842	15.4295	1.03658e-53	2.80405e-51	TGM2	7052	transglutaminase 2	P21980
ENSG00000177875	13.8771	1.66846	0.508579	3.28062	0.00103578	0.00362223	CCDC184	387856	coiled-coil domain containing 184	Q52MB2
ENSG00000179148	6.15465	1.65853	0.755597	2.19499	0.0281645	0.0639916	ALOXE3	59344	arachidonate lipoxygenase 3	Q9BYJ1
ENSG00000184497	10.096	1.65413	0.615217	2.6887	0.00717312	0.0197172	TMEM255B	348013	transmembrane protein 255B	Q8WV15
ENSG00000167100	15.1447	1.64148	0.504811	3.25168	0.00114726	0.00395788	SAMD14	201191	sterile alpha motif domain containing 14	Q8IZD0
ENSG00000129355	124.385	1.64061	0.174166	9.41978	4.52051e-21	1.5211e-19	CDKN2D	1032	cyclin dependent kinase inhibitor 2D	A0A024R796
ENSG00000006757	60.1472	1.6305	0.257104	6.34177	2.2714e-10	2.52508e-09	PNPLA4	8228	patatin like phospholipase domain containing 4	A0A024RBU8
ENSG00000149582	13.2107	1.62742	0.515221	3.15868	0.00158484	0.00525083	TMEM25	84866	transmembrane protein 25	Q86YD3
ENSG00000134769	16.5899	1.6176	0.459087	3.52351	0.000425871	0.00163658	DTNA	1837	dystrobrevin alpha	Q9Y4J8
ENSG00000197863	7.29933	1.61752	0.713206	2.26796	0.0233319	0.0545848	ZNF790	388536	zinc finger protein 790	B4DMI3
ENSG00000104081	37.4511	1.59903	0.311972	5.12557	2.96646e-07	2.15623e-06	BMF	90427	Bcl2 modifying factor	Q96LC9
ENSG00000122756	20.4804	1.59483	0.429104	3.71665	0.00020188	0.000843726	CNTFR	1271	ciliary neurotrophic factor receptor	P26992
ENSG00000149735	7.39059	1.58456	0.699732	2.26452	0.0235423	0.0550398	GPHA2	170589	glycoprotein hormone alpha 2	A0A024R579
ENSG00000198440	10.0817	1.58385	0.606656	2.61079	0.00903344	0.0241335	ZNF583	147949	zinc finger protein 583	Q96ND8
ENSG00000132718	282.493	1.58293	0.119953	13.1962	9.22322e-40	1.10647e-37	SYT11	23208	synaptotagmin 11	Q9BT88
ENSG00000178882	18.6359	1.58032	0.439063	3.59931	0.000319065	0.00126817	RFLNA	144347	refilin A	Q6ZTI6
ENSG00000010219	76.4902	1.57854	0.216654	7.286	3.19293e-13	5.18842e-12	DYRK4	8798	dual specificity tyrosine phosphorylation regulated kinase 4	D3JEN2
ENSG00000047597	14.9557	1.57505	0.481873	3.2686	0.0010808	0.0037568	XK	7504	X-linked Kx blood group	P51811
ENSG00000169116	11.8702	1.57328	0.539588	2.9157	0.00354894	0.0106396	PARM1	25849	prostate androgen-regulated mucin-like protein 1	Q6UWI2
ENSG00000213793	19.7114	1.5732	0.428833	3.66855	0.000243926	0.000996801	ZNF888	388559	zinc finger protein 888	A0A1W2PQ69
ENSG00000204334	61.7761	1.57233	0.246183	6.38686	1.69328e-10	1.91429e-09	ERICH2	285141	glutamate rich 2	A1L162
ENSG00000274349	9.54983	1.57176	0.613244	2.56303	0.0103763	0.0272358	ZNF658	26149	zinc finger protein 658	A8K7Y5
ENSG00000153029	69.6966	1.55941	0.237873	6.55566	5.53957e-11	6.66294e-10	MR1	3140	major histocompatibility complex, class I-related	Q95460
ENSG00000159403	7.86035	1.55814	0.657456	2.36996	0.0177901	0.0432022	C1R	715	complement C1r	P00736
ENSG00000158985	724.81	1.55168	0.0789038	19.6655	4.25788e-86	3.09167e-83	CDC42SE2	56990	CDC42 small effector 2	Q9NRR3
ENSG00000132000	21.3038	1.55055	0.39951	3.88112	0.000103975	0.00046422	PODNL1	79883	podocan like 1	B7Z3M0
ENSG00000128242	132.807	1.54927	0.163154	9.49575	2.18632e-21	7.69449e-20	GAL3ST1	9514	galactose-3-O-sulfotransferase 1	A0A024R1D7
ENSG00000071967	2351.55	1.54753	0.0529922	29.203	1.77698e-187	1.22576e-183	CYBRD1	79901	cytochrome b reductase 1	Q53TN4
ENSG00000146411	5.14795	1.54706	0.821267	1.88375	0.0595987	0.118408	SLC2A12	154091	solute carrier family 2 member 12	Q8TD20
ENSG00000165548	12.867	1.52717	0.513097	2.97638	0.00291676	0.00894811	TMEM63C	57156	transmembrane protein 63C	A0A024R6B3
ENSG00000179954	23.3801	1.52448	0.389218	3.91678	8.97412e-05	0.000406324	SSC5D	284297	scavenger receptor cysteine rich family member with 5 domains	A1L4H1
ENSG00000064195	63.497	1.52379	0.236222	6.45068	1.1135e-10	1.28229e-09	DLX3	1747	distal-less homeobox 3	O60479
ENSG00000140403	44.6489	1.52308	0.287976	5.28891	1.23046e-07	9.48346e-07	DNAJA4	55466	DnaJ heat shock protein family (Hsp40) member A4	Q69YX3
ENSG00000163131	36.5607	1.51046	0.307147	4.91771	8.75604e-07	5.82442e-06	CTSS	1520	cathepsin S	P25774
ENSG00000005238	108.674	1.51031	0.185017	8.16305	3.26656e-16	7.21047e-15	FAM214B	80256	family with sequence similarity 214 member B	Q7L5A3
ENSG00000139344	29.5384	1.50992	0.361755	4.17387	2.99472e-05	0.000150785	AMDHD1	144193	amidohydrolase domain containing 1	B3KVC5
ENSG00000160190	30.6981	1.50435	0.337611	4.45589	8.35477e-06	4.63833e-05	SLC37A1	54020	solute carrier family 37 member 1	P57057
ENSG00000198832	12.4346	1.49681	0.525007	2.85102	0.00435788	0.0126838	SELENOM	140606	selenoprotein M	Q8WWX9
ENSG00000166750	182.163	1.49214	0.146031	10.218	1.64733e-24	7.67791e-23	SLFN5	162394	schlafen family member 5	B4E128
ENSG00000243566	31.6646	1.48905	0.336903	4.41982	9.87852e-06	5.39525e-05	UPK3B	105375355	uroplakin 3B	Q9BT76
ENSG00000141179	128.348	1.4806	0.173434	8.53696	1.37802e-17	3.45658e-16	PCTP	58488	phosphatidylcholine transfer protein	Q9UKL6
ENSG00000101342	56.2292	1.47753	0.247392	5.97242	2.33755e-09	2.2823e-08	TLDC2	140711	TBC/LysM-associated domain containing 2	A0PJX2
ENSG00000204516	16.6452	1.4764	0.508819	2.90163	0.00371228	0.0110567	MICB	4277	MHC class I polypeptide-related sequence B	B4DUT9
ENSG00000162542	57.7179	1.47595	0.258532	5.70897	1.13659e-08	1.01164e-07	TMCO4	255104	transmembrane and coiled-coil domains 4	Q5TGY1
ENSG00000128284	16.9248	1.4729	0.472995	3.11398	0.00184581	0.00598755	APOL3	80833	apolipoprotein L3	A0A024R1G6
ENSG00000241935	7.56158	1.46598	0.666135	2.20073	0.0277554	0.0631975	HOGA1	112817	4-hydroxy-2-oxoglutarate aldolase 1	Q86XE5
ENSG00000109436	22.0397	1.46525	0.407296	3.5975	0.000321293	0.00127556	TBC1D9	23158	TBC1 domain family member 9	Q6ZT07
ENSG00000063180	117.366	1.45556	0.173878	8.37119	5.70403e-17	1.35444e-15	CA11	770	carbonic anhydrase 11	O75493
ENSG00000010310	53.4645	1.4464	0.291791	4.95696	7.16056e-07	4.84726e-06	GIPR	2696	gastric inhibitory polypeptide receptor	P48546
ENSG00000168016	34.3417	1.44169	0.314219	4.58815	4.47182e-06	2.6108e-05	TRANK1	9881	tetratricopeptide repeat and ankyrin repeat containing 1	O15050
ENSG00000143367	85.9296	1.43557	0.201886	7.11078	1.15385e-12	1.7284e-11	TUFT1	7286	tuftelin 1	Q9NNX1
ENSG00000105699	93.9735	1.43469	0.202408	7.08812	1.35943e-12	2.0188e-11	LSR	51599	lipolysis stimulated lipoprotein receptor	Q86X29
ENSG00000204262	83.1522	1.43382	0.208099	6.8901	5.57548e-12	7.63088e-11	COL5A2	1290	collagen type V alpha 2 chain	P05997
ENSG00000132109	113.656	1.42871	0.174559	8.18472	2.7294e-16	6.08317e-15	TRIM21	6737	tripartite motif containing 21	P19474
ENSG00000171827	10.3647	1.42505	0.569513	2.50222	0.0123416	0.0316772	ZNF570	148268	zinc finger protein 570	K7EP39
ENSG00000112139	32.2118	1.42474	0.331294	4.30053	1.70388e-05	8.95836e-05	MDGA1	266727	MAM domain containing glycosylphosphatidylinositol anchor 1	Q8NFP4
ENSG00000185261	37.5198	1.42322	0.307567	4.62735	3.70371e-06	2.19675e-05	KIAA0825	285600	KIAA0825	Q8IV33
ENSG00000105499	11.8904	1.42032	0.53648	2.64748	0.0081093	0.0219985	PLA2G4C	8605	phospholipase A2 group IVC	Q9UP65
ENSG00000144837	100.81	1.40982	0.187968	7.50034	6.36534e-14	1.1295e-12	PLA1A	51365	phospholipase A1 member A	Q53H76
ENSG00000083720	21.7931	1.39522	0.404688	3.44764	0.000565514	0.00212122	OXCT1	5019	3-oxoacid CoA-transferase 1	A0A024R040
ENSG00000126709	256.294	1.39111	0.122443	11.3613	6.51618e-30	4.38523e-28	IFI6	2537	interferon alpha inducible protein 6	P09912
ENSG00000167552	1932.33	1.38873	0.0558668	24.8579	2.12488e-136	7.32871e-133	TUBA1A	7846	tubulin alpha 1a	Q71U36
ENSG00000174460	14.4673	1.38818	0.494901	2.80497	0.0050321	0.0144631	ZCCHC12	170261	zinc finger CCHC-type containing 12	Q6PEW1
ENSG00000187601	30.5716	1.38673	0.335037	4.13904	3.48756e-05	0.000172515	MAGEH1	28986	MAGE family member H1	Q9H213
ENSG00000009950	12.6507	1.37516	0.52122	2.63834	0.00833124	0.022528	MLXIPL	51085	MLX interacting protein like	Q9NP71
ENSG00000158406	86.5404	1.374	0.199841	6.8755	6.17745e-12	8.40474e-11	HIST1H4H	8365	histone cluster 1 H4 family member h	B2R4R0
ENSG00000205413	161.482	1.37265	0.166751	8.23172	1.84546e-16	4.16012e-15	SAMD9	54809	sterile alpha motif domain containing 9	Q5K651
ENSG00000126218	76.7902	1.37135	0.208529	6.57629	4.82333e-11	5.83196e-10	F10	2159	coagulation factor X	P00742
ENSG00000169894	25.9111	1.35266	0.358963	3.76825	0.000164398	0.000700875	MUC3A	4584	mucin 3A, cell surface associated	Q02505
ENSG00000167077	17.4468	1.35237	0.434139	3.11505	0.00183912	0.00596999	MEI1	150365	meiotic double-stranded break formation protein 1	Q4G0I1
ENSG00000158856	45.9356	1.35231	0.272055	4.97073	6.67029e-07	4.53988e-06	DMTN	2039	dematin actin binding protein	Q08495
ENSG00000188906	6.96263	1.35086	0.690728	1.95571	0.0504999	0.103398	LRRK2	120892	leucine rich repeat kinase 2	Q17RV3
ENSG00000131471	10.4784	1.34811	0.556241	2.42361	0.0153671	0.0381235	AOC3	8639	amine oxidase, copper containing 3	Q16853
ENSG00000104450	14.7496	1.34783	0.480954	2.8024	0.00507238	0.0145667	SPAG1	6674	sperm associated antigen 1	Q07617
ENSG00000197766	10.0495	1.34673	0.587254	2.29326	0.0218332	0.0516125	CFD	1675	complement factor D	A6XNE2
ENSG00000196155	16.4508	1.34564	0.466673	2.88347	0.00393318	0.0116193	PLEKHG4	25894	pleckstrin homology and RhoGEF domain containing G4	A0A024R6X4
ENSG00000133106	23.2654	1.34497	0.39201	3.43097	0.000601421	0.00223705	EPSTI1	94240	epithelial stromal interaction 1	Q96J88
ENSG00000128340	52.0672	1.34045	0.263759	5.08211	3.7326e-07	2.65712e-06	RAC2	5880	Rac family small GTPase 2	A0A024R1P2
ENSG00000138829	39.2529	1.33544	0.308917	4.32299	1.53931e-05	8.14586e-05	FBN2	2201	fibrillin 2	P35556
ENSG00000134323	12.9034	1.33512	0.511239	2.61154	0.00901348	0.0240942	MYCN	4613	MYCN proto-oncogene, bHLH transcription factor	P04198
ENSG00000198168	10.9953	1.33293	0.550855	2.41975	0.015531	0.0384747	SVIP	258010	small VCP interacting protein	Q8NHG7
ENSG00000085465	18.0426	1.32961	0.435341	3.05419	0.00225673	0.00713261	OVGP1	5016	oviductal glycoprotein 1	Q12889
ENSG00000250510	131.273	1.32293	0.164942	8.02056	1.05263e-15	2.23073e-14	GPR162	27239	G protein-coupled receptor 162	Q16538
ENSG00000163596	30.1103	1.32005	0.336731	3.92018	8.84827e-05	0.000401681	ICA1L	130026	islet cell autoantigen 1 like	A0A024R3W3
ENSG00000143412	24.5958	1.31614	0.363852	3.61722	0.000297779	0.00119215	ANXA9	8416	annexin A9	O76027
ENSG00000133116	26.1554	1.31287	0.370806	3.54059	0.000399232	0.00154453	KL	9365	klotho	Q9UEF7
ENSG00000002745	1715.9	1.31111	0.0598636	21.9017	2.50395e-106	3.14041e-103	WNT16	51384	Wnt family member 16	E9PH60
ENSG00000186448	20.6764	1.30937	0.416937	3.14044	0.00168696	0.00553205	ZNF197	10168	zinc finger protein 197	O14709
ENSG00000100167	29.8705	1.30371	0.344403	3.78543	0.000153445	0.000659892	2023-09-03	55964	septin 3	Q9UH03
ENSG00000203326	39.7526	1.30172	0.301192	4.32188	1.54702e-05	8.18357e-05	ZNF525	170958	zinc finger protein 525	J3KR51
ENSG00000188015	660.083	1.29939	0.0785406	16.5442	1.76294e-61	6.57337e-59	S100A3	6274	S100 calcium binding protein A3	P33764
ENSG00000119632	98.4974	1.29897	0.191512	6.78271	1.17941e-11	1.53937e-10	IFI27L2	83982	interferon alpha inducible protein 27 like 2	Q9H2X8
ENSG00000170608	11.5953	1.29845	0.542498	2.39347	0.0166897	0.0409189	FOXA3	3171	forkhead box A3	A0A024R0R3
ENSG00000128872	72.7709	1.29642	0.220213	5.8871	3.9304e-09	3.73699e-08	TMOD2	29767	tropomodulin 2	Q9NZR1
ENSG00000137501	15.7833	1.29351	0.472661	2.73666	0.0062067	0.0173934	SYTL2	54843	synaptotagmin like 2	Q9HCH5
ENSG00000115009	29.8314	1.29154	0.334607	3.85987	0.000113447	0.000501318	CCL20	6364	C-C motif chemokine ligand 20	P78556
ENSG00000189366	26.9766	1.28991	0.352182	3.66262	0.000249653	0.00101749	ALG1L	200810	ALG1, chitobiosyldiphosphodolichol beta-mannosyltransferase like	Q6GMV1
ENSG00000126970	40.1388	1.28944	0.300061	4.29726	1.72922e-05	9.07776e-05	ZC4H2	55906	zinc finger C4H2-type containing	Q9NQZ6
ENSG00000153233	15.3483	1.28705	0.459817	2.79904	0.00512544	0.0147038	PTPRR	5801	protein tyrosine phosphatase, receptor type R	Q15256
ENSG00000100079	59.291	1.28441	0.238691	5.38109	7.40376e-08	5.90417e-07	LGALS2	3957	galectin 2	P05162
ENSG00000142233	10.1706	1.28129	0.566442	2.262	0.0236974	0.0553742	NTN5	126147	netrin 5	Q8WTR8
ENSG00000162458	15.0901	1.27955	0.485967	2.633	0.00846347	0.0228408	FBLIM1	54751	filamin binding LIM protein 1	Q8WUP2
ENSG00000138136	8.08278	1.2793	0.651867	1.96252	0.049702	0.102052	LBX1	10660	ladybird homeobox 1	P52954
ENSG00000133134	19.1499	1.27542	0.410739	3.10518	0.00190161	0.00615114	BEX2	84707	brain expressed X-linked 2	Q9BXY8
ENSG00000131018	36.3854	1.2715	0.298676	4.25714	2.07062e-05	0.000107473	SYNE1	23345	spectrin repeat containing nuclear envelope protein 1	B4E3R1
ENSG00000172292	7.78903	1.27129	0.648731	1.95966	0.0500356	0.10263	CERS6	253782	ceramide synthase 6	Q6ZMG9
ENSG00000255823	6.88822	1.26879	0.709534	1.78821	0.0737422	0.14077	MTRNR2L8	100463486	MT-RNR2 like 8	P0CJ75
ENSG00000171388	68.8257	1.26622	0.224454	5.64134	1.68729e-08	1.46126e-07	APLN	8862	apelin	Q9ULZ1
ENSG00000135821	212.227	1.25923	0.132979	9.46941	2.81426e-21	9.61029e-20	GLUL	2752	glutamate-ammonia ligase	A8YXX4
ENSG00000151690	100.007	1.25902	0.186301	6.75799	1.39924e-11	1.81598e-10	MFSD6	54842	major facilitator superfamily domain containing 6	Q6ZSS7
ENSG00000118515	12.3686	1.25853	0.513763	2.44963	0.0143005	0.0358577	SGK1	6446	serum/glucocorticoid regulated kinase 1	O00141
ENSG00000115963	106.514	1.24936	0.18083	6.90902	4.88001e-12	6.71903e-11	RND3	390	Rho family GTPase 3	B2R838
ENSG00000173083	59.6188	1.24851	0.249303	5.008	5.49987e-07	3.80332e-06	HPSE	10855	heparanase	Q9Y251
ENSG00000115084	1087.32	1.24797	0.0728714	17.1257	9.54893e-66	3.99203e-63	SLC35F5	80255	solute carrier family 35 member F5	B8ZZY4
ENSG00000100311	31.3387	1.24795	0.33477	3.72779	0.000193169	0.000811745	PDGFB	5155	platelet derived growth factor subunit B	P01127
ENSG00000159450	72.0005	1.24624	0.226817	5.49447	3.91875e-08	3.22572e-07	TCHH	7062	trichohyalin	Q07283
ENSG00000109846	59.2961	1.24467	0.254142	4.89756	9.70342e-07	6.40519e-06	CRYAB	1410	crystallin alpha B	P02511
ENSG00000143217	40.5968	1.24084	0.284533	4.36095	1.29499e-05	6.93274e-05	NECTIN4	81607	nectin cell adhesion molecule 4	K4PZ75
ENSG00000120645	18.3621	1.23658	0.425842	2.90384	0.00368615	0.0109931	IQSEC3	440073	IQ motif and Sec7 domain 3	Q9UPP2
ENSG00000177465	23.2878	1.2364	0.399661	3.09361	0.00197735	0.00636332	ACOT4	122970	acyl-CoA thioesterase 4	Q8N9L9
ENSG00000159885	13.0772	1.23535	0.502554	2.45813	0.0139662	0.0351858	ZNF222	7673	zinc finger protein 222	Q9UK12
ENSG00000110665	17.23	1.23425	0.444611	2.77603	0.00550275	0.0156399	C11orf21	29125	chromosome 11 open reading frame 21	E9PAM5
ENSG00000205359	7.59469	1.22862	0.657251	1.86934	0.061576	0.121635	SLCO6A1	133482	solute carrier organic anion transporter family member 6A1	A0A140VJU7
ENSG00000166073	35.0162	1.22801	0.322542	3.80728	0.000140503	0.000610319	GPR176	11245	G protein-coupled receptor 176	Q14439
ENSG00000182795	10.1959	1.22604	0.574199	2.13521	0.0327436	0.0727446	C1orf116	79098	chromosome 1 open reading frame 116	Q9BW04
ENSG00000179477	9.74612	1.22489	0.577226	2.12203	0.0338348	0.0747127	ALOX12B	242	arachidonate 12-lipoxygenase, 12R type	O75342
ENSG00000145824	11.4278	1.22424	0.532412	2.29943	0.0214805	0.0508485	CXCL14	9547	C-X-C motif chemokine ligand 14	O95715
ENSG00000118160	9.79366	1.22153	0.57714	2.11653	0.0342996	0.0755182	SLC8A2	6543	solute carrier family 8 member A2	Q9UPR5
ENSG00000196747	22.9064	1.2209	0.377679	3.23265	0.00122647	0.00419028	HIST1H2AI	8329	histone cluster 1 H2A family member i	A4FTV9
ENSG00000135899	49.9402	1.22047	0.270877	4.50565	6.61715e-06	3.7414e-05	SP110	3431	SP110 nuclear body protein	Q9HB58
ENSG00000160460	16.0355	1.22042	0.460493	2.65024	0.00804347	0.0218397	SPTBN4	57731	spectrin beta, non-erythrocytic 4	Q9H254
ENSG00000153563	8.11621	1.21659	0.632346	1.92393	0.0543631	0.109954	CD8A	925	CD8a molecule	P01732
ENSG00000146416	8.59397	1.21147	0.631659	1.91792	0.0551209	0.111112	AIG1	51390	androgen induced 1	Q9NVV5
ENSG00000109743	7.67448	1.21042	0.673787	1.79644	0.0724246	0.138716	BST1	683	bone marrow stromal cell antigen 1	Q10588
ENSG00000078804	375.985	1.20847	0.105512	11.4534	2.26058e-30	1.59117e-28	TP53INP2	58476	tumor protein p53 inducible nuclear protein 2	Q8IXH6
ENSG00000183647	38.2721	1.20477	0.323233	3.72723	0.000193593	0.00081303	ZNF530	348327	zinc finger protein 530	Q6P9A1
ENSG00000120322	18.5375	1.20089	0.429409	2.79661	0.00516415	0.0148056	PCDHB8	56128	protocadherin beta 8	Q9UN66
ENSG00000135114	245.389	1.19859	0.131291	9.12923	6.89912e-20	2.09561e-18	OASL	8638	2'-5'-oligoadenylate synthetase like	Q15646
ENSG00000198182	11.2639	1.19849	0.534987	2.24023	0.0250759	0.0581131	ZNF607	84775	zinc finger protein 607	Q96SK3
ENSG00000111912	295.923	1.19743	0.109969	10.8888	1.30349e-27	7.6199e-26	NCOA7	135112	nuclear receptor coactivator 7	B3KXK4
ENSG00000133466	280.529	1.19737	0.124942	9.58344	9.38612e-22	3.40766e-20	C1QTNF6	114904	C1q and TNF related 6	A0A024R1J0
ENSG00000160801	38.5422	1.19647	0.302513	3.9551	7.65033e-05	0.000351696	PTH1R	5745	parathyroid hormone 1 receptor	A0A024R2Z8
ENSG00000135749	31.5245	1.19363	0.328132	3.63765	0.000275139	0.00111151	PCNX2	80003	pecanex homolog 2	A6NKB5
ENSG00000069974	35.8618	1.19333	0.302756	3.94157	8.09511e-05	0.000370907	RAB27A	5873	RAB27A, member RAS oncogene family	A2RU94
ENSG00000104883	20.7128	1.19222	0.398179	2.99418	0.00275185	0.00849509	PEX11G	92960	peroxisomal biogenesis factor 11 gamma	Q96HA9
ENSG00000173578	11.2885	1.18883	0.534193	2.22546	0.0260501	0.0599178	XCR1	2829	X-C motif chemokine receptor 1	P46094
ENSG00000076356	116.082	1.18638	0.178193	6.65784	2.77885e-11	3.46627e-10	PLXNA2	5362	plexin A2	O75051
ENSG00000197903	595.302	1.18477	0.0839851	14.1069	3.44191e-45	5.39597e-43	HIST1H2BK	85236	histone cluster 1 H2B family member k	A0A024RCL8
ENSG00000129437	194.024	1.18276	0.137173	8.62241	6.55593e-18	1.69254e-16	KLK14	43847	kallikrein related peptidase 14	A0A024R4M6
ENSG00000114854	409.816	1.17664	0.104886	11.2183	3.31723e-29	2.13853e-27	TNNC1	7134	troponin C1, slow skeletal and cardiac type	P63316
ENSG00000147364	21.99	1.17607	0.393309	2.9902	0.00278797	0.00858737	FBXO25	26260	F-box protein 25	Q8TCJ0
ENSG00000183421	22.7214	1.17597	0.380462	3.09089	0.00199559	0.00641154	RIPK4	54101	receptor interacting serine/threonine kinase 4	Q96T11
ENSG00000118263	10.1363	1.17235	0.561043	2.08959	0.036655	0.0798505	KLF7	8609	Kruppel like factor 7	O75840
ENSG00000164691	15.492	1.16954	0.473595	2.4695	0.0135302	0.0342125	TAGAP	117289	T cell activation RhoGTPase activating protein	Q8N103
ENSG00000274750	59.1945	1.16893	0.261925	4.46282	8.0888e-06	4.50336e-05	HIST1H3E	8353	histone cluster 1 H3 family member e	P68431
ENSG00000131781	15.4323	1.16759	0.470718	2.48044	0.0131221	0.0333762	FMO5	2330	flavin containing monooxygenase 5	P49326
ENSG00000117266	28.787	1.16583	0.337725	3.45201	0.000556418	0.00208994	CDK18	5129	cyclin dependent kinase 18	A0A024R996
ENSG00000168062	24.9268	1.16264	0.363762	3.19617	0.00139267	0.00469419	BATF2	116071	basic leucine zipper ATF-like transcription factor 2	B4DV37
ENSG00000077585	267.21	1.16166	0.116787	9.94685	2.60295e-23	1.07195e-21	GPR137B	7107	G protein-coupled receptor 137B	O60478
ENSG00000172020	28.3788	1.16008	0.33559	3.45684	0.000546555	0.00205793	GAP43	2596	growth associated protein 43	P17677
ENSG00000167207	7.51696	1.16004	0.669138	1.73364	0.0829824	0.154957	NOD2	64127	nucleotide binding oligomerization domain containing 2	Q9HC29
ENSG00000163362	231.75	1.15769	0.123664	9.36156	7.85666e-21	2.58688e-19	INAVA	55765	innate immunity activator	Q3KP66
ENSG00000162772	43.1112	1.15662	0.278883	4.14733	3.36379e-05	0.000166991	ATF3	467	activating transcription factor 3	P18847
ENSG00000120899	60.454	1.15191	0.234573	4.91067	9.07638e-07	6.02298e-06	PTK2B	2185	protein tyrosine kinase 2 beta	Q14289
ENSG00000131015	80.4171	1.15176	0.209749	5.49115	3.99314e-08	3.28304e-07	ULBP2	80328	UL16 binding protein 2	Q9BZM5
ENSG00000184702	21.22	1.14767	0.398392	2.88074	0.00396739	0.0117103	2023-09-05	5413	septin 5	Q99719
ENSG00000164404	8.98586	1.14708	0.598171	1.91765	0.0551552	0.111165	GDF9	2661	growth differentiation factor 9	B4DXG3
ENSG00000137142	9.00162	1.14415	0.590597	1.93728	0.0527116	0.107163	IGFBPL1	347252	insulin like growth factor binding protein like 1	Q8WX77
ENSG00000062282	26.6659	1.14404	0.350776	3.26144	0.00110847	0.0038404	DGAT2	84649	diacylglycerol O-acyltransferase 2	Q96PD7
ENSG00000162383	9.94327	1.14366	0.5656	2.02204	0.0431725	0.0911911	SLC1A7	6512	solute carrier family 1 member 7	A0A087WUF9
ENSG00000213214	50.1062	1.14353	0.263889	4.33337	1.46842e-05	7.78436e-05	ARHGEF35	445328	Rho guanine nucleotide exchange factor 35	A5YM69
ENSG00000178462	12.5982	1.14201	0.515272	2.21632	0.0266695	0.0610272	TUBAL3	79861	tubulin alpha like 3	A6NHL2
ENSG00000100302	20.8745	1.14148	0.441163	2.58745	0.00966903	0.0256231	RASD2	23551	RASD family member 2	Q96D21
ENSG00000173890	14.8824	1.14123	0.472579	2.4149	0.0157394	0.0389211	GPR160	26996	G protein-coupled receptor 160	Q9UJ42
ENSG00000178226	19.4897	1.14048	0.41995	2.71574	0.00661274	0.0183671	PRSS36	146547	serine protease 36	B4DNP1
ENSG00000204524	27.3604	1.13952	0.358274	3.1806	0.00146972	0.00492024	ZNF805	390980	zinc finger protein 805	Q5CZA5
ENSG00000099953	63.8566	1.13798	0.233954	4.86412	1.14969e-06	7.50292e-06	MMP11	4320	matrix metallopeptidase 11	B3KQS8
ENSG00000178053	110.468	1.13795	0.179405	6.34291	2.25471e-10	2.51057e-09	MLF1	4291	myeloid leukemia factor 1	A0A140VKD2
ENSG00000112175	138.593	1.13429	0.15769	7.19313	6.33233e-13	9.84903e-12	BMP5	653	bone morphogenetic protein 5	A8K694
ENSG00000173175	8.71582	1.12561	0.62512	1.80064	0.0717601	0.137726	ADCY5	111	adenylate cyclase 5	O95622
ENSG00000161921	9.08236	1.12448	0.59464	1.89103	0.0586199	0.116715	CXCL16	58191	C-X-C motif chemokine ligand 16	Q9H2A7
ENSG00000164776	20.6406	1.12398	0.403127	2.78814	0.00530115	0.0151606	PHKG1	5260	phosphorylase kinase catalytic subunit gamma 1	Q16816
ENSG00000213462	32.5816	1.12388	0.315281	3.56471	0.000364262	0.00142413	ERV3-1	2086	endogenous retrovirus group 3 member 1, envelope	Q14264
ENSG00000155622	13.3421	1.12383	0.493946	2.27521	0.0228936	0.0537144	XAGE2	9502	X antigen family member 2	A0A024R2A6
ENSG00000171617	4352.62	1.12378	0.0500758	22.4417	1.54342e-111	2.66162e-108	ENC1	8507	ectodermal-neural cortex 1	O14682
ENSG00000185338	58.4262	1.12225	0.262192	4.28025	1.86682e-05	9.75184e-05	SOCS1	8651	suppressor of cytokine signaling 1	O15524
ENSG00000170703	15.1728	1.12191	0.468114	2.39667	0.0165447	0.0406068	TTLL6	284076	tubulin tyrosine ligase like 6	Q8N841
ENSG00000054277	270.177	1.12172	0.114374	9.8075	1.04525e-22	4.10835e-21	OPN3	23596	opsin 3	Q9H1Y3
ENSG00000183023	8.28438	1.12072	0.613731	1.82607	0.0678398	0.131578	SLC8A1	6546	solute carrier family 8 member A1	P32418
ENSG00000132821	6.35601	1.1186	0.738413	1.51486	0.129807	0.222021	VSTM2L	128434	V-set and transmembrane domain containing 2 like	Q96N03
ENSG00000126583	8.29955	1.11759	0.613946	1.82033	0.0687086	0.132927	PRKCG	5582	protein kinase C gamma	B2R5T1
ENSG00000154040	164.975	1.11747	0.151754	7.36369	1.78891e-13	3.0024e-12	CABYR	26256	calcium binding tyrosine phosphorylation regulated	A0A0D9SFQ2
ENSG00000113504	26.429	1.11669	0.390054	2.86292	0.00419755	0.0122819	SLC12A7	10723	solute carrier family 12 member 7	Q9Y666
ENSG00000163083	8.28888	1.1164	0.650315	1.71671	0.0860323	0.159723	INHBB	3625	inhibin beta B subunit	P09529
ENSG00000128652	17.244	1.11201	0.440031	2.52713	0.0115	0.0297885	HOXD3	3232	homeobox D3	P31249
ENSG00000021300	35.8797	1.11146	0.306534	3.62589	0.000287968	0.00115758	PLEKHB1	58473	pleckstrin homology domain containing B1	A0A024R5J2
ENSG00000160439	28.6938	1.10947	0.333093	3.33082	0.000865892	0.00309719	RDH13	112724	retinol dehydrogenase 13	A0A024R4M8
ENSG00000144843	22.4795	1.10018	0.380631	2.89041	0.00384744	0.0113925	ADPRH	141	ADP-ribosylarginine hydrolase	P54922
ENSG00000136052	118.832	1.09544	0.190524	5.74961	8.94483e-09	8.0973e-08	SLC41A2	84102	solute carrier family 41 member 2	Q96JW4
ENSG00000134917	38.2186	1.09422	0.297134	3.68256	0.000230902	0.000949488	ADAMTS8	11095	ADAM metallopeptidase with thrombospondin type 1 motif 8	Q5FWF1
ENSG00000163347	89.7535	1.09314	0.194093	5.63202	1.78114e-08	1.53675e-07	CLDN1	9076	claudin 1	A5JSJ9
ENSG00000114107	88.7027	1.09291	0.205687	5.31347	1.07557e-07	8.36743e-07	CEP70	80321	centrosomal protein 70	Q8NHQ1
ENSG00000141738	17.5509	1.09287	0.441597	2.47481	0.0133308	0.0337762	GRB7	2886	growth factor receptor bound protein 7	A0A0S2Z4F6
ENSG00000232070	20.5384	1.09192	0.419863	2.60064	0.00930487	0.0247733	TMEM253	643382	transmembrane protein 253	P0C7T8
ENSG00000142910	223.685	1.0896	0.123462	8.82541	1.09061e-18	2.97942e-17	TINAGL1	64129	tubulointerstitial nephritis antigen like 1	Q9GZM7
ENSG00000135925	8.87048	1.08781	0.613883	1.77201	0.0763931	0.144789	WNT10A	80326	Wnt family member 10A	Q9GZT5
ENSG00000272899	12.2499	1.08779	0.516254	2.10709	0.0351101	0.0770322	LOC100130705	100130705	uncharacterized LOC100130705	A0A1B0GUX0
ENSG00000010610	157.925	1.08669	0.146385	7.42356	1.14017e-13	1.94434e-12	CD4	920	CD4 molecule	B4DT49
ENSG00000130844	15.2361	1.08486	0.466233	2.32686	0.0199729	0.0477053	ZNF331	55422	zinc finger protein 331	A0A024R4J5
ENSG00000223658	41.1304	1.0838	0.277538	3.90506	9.4203e-05	0.000424298	C1GALT1C1L	728819	C1GALT1 specific chaperone 1 like	P0DN25
ENSG00000049192	15.7164	1.08256	0.450797	2.40143	0.016331	0.0401889	ADAMTS6	11174	ADAM metallopeptidase with thrombospondin type 1 motif 6	Q5IR90
ENSG00000155158	8.56504	1.08171	0.623754	1.73419	0.0828848	0.154838	TTC39B	158219	tetratricopeptide repeat domain 39B	Q5VTQ0
ENSG00000111981	71.1064	1.08056	0.216306	4.99552	5.86776e-07	4.03547e-06	ULBP1	80329	UL16 binding protein 1	Q9BZM6
ENSG00000068079	35.0919	1.07955	0.30333	3.559	0.000372274	0.00145164	IFI35	3430	interferon induced protein 35	P80217
ENSG00000144228	457.299	1.07883	0.0941099	11.4635	2.0112e-30	1.4229e-28	SPOPL	339745	speckle type BTB/POZ protein like	Q6IQ16
ENSG00000118508	160.645	1.07749	0.145052	7.42831	1.09993e-13	1.88037e-12	RAB32	10981	RAB32, member RAS oncogene family	Q13637
ENSG00000135519	17.0827	1.0771	0.431781	2.49454	0.012612	0.032299	KCNH3	23416	potassium voltage-gated channel subfamily H member 3	Q9ULD8
ENSG00000125462	9.56925	1.07666	0.584079	1.84335	0.0652777	0.127505	C1orf61	10485	chromosome 1 open reading frame 61	Q13536
ENSG00000185010	63.6871	1.0766	0.229864	4.68362	2.81859e-06	1.7187e-05	F8	2157	coagulation factor VIII	P00451
ENSG00000142675	13.9836	1.07379	0.497094	2.16014	0.0307621	0.068955	CNKSR1	10256	connector enhancer of kinase suppressor of Ras 1	B4DL25
ENSG00000169715	623.058	1.073	0.0944225	11.3638	6.33185e-30	4.28207e-28	MT1E	4493	metallothionein 1E	P04732
ENSG00000106538	7.6189	1.07233	0.659718	1.62544	0.104069	0.186823	RARRES2	5919	retinoic acid receptor responder 2	A0A090N7U9
ENSG00000114670	74.3122	1.07181	0.216953	4.94029	7.80059e-07	5.25239e-06	NEK11	79858	NIMA related kinase 11	B4DM56
ENSG00000105048	1099.68	1.07076	0.0760909	14.0721	5.6396e-45	8.64488e-43	TNNT1	7138	troponin T1, slow skeletal type	P13805
ENSG00000140481	14.3856	1.06888	0.478765	2.23257	0.0255774	0.059056	CCDC33	80125	coiled-coil domain containing 33	Q8N5R6
ENSG00000177098	10.599	1.06728	0.566268	1.88475	0.059463	0.118206	SCN4B	6330	sodium voltage-gated channel beta subunit 4	Q8IWT1
ENSG00000149269	71.9666	1.06656	0.213255	5.00134	5.6932e-07	3.9311e-06	PAK1	5058	p21 (RAC1) activated kinase 1	Q13153
ENSG00000188659	35.07	1.06572	0.301292	3.53716	0.000404447	0.00156383	SAXO2	283726	stabilizer of axonemal microtubules 2	Q658L1
ENSG00000178826	315.326	1.06523	0.112477	9.47057	2.78311e-21	9.52748e-20	TMEM139	135932	transmembrane protein 139	Q8IV31
ENSG00000188747	5.85589	1.06406	0.761057	1.39813	0.162073	0.265301	NOXA1	10811	NADPH oxidase activator 1	Q86UR1
ENSG00000167107	29.3944	1.06388	0.332915	3.19566	0.0013951	0.00470008	ACSF2	80221	acyl-CoA synthetase family member 2	Q96CM8
ENSG00000155918	29.7632	1.06255	0.329796	3.22182	0.00127378	0.00433048	RAET1L	154064	retinoic acid early transcript 1L	Q5VY80
ENSG00000152527	27.1127	1.0622	0.353703	3.00307	0.00267267	0.00828401	PLEKHH2	130271	pleckstrin homology, MyTH4 and FERM domain containing H2	Q8IVE3
ENSG00000139132	6.85881	1.05887	0.693781	1.52623	0.126952	0.218247	FGD4	121512	FYVE, RhoGEF and PH domain containing 4	B7Z8F9
ENSG00000139329	25.1622	1.05767	0.370841	2.85209	0.00434332	0.0126521	LUM	4060	lumican	P51884
ENSG00000164855	26.748	1.05569	0.350602	3.01106	0.00260335	0.00809452	TMEM184A	202915	transmembrane protein 184A	Q6ZMB5
ENSG00000196890	21.825	1.05317	0.380713	2.76632	0.00566924	0.0160733	HIST3H2BB	128312	histone cluster 3 H2B family member b	Q8N257
ENSG00000125731	23.3298	1.05276	0.380672	2.76554	0.00568284	0.0160948	SH2D3A	10045	SH2 domain containing 3A	A8K2M8
ENSG00000182993	51.1088	1.05191	0.251567	4.18143	2.8968e-05	0.000146443	C12orf60	144608	chromosome 12 open reading frame 60	Q5U649
ENSG00000196420	69.7887	1.05102	0.22072	4.76179	1.9188e-06	1.20875e-05	S100A5	6276	S100 calcium binding protein A5	P33763
ENSG00000172183	75.9226	1.04628	0.221657	4.72026	2.35548e-06	1.45592e-05	ISG20	3669	interferon stimulated exonuclease gene 20	Q96AZ6
ENSG00000135709	91.1614	1.04166	0.190588	5.46553	4.61538e-08	3.77886e-07	KIAA0513	9764	KIAA0513	O60268
ENSG00000198429	20.1613	1.04081	0.395832	2.62942	0.00855308	0.0230331	ZNF69	7620	zinc finger protein 69	Q9UC07
ENSG00000083290	21.9931	1.03911	0.386428	2.689	0.00716659	0.019711	ULK2	9706	unc-51 like autophagy activating kinase 2	Q8IYT8
ENSG00000173567	15.3599	1.03817	0.456554	2.27393	0.02297	0.0538478	ADGRF3	165082	adhesion G protein-coupled receptor F3	Q8IZF5
ENSG00000087076	8.42579	1.03804	0.612979	1.69344	0.0903723	0.166303	HSD17B14	51171	hydroxysteroid 17-beta dehydrogenase 14	A0A140VJH8
ENSG00000214309	44.3528	1.03802	0.29487	3.52026	0.000431125	0.00165493	MBLAC1	255374	metallo-beta-lactamase domain containing 1	A4D2B0
ENSG00000100151	76.1618	1.03492	0.207439	4.98906	6.06737e-07	4.16031e-06	PICK1	9463	protein interacting with PRKCA 1	A0A024R1J5
ENSG00000181634	14.4156	1.0338	0.466115	2.21791	0.0265611	0.0608496	TNFSF15	9966	TNF superfamily member 15	O95150
ENSG00000142494	49.4191	1.03276	0.25657	4.02525	5.69156e-05	0.000269091	SLC47A1	55244	solute carrier family 47 member 1	Q96FL8
ENSG00000127528	17.2591	1.03225	0.456565	2.26091	0.0237651	0.0555136	KLF2	10365	Kruppel like factor 2	Q9Y5W3
ENSG00000142530	27.4312	1.03053	0.378716	2.72111	0.00650634	0.018108	FAM71E1	112703	family with sequence similarity 71 member E1	Q6IPT2
ENSG00000138131	54.677	1.02907	0.279713	3.67902	0.000234131	0.000961901	LOXL4	84171	lysyl oxidase like 4	Q96JB6
ENSG00000061656	6.95394	1.0288	0.717882	1.43311	0.151827	0.251726	SPAG4	6676	sperm associated antigen 4	Q9NPE6
ENSG00000196368	151.317	1.02476	0.153369	6.68165	2.36266e-11	2.97403e-10	NUDT11	55190	nudix hydrolase 11	Q96G61
ENSG00000121406	9.95713	1.02462	0.567515	1.80545	0.071005	0.136528	ZNF549	256051	zinc finger protein 549	Q6P9A3
ENSG00000151414	872.498	1.02413	0.072367	14.152	1.81619e-45	2.94778e-43	NEK7	140609	NIMA related kinase 7	A0A024R964
ENSG00000159182	8.13746	1.0239	0.644854	1.5878	0.112331	0.198783	PRAC1	84366	PRAC1 small nuclear protein	Q96KF2
ENSG00000132837	9.29617	1.02367	0.611614	1.67373	0.0941847	0.172102	DMGDH	29958	dimethylglycine dehydrogenase	B3KQ84
ENSG00000165621	9.98095	1.02315	0.560686	1.82482	0.0680281	0.131851	OXGR1	27199	oxoglutarate receptor 1	B2R986
ENSG00000025039	289.297	1.02207	0.114547	8.92269	4.55096e-19	1.28922e-17	RRAGD	58528	Ras related GTP binding D	Q9NQL2
ENSG00000161642	3408.72	1.02063	0.045225	22.5679	8.96832e-113	1.76753e-109	ZNF385A	25946	zinc finger protein 385A	Q96PM9
ENSG00000131409	9.99471	1.02016	0.566131	1.80198	0.0715489	0.137458	LRRC4B	94030	leucine rich repeat containing 4B	A0A024R4I8
ENSG00000156345	34.0758	1.01899	0.317815	3.20622	0.0013449	0.00454762	CDK20	23552	cyclin dependent kinase 20	Q8IZL9
ENSG00000164287	31.5016	1.01873	0.342332	2.97584	0.00292183	0.00896165	CDC20B	166979	cell division cycle 20B	Q86Y33
ENSG00000105514	51.122	1.01565	0.254523	3.9904	6.59628e-05	0.00030744	RAB3D	9545	RAB3D, member RAS oncogene family	A0A024R7G2
ENSG00000114378	21.0219	1.01535	0.40501	2.50699	0.0121765	0.0312999	HYAL1	3373	hyaluronoglucosaminidase 1	A0A024R2X3
ENSG00000116661	8.00565	1.01366	0.630699	1.6072	0.10801	0.192694	FBXO2	26232	F-box protein 2	Q9UK22
ENSG00000003400	45.6268	1.01355	0.269401	3.76224	0.000168399	0.000717099	CASP10	843	caspase 10	Q92851
ENSG00000166825	78.4691	1.01312	0.204684	4.94969	7.4332e-07	5.0195e-06	ANPEP	290	alanyl aminopeptidase, membrane	A0A024RC61
ENSG00000104205	41.7037	1.01277	0.286628	3.53341	0.000410243	0.00158181	SGK3	23678	serum/glucocorticoid regulated kinase family member 3	A0A024R807
ENSG00000167778	400.274	1.01265	0.0981852	10.3136	6.11483e-25	2.96e-23	SPRYD3	84926	SPRY domain containing 3	A0A024RAX4
ENSG00000250722	133.002	1.01022	0.158174	6.38677	1.69422e-10	1.91429e-09	SELENOP	6414	selenoprotein P	P49908
ENSG00000101670	15.7063	1.00908	0.454288	2.22123	0.0263351	0.0604123	LIPG	9388	lipase G, endothelial type	B4DTR8
ENSG00000131979	118.901	1.00885	0.171703	5.87556	4.21425e-09	3.97945e-08	GCH1	2643	GTP cyclohydrolase 1	A0A024R642
ENSG00000050405	1252.77	1.0088	0.0662096	15.2365	2.02539e-52	4.98969e-50	LIMA1	51474	LIM domain and actin binding 1	Q9UHB6
ENSG00000168661	8.52604	1.00857	0.63126	1.59771	0.110107	0.195424	ZNF30	90075	zinc finger protein 30	P17039
ENSG00000163467	7.53694	1.00855	0.654197	1.54166	0.123157	0.213344	TSACC	128229	TSSK6 activating cochaperone	Q96A04
ENSG00000102524	8.06249	1.00537	0.631984	1.59081	0.111653	0.197736	TNFSF13B	10673	TNF superfamily member 13b	Q9Y275
ENSG00000102362	15.8084	1.00264	0.445802	2.24908	0.0245076	0.0569683	SYTL4	94121	synaptotagmin like 4	A0A024RCF8
ENSG00000148926	120.674	1.00234	0.16987	5.90064	3.621e-09	3.45712e-08	ADM	133	adrenomedullin	P35318
ENSG00000134548	43.0423	1.00167	0.276473	3.62302	0.000291179	0.00116912	SPX	80763	spexin hormone	Q9BT56
ENSG00000168135	27.1874	0.995462	0.34361	2.89707	0.00376667	0.011186	KCNJ4	3761	potassium voltage-gated channel subfamily J member 4	A0A024R1L8
ENSG00000113088	29.6368	0.995294	0.330157	3.01461	0.00257311	0.00801143	GZMK	3003	granzyme K	P49863
ENSG00000204386	648.149	0.994793	0.0819297	12.142	6.3235e-34	5.25536e-32	NEU1	4758	neuraminidase 1	Q5JQI0
ENSG00000137691	12.3108	0.993244	0.50158	1.98023	0.0476774	0.0986581	CFAP300	85016	cilia and flagella associated protein 300	Q7Z2V0
ENSG00000108771	39.2446	0.991042	0.289071	3.42837	0.000607218	0.00225695	DHX58	79132	DExH-box helicase 58	A0A024R1Y5
ENSG00000111678	476.154	0.990106	0.0918663	10.7777	4.38832e-27	2.46103e-25	C12orf57	113246	chromosome 12 open reading frame 57	Q99622
ENSG00000100647	217.401	0.988937	0.126169	7.83817	4.57151e-15	9.08769e-14	SUSD6	9766	sushi domain containing 6	Q92537
ENSG00000198513	54.8749	0.988731	0.263649	3.75019	0.000176703	0.000749397	ATL1	51062	atlastin GTPase 1	A0A0S2Z5A2
ENSG00000075643	5.56164	0.987552	0.781992	1.26287	0.206637	0.320923	MOCOS	55034	molybdenum cofactor sulfurase	Q96EN8
ENSG00000171992	37.5662	0.986992	0.304988	3.23616	0.00121149	0.00414835	SYNPO	11346	synaptopodin	Q8N3V7
ENSG00000153132	15.0746	0.98585	0.455013	2.16664	0.0302621	0.0680514	CLGN	1047	calmegin	A0A140VKG2
ENSG00000107738	134.553	0.984919	0.159094	6.19082	5.9853e-10	6.35178e-09	VSIR	64115	V-set immunoregulatory receptor	Q9H7M9
ENSG00000100027	13.8533	0.984865	0.502047	1.9617	0.0497975	0.102218	YPEL1	29799	yippee like 1	O60688
ENSG00000171450	68.7639	0.981673	0.218144	4.50011	6.79175e-06	3.83384e-05	CDK5R2	8941	cyclin dependent kinase 5 regulatory subunit 2	Q13319
ENSG00000126561	24.6224	0.980642	0.37533	2.61274	0.00898188	0.024033	STAT5A	6776	signal transducer and activator of transcription 5A	A8K6I5
ENSG00000184076	830.93	0.980442	0.0754202	12.9997	1.2277e-38	1.33365e-36	UQCR10	29796	ubiquinol-cytochrome c reductase, complex III subunit X	Q9UDW1
ENSG00000063978	1075.97	0.979661	0.0665999	14.7096	5.58988e-49	1.11765e-46	RNF4	6047	ring finger protein 4	P78317
ENSG00000116882	10.0095	0.979479	0.56875	1.72216	0.0850401	0.158259	HAO2	51179	hydroxyacid oxidase 2	Q9NYQ3
ENSG00000104154	25.8405	0.978111	0.355643	2.75026	0.00595478	0.0167657	SLC30A4	7782	solute carrier family 30 member 4	O14863
ENSG00000163694	139.101	0.975674	0.162657	5.99837	1.99311e-09	1.96267e-08	RBM47	54502	RNA binding motif protein 47	A0AV96
ENSG00000136305	16.4995	0.975484	0.45675	2.13571	0.0327034	0.0727116	CIDEB	27141	cell death-inducing DFFA-like effector b	Q9UHD4
ENSG00000142185	84.2711	0.975355	0.205376	4.74912	2.04306e-06	1.28002e-05	TRPM2	7226	transient receptor potential cation channel subfamily M member 2	B4DVI8
ENSG00000169976	1209.56	0.973919	0.0659252	14.7731	2.18502e-49	4.49918e-47	SF3B5	83443	splicing factor 3b subunit 5	Q9BWJ5
ENSG00000256771	8.33204	0.973162	0.618139	1.57434	0.115409	0.202634	ZNF253	56242	zinc finger protein 253	O75346
ENSG00000138772	505.68	0.972689	0.0926447	10.4991	8.71745e-26	4.52127e-24	ANXA3	306	annexin A3	P12429
ENSG00000184922	84.5885	0.970167	0.194896	4.97786	6.42917e-07	4.3931e-06	FMNL1	752	formin like 1	O95466
ENSG00000102796	58.9951	0.970008	0.237289	4.08788	4.35341e-05	0.000210367	DHRS12	79758	dehydrogenase/reductase 12	A0PJE2
ENSG00000256683	71.1022	0.96897	0.219112	4.42225	9.76763e-06	5.34527e-05	ZNF350	59348	zinc finger protein 350	Q9GZX5
ENSG00000179913	80.5819	0.96883	0.198873	4.87161	1.10694e-06	7.24105e-06	B3GNT3	10331	UDP-GlcNAc:betaGal beta-1,3-N-acetylglucosaminyltransferase 3	Q9Y2A9
ENSG00000042317	82.764	0.968721	0.197471	4.90564	9.31239e-07	6.16772e-06	SPATA7	55812	spermatogenesis associated 7	Q9P0W8
ENSG00000148225	7.8423	0.968532	0.630454	1.53624	0.124478	0.215039	WDR31	114987	WD repeat domain 31	Q8NC90
ENSG00000142871	108.291	0.967857	0.188122	5.14483	2.67762e-07	1.96283e-06	CYR61	3491	cysteine rich angiogenic inducer 61	O00622
ENSG00000145087	94.3232	0.966755	0.183821	5.25923	1.44659e-07	1.10612e-06	STXBP5L	9515	syntaxin binding protein 5 like	B4DKF6
ENSG00000197808	15.7276	0.966138	0.447475	2.15909	0.0308433	0.0690995	ZNF461	92283	zinc finger protein 461	B4DRP8
ENSG00000198417	69.3021	0.964719	0.218694	4.41128	1.02761e-05	5.60353e-05	MT1F	4494	metallothionein 1F	H3BRY8
ENSG00000183150	35.5692	0.963611	0.315237	3.05678	0.00223731	0.00708584	GPR19	2842	G protein-coupled receptor 19	Q15760
ENSG00000142173	14.3935	0.963451	0.477332	2.01841	0.0435485	0.0918647	COL6A2	1292	collagen type VI alpha 2 chain	P12110
ENSG00000172663	157.805	0.963187	0.143392	6.71716	1.85298e-11	2.36045e-10	TMEM134	80194	transmembrane protein 134	Q9H6X4
ENSG00000204264	30.6852	0.962844	0.331358	2.90575	0.0036637	0.0109427	PSMB8	5696	proteasome subunit beta 8	P28062
ENSG00000108176	104.069	0.960512	0.176941	5.42844	5.68503e-08	4.60544e-07	DNAJC12	56521	DnaJ heat shock protein family (Hsp40) member C12	Q6IAH1
ENSG00000163644	69.7869	0.959118	0.21406	4.48061	7.44316e-06	4.16968e-05	PPM1K	152926	protein phosphatase, Mg2+/Mn2+ dependent 1K	Q8N3J5
ENSG00000197181	42.6992	0.958447	0.280911	3.41192	0.000645068	0.00238269	PIWIL2	55124	piwi like RNA-mediated gene silencing 2	Q8TC59
ENSG00000188732	8.57741	0.955883	0.602103	1.58757	0.112383	0.19885	FAM221A	340277	family with sequence similarity 221 member A	A0A024RA57
ENSG00000118513	11.8838	0.954303	0.521672	1.82932	0.0673524	0.130817	MYB	4602	MYB proto-oncogene, transcription factor	P10242
ENSG00000184743	672.907	0.954212	0.077717	12.278	1.18848e-34	1.05104e-32	ATL3	25923	atlastin GTPase 3	B4DXC4
ENSG00000155016	172.458	0.954167	0.146437	6.5159	7.22559e-11	8.56394e-10	CYP2U1	113612	cytochrome P450 family 2 subfamily U member 1	Q7Z449
ENSG00000124839	14.2919	0.952478	0.486226	1.95892	0.050122	0.102762	RAB17	64284	RAB17, member RAS oncogene family	A0A024R4A4
ENSG00000066230	180.862	0.952091	0.154133	6.17708	6.52962e-10	6.88705e-09	SLC9A3	6550	solute carrier family 9 member A3	P48764
ENSG00000128203	17.5798	0.951433	0.422224	2.25338	0.024235	0.0564106	ASPHD2	57168	aspartate beta-hydroxylase domain containing 2	A0A024R1D0
ENSG00000183828	145.033	0.950652	0.154527	6.15201	7.65051e-10	7.99594e-09	NUDT14	256281	nudix hydrolase 14	B3KXY7
ENSG00000165434	370.874	0.947822	0.101645	9.32478	1.1121e-20	3.61851e-19	PGM2L1	283209	phosphoglucomutase 2 like 1	Q6PCE3
ENSG00000134321	40.7223	0.946982	0.286699	3.30305	0.000956384	0.0033745	RSAD2	91543	radical S-adenosyl methionine domain containing 2	Q8WXG1
ENSG00000119922	550.378	0.945713	0.0827177	11.433	2.8601e-30	1.97289e-28	IFIT2	3433	interferon induced protein with tetratricopeptide repeats 2	P09913
ENSG00000172795	2379.86	0.941586	0.0625931	15.043	3.8394e-51	8.82807e-49	DCP2	167227	decapping mRNA 2	Q8IU60
ENSG00000237440	6.57222	0.941552	0.716908	1.31335	0.189065	0.299844	ZNF737	100129842	zinc finger protein 737	O75373
ENSG00000274290	47.5749	0.9413	0.255715	3.68105	0.000232273	0.000954838	HIST1H2BE	8344	histone cluster 1 H2B family member e	B2R4S9
ENSG00000184979	24.8332	0.93692	0.368275	2.54408	0.0109567	0.0285528	USP18	11274	ubiquitin specific peptidase 18	Q9UMW8
ENSG00000205045	22.209	0.935125	0.391968	2.38572	0.0170458	0.0416367	SLFN12L	100506736	schlafen family member 12 like	Q6IEE8
ENSG00000130649	6.05865	0.934383	0.731251	1.27779	0.201325	0.314123	CYP2E1	1571	cytochrome P450 family 2 subfamily E member 1	P05181
ENSG00000185745	865.806	0.934276	0.0716872	13.0327	7.97672e-39	8.87474e-37	IFIT1	3434	interferon induced protein with tetratricopeptide repeats 1	P09914
ENSG00000187608	1252.27	0.932674	0.0718271	12.985	1.48866e-38	1.59206e-36	ISG15	9636	ISG15 ubiquitin-like modifier	P05161
ENSG00000128596	103.419	0.932311	0.178893	5.21156	1.87259e-07	1.40863e-06	CCDC136	64753	coiled-coil domain containing 136	Q96JN2
ENSG00000141040	24.1621	0.931361	0.362545	2.56895	0.0102006	0.0268411	ZNF287	57336	zinc finger protein 287	Q6PEZ3
ENSG00000128268	22.0745	0.928429	0.386238	2.40377	0.0162268	0.0399615	MGAT3	4248	mannosyl (beta-1,4-)-glycoprotein beta-1,4-N-acetylglucosaminyltransferase	Q09327
ENSG00000187479	107.317	0.927062	0.179711	5.15863	2.48765e-07	1.83331e-06	C11orf96	387763	chromosome 11 open reading frame 96	A0A087WW59
ENSG00000123080	234.382	0.926513	0.12313	7.52466	5.28564e-14	9.49488e-13	CDKN2C	1031	cyclin dependent kinase inhibitor 2C	P42773
ENSG00000101665	171.152	0.926278	0.141472	6.54741	5.85443e-11	6.98682e-10	SMAD7	4092	SMAD family member 7	O15105
ENSG00000162520	237.827	0.924444	0.121611	7.60167	2.92328e-14	5.4352e-13	SYNC	81493	syncoilin, intermediate filament protein	Q9H7C4
ENSG00000003147	16.5838	0.924186	0.433552	2.13166	0.033035	0.0732364	ICA1	3382	islet cell autoantigen 1	A0A024RA29
ENSG00000070182	183.013	0.923512	0.150799	6.12411	9.11922e-10	9.41683e-09	SPTB	6710	spectrin beta, erythrocytic	P11277
ENSG00000107485	15.008	0.923464	0.498423	1.85277	0.0639151	0.125448	GATA3	2625	GATA binding protein 3	P23771
ENSG00000081320	349.28	0.921744	0.108093	8.5273	1.49804e-17	3.73724e-16	STK17B	9262	serine/threonine kinase 17b	O94768
ENSG00000204308	555.836	0.921111	0.0847853	10.864	1.71005e-27	9.91254e-26	RNF5	6048	ring finger protein 5	A0A024RCQ4
ENSG00000089159	3007.1	0.919599	0.0463606	19.8358	1.46255e-87	1.12096e-84	PXN	5829	paxillin	A0A140VJQ8
ENSG00000198088	23.6089	0.918989	0.366581	2.50692	0.0121789	0.0313002	NUP62CL	54830	nucleoporin 62 C-terminal like	A0A0S2Z5E8
ENSG00000006756	478.262	0.91805	0.0890635	10.3078	6.49625e-25	3.13365e-23	ARSD	414	arylsulfatase D	A0A140VK06
ENSG00000256294	54.2627	0.918014	0.24741	3.71049	0.000206855	0.000861385	ZNF225	7768	zinc finger protein 225	Q9UK10
ENSG00000183087	88.529	0.917748	0.197077	4.6568	3.21155e-06	1.92637e-05	GAS6	2621	growth arrest specific 6	Q14393
ENSG00000158486	31.8331	0.917525	0.31926	2.87392	0.00405418	0.0119212	DNAH3	55567	dynein axonemal heavy chain 3	B4E1S1
ENSG00000118194	406.471	0.91749	0.0967808	9.48008	2.54096e-21	8.74192e-20	TNNT2	7139	troponin T2, cardiac type	P45379
ENSG00000188611	11.0673	0.914208	0.533759	1.71277	0.0867542	0.160825	ASAH2	56624	N-acylsphingosine amidohydrolase 2	Q9NR71
ENSG00000182218	10.713	0.912885	0.543287	1.6803	0.0928989	0.170074	HHIPL1	84439	HHIP like 1	F1T0G3
ENSG00000062370	18.9685	0.911294	0.404562	2.25254	0.0242879	0.0565148	ZNF112	7771	zinc finger protein 112	Q9UJU3
ENSG00000176927	17.0629	0.910928	0.449831	2.02505	0.0428625	0.090695	EFCAB5	374786	EF-hand calcium binding domain 5	A4FU69
ENSG00000110811	239.117	0.910795	0.120288	7.57178	3.68157e-14	6.7362e-13	P3H3	10536	prolyl 3-hydroxylase 3	Q8IVL6
ENSG00000175538	249.401	0.910085	0.118206	7.69915	1.36973e-14	2.61728e-13	KCNE3	10008	potassium voltage-gated channel subfamily E regulatory subunit 3	Q6IAE6
ENSG00000180176	16.8407	0.909678	0.440116	2.0669	0.0387433	0.0835944	TH	7054	tyrosine hydroxylase	P07101
ENSG00000138646	326.243	0.908368	0.104805	8.66722	4.42783e-18	1.16134e-16	HERC5	51191	HECT and RLD domain containing E3 ubiquitin protein ligase 5	B4DXV3
ENSG00000174564	223.162	0.906354	0.131308	6.90251	5.1093e-12	7.0207e-11	IL20RB	53833	interleukin 20 receptor subunit beta	Q6UXL0
ENSG00000184986	28.032	0.905507	0.334532	2.70679	0.00679377	0.0188093	TMEM121	80757	transmembrane protein 121	Q9BTD3
ENSG00000101353	35.9203	0.904052	0.300413	3.00937	0.00261793	0.00812894	MROH8	140699	maestro heat like repeat family member 8	Q0P682
ENSG00000134072	15.3508	0.903064	0.451973	1.99805	0.0457115	0.0952623	CAMK1	8536	calcium/calmodulin dependent protein kinase I	B0YIY3
ENSG00000138496	45.7043	0.902653	0.279605	3.22831	0.00124525	0.00424708	PARP9	83666	poly(ADP-ribose) polymerase family member 9	Q8IXQ6
ENSG00000135740	16.7419	0.902552	0.44741	2.01728	0.0436662	0.0920568	SLC9A5	6553	solute carrier family 9 member A5	Q14940
ENSG00000180611	51.7611	0.901869	0.254577	3.54261	0.000396181	0.00153531	MB21D2	151963	Mab-21 domain containing 2	Q8IYB1
ENSG00000167363	15.7256	0.900196	0.443809	2.02834	0.0425258	0.0901483	FN3K	64122	fructosamine 3 kinase	Q9H479
ENSG00000205133	50.5134	0.899984	0.253221	3.55414	0.000379219	0.00147413	TRIQK	286144	triple QxxK/R motif containing	A0A024R9A0
ENSG00000176871	1739.18	0.897908	0.0563661	15.9299	3.92712e-57	1.15273e-54	WSB2	55884	WD repeat and SOCS box containing 2	Q9NYS7
ENSG00000158186	376.726	0.896255	0.0972108	9.21971	2.97896e-20	9.3404e-19	MRAS	22808	muscle RAS oncogene homolog	O14807
ENSG00000176973	16.4234	0.893977	0.449557	1.98857	0.0467486	0.0970918	FAM89B	23625	family with sequence similarity 89 member B	Q8N5H3
ENSG00000105427	12.1849	0.893812	0.540195	1.65461	0.0980039	0.177787	CNFN	84518	cornifelin	Q9BYD5
ENSG00000108370	274.806	0.893746	0.112204	7.96535	1.64756e-15	3.418e-14	RGS9	8787	regulator of G protein signaling 9	O75916
ENSG00000178075	13.1064	0.893372	0.484975	1.8421	0.065461	0.127812	GRAMD1C	54762	GRAM domain containing 1C	Q8IYS0
ENSG00000174951	45.0379	0.892646	0.28244	3.16048	0.00157508	0.00522475	FUT1	2523	fucosyltransferase 1 (H blood group)	P19526
ENSG00000165475	44.6736	0.892479	0.273735	3.26037	0.00111265	0.00385198	CRYL1	51084	crystallin lambda 1	Q9Y2S2
ENSG00000085563	259.713	0.891144	0.117662	7.57376	3.62569e-14	6.6516e-13	ABCB1	5243	ATP binding cassette subfamily B member 1	A4D1D2
ENSG00000180979	372.999	0.889805	0.105832	8.40771	4.18086e-17	1.01014e-15	LRRC57	255252	leucine rich repeat containing 57	A0A024R9M3
ENSG00000163449	36.0321	0.889093	0.292297	3.04175	0.00235206	0.00740507	TMEM169	92691	transmembrane protein 169	A0A024R430
ENSG00000137267	3317.85	0.887501	0.04682	18.9556	3.96941e-80	2.38096e-77	TUBB2A	7280	tubulin beta 2A class IIa	Q13885
ENSG00000151117	34.637	0.887398	0.303745	2.92153	0.00348321	0.010458	TMEM86A	144110	transmembrane protein 86A	Q8N2M4
ENSG00000115468	16.8747	0.88695	0.448695	1.97673	0.0480719	0.0993113	EFHD1	80303	EF-hand domain family member D1	Q9BUP0
ENSG00000181035	61.1824	0.886272	0.227227	3.90039	9.60372e-05	0.000431432	SLC25A42	284439	solute carrier family 25 member 42	A0A024R7K2
ENSG00000176720	315.381	0.885725	0.108014	8.20006	2.40271e-16	5.38115e-15	BOK	666	BOK, BCL2 family apoptosis regulator	A0A024R4A8
ENSG00000203722	10.3079	0.885631	0.560779	1.57929	0.11427	0.20126	RAET1G	353091	retinoic acid early transcript 1G	Q6H3X3
ENSG00000130303	19.0939	0.884427	0.423836	2.08672	0.0369136	0.0803122	BST2	684	bone marrow stromal cell antigen 2	A0A024R7H5
ENSG00000133131	46.4377	0.884117	0.263071	3.36076	0.000777284	0.00281676	MORC4	79710	MORC family CW-type zinc finger 4	B4DTP6
ENSG00000106123	10.329	0.884049	0.543137	1.62767	0.103594	0.186068	EPHB6	2051	EPH receptor B6	J3KQU5
ENSG00000175591	13.1524	0.88398	0.489458	1.80604	0.0709123	0.136444	P2RY2	5029	purinergic receptor P2Y2	P41231
ENSG00000133321	60.2628	0.88374	0.236233	3.74097	0.000183309	0.000774558	RARRES3	5920	retinoic acid receptor responder 3	Q9UL19
ENSG00000112144	391.094	0.883579	0.0963369	9.17176	4.65354e-20	1.43947e-18	ICK	22858	intestinal cell kinase	A0A024RD59
ENSG00000092969	646.622	0.881659	0.0900736	9.78821	1.26515e-22	4.93052e-21	TGFB2	7042	transforming growth factor beta 2	P61812
ENSG00000100342	81.6122	0.878004	0.199676	4.39715	1.09682e-05	5.955e-05	APOL1	8542	apolipoprotein L1	O14791
ENSG00000106384	49.6592	0.877507	0.253305	3.46423	0.000531745	0.00200985	MOGAT3	346606	monoacylglycerol O-acyltransferase 3	Q86VF5
ENSG00000151632	90.5574	0.877486	0.188537	4.65417	3.25283e-06	1.94774e-05	AKR1C2	1646	aldo-keto reductase family 1 member C2	P52895
ENSG00000132294	446.85	0.877162	0.0936014	9.37126	7.16743e-21	2.37697e-19	EFR3A	23167	EFR3 homolog A	Q14156
ENSG00000182985	17.2855	0.877092	0.435471	2.01412	0.0439967	0.0925144	CADM1	23705	cell adhesion molecule 1	Q9BY67
ENSG00000157514	72.5115	0.876799	0.211844	4.13888	3.49002e-05	0.000172574	TSC22D3	1831	TSC22 domain family member 3	Q5JRJ2
ENSG00000108523	778.46	0.87575	0.0707857	12.3718	3.71201e-35	3.39145e-33	RNF167	26001	ring finger protein 167	Q9H6Y7
ENSG00000187266	40.452	0.874797	0.294299	2.97247	0.0029541	0.00904256	EPOR	2057	erythropoietin receptor	P19235
ENSG00000145246	101.083	0.874685	0.17668	4.95067	7.39565e-07	4.99659e-06	ATP10D	57205	ATPase phospholipid transporting 10D (putative)	Q9P241
ENSG00000076258	17.3517	0.874465	0.422096	2.07172	0.0382915	0.0827941	FMO4	2329	flavin containing monooxygenase 4	P31512
ENSG00000118564	493.556	0.873411	0.0863139	10.119	4.54986e-24	2.02484e-22	FBXL5	26234	F-box and leucine rich repeat protein 5	Q9UKA1
ENSG00000265763	41.0698	0.872867	0.29678	2.94113	0.00327021	0.00989599	ZNF488	118738	zinc finger protein 488	Q96MN9
ENSG00000125144	17.3622	0.872648	0.421634	2.06968	0.0384825	0.0831296	MT1G	4495	metallothionein 1G	P13640
ENSG00000054983	8.75984	0.872608	0.598905	1.457	0.145115	0.243279	GALC	2581	galactosylceramidase	A0A0A0MQV0
ENSG00000115598	8.75834	0.872319	0.596551	1.46227	0.143667	0.241153	IL1RL2	8808	interleukin 1 receptor like 2	Q9HB29
ENSG00000145882	104.656	0.872188	0.1778	4.90546	9.321e-07	6.17047e-06	PCYOX1L	78991	prenylcysteine oxidase 1 like	Q8NBM8
ENSG00000136280	838.57	0.871936	0.080805	10.7906	3.81196e-27	2.14652e-25	CCM2	83605	CCM2 scaffold protein	Q9BSQ5
ENSG00000159784	120.548	0.870787	0.165946	5.24741	1.54253e-07	1.17443e-06	FAM131B	9715	family with sequence similarity 131 member B	Q86XD5
ENSG00000167748	114.579	0.870597	0.176862	4.92247	8.54577e-07	5.70545e-06	KLK1	3816	kallikrein 1	A0A1R3UCD2
ENSG00000198538	321.524	0.869776	0.106792	8.14461	3.80506e-16	8.37234e-15	ZNF28	7576	zinc finger protein 28	P17035
ENSG00000058404	8.77639	0.869715	0.591078	1.4714	0.141182	0.237936	CAMK2B	816	calcium/calmodulin dependent protein kinase II beta	A4D2J9
ENSG00000162976	213.223	0.869567	0.123821	7.02277	2.17515e-12	3.13895e-11	PQLC3	130814	PQ loop repeat containing 3	Q8N755
ENSG00000146242	9.32889	0.868492	0.578978	1.50004	0.133603	0.227498	TPBG	7162	trophoblast glycoprotein	Q13641
ENSG00000106025	389.441	0.867354	0.0954637	9.0857	1.03036e-19	3.10369e-18	TSPAN12	23554	tetraspanin 12	A0A024R740
ENSG00000205426	36.6019	0.866903	0.298451	2.90468	0.00367634	0.0109662	KRT81	3887	keratin 81	Q14533
ENSG00000139625	155.455	0.864849	0.151742	5.69948	1.20172e-08	1.06686e-07	MAP3K12	7786	mitogen-activated protein kinase kinase kinase 12	Q12852
ENSG00000151553	250.239	0.864213	0.117478	7.35636	1.88992e-13	3.16041e-12	FAM160B1	57700	family with sequence similarity 160 member B1	Q5W0V3
ENSG00000124743	30.9417	0.862732	0.331885	2.59949	0.00933621	0.0248413	KLHL31	401265	kelch like family member 31	Q9H511
ENSG00000124216	41.5207	0.862551	0.279954	3.08104	0.00206276	0.00659508	SNAI1	6615	snail family transcriptional repressor 1	O95863
ENSG00000175352	75.3687	0.862187	0.211835	4.07009	4.69941e-05	0.00022535	NRIP3	56675	nuclear receptor interacting protein 3	Q9NQ35
ENSG00000009413	466.982	0.862044	0.0875367	9.84781	7.00534e-23	2.78518e-21	REV3L	5980	REV3 like, DNA directed polymerase zeta catalytic subunit	O60673
ENSG00000134802	9.53873	0.861821	0.573664	1.50231	0.133017	0.226752	SLC43A3	29015	solute carrier family 43 member 3	A0A024R4Y2
ENSG00000113209	14.5573	0.861738	0.47362	1.81947	0.0688396	0.133106	PCDHB5	26167	protocadherin beta 5	Q59FR6
ENSG00000198003	14.2408	0.86172	0.488407	1.76435	0.0776734	0.14669	CCDC151	115948	coiled-coil domain containing 151	A5D8V7
ENSG00000074276	15.2933	0.861305	0.452691	1.90263	0.0570883	0.11416	CDHR2	54825	cadherin related family member 2	Q9BYE9
ENSG00000121966	16.5543	0.860893	0.44976	1.91412	0.0556052	0.111896	CXCR4	7852	C-X-C motif chemokine receptor 4	P61073
ENSG00000242732	44.1731	0.860601	0.274995	3.12951	0.00175099	0.00571619	RTL5	340526	retrotransposon Gag like 5	Q5HYW3
ENSG00000069966	220.39	0.860485	0.123911	6.94439	3.80095e-12	5.29141e-11	GNB5	10681	G protein subunit beta 5	A0A024R5R9
ENSG00000001460	13.5149	0.859805	0.475023	1.81003	0.0702915	0.135439	STPG1	90529	sperm tail PG-rich repeat containing 1	Q5TH74
ENSG00000071909	79.3889	0.859017	0.212196	4.04823	5.16074e-05	0.000245509	MYO3B	140469	myosin IIIB	B7ZM71
ENSG00000137502	353.378	0.858802	0.104036	8.25489	1.52048e-16	3.45577e-15	RAB30	27314	RAB30, member RAS oncogene family	A8K5R1
ENSG00000005243	18.3779	0.85786	0.4216	2.03477	0.0418736	0.0890398	COPZ2	51226	coatomer protein complex subunit zeta 2	Q9P299
ENSG00000106367	3518.23	0.857851	0.0450037	19.0618	5.2446e-81	3.28884e-78	AP1S1	1174	adaptor related protein complex 1 sigma 1 subunit	A0A024QYT6
ENSG00000196116	166.351	0.855109	0.144355	5.92365	3.1488e-09	3.03146e-08	TDRD7	23424	tudor domain containing 7	Q8NHU6
ENSG00000180596	39.6068	0.853889	0.282042	3.02753	0.00246561	0.00771197	HIST1H2BC	8347	histone cluster 1 H2B family member c	B2R4S9
ENSG00000250305	33.3219	0.851101	0.30422	2.79765	0.00514755	0.0147642	TRMT9B	57604	tRNA methyltransferase 9B (putative)	Q9P272
ENSG00000221890	90.6551	0.850913	0.19771	4.30384	1.67864e-05	8.83578e-05	NPTXR	23467	neuronal pentraxin receptor	O95502
ENSG00000226763	5.40998	0.850773	0.769197	1.10605	0.268703	0.391574	SRRM5	100170229	serine/arginine repetitive matrix 5	B3KS81
ENSG00000153814	131.934	0.849818	0.156733	5.42208	5.89087e-08	4.76101e-07	JAZF1	221895	JAZF zinc finger 1	Q86VZ6
ENSG00000204920	39.4723	0.849718	0.280098	3.03365	0.00241618	0.00757583	ZNF155	7711	zinc finger protein 155	Q12901
ENSG00000164331	136.079	0.849487	0.156617	5.42396	5.8292e-08	4.71393e-07	ANKRA2	57763	ankyrin repeat family A member 2	A0A024RAN7
ENSG00000079308	270.437	0.84878	0.118507	7.16229	7.93413e-13	1.22164e-11	TNS1	7145	tensin 1	B7Z6H8
ENSG00000115902	145.962	0.848592	0.150414	5.64171	1.68374e-08	1.4591e-07	SLC1A4	6509	solute carrier family 1 member 4	P43007
ENSG00000111801	7.45833	0.845653	0.681457	1.24095	0.214625	0.330576	BTN3A3	10384	butyrophilin subfamily 3 member A3	O00478
ENSG00000106034	830.81	0.845634	0.0744864	11.3529	7.1776e-30	4.8069e-28	CPED1	79974	cadherin like and PC-esterase domain containing 1	A4D0V7
ENSG00000100626	14.535	0.845327	0.461313	1.83244	0.0668866	0.130095	GALNT16	57452	polypeptide N-acetylgalactosaminyltransferase 16	Q68VJ8
ENSG00000057704	9.79582	0.845144	0.581193	1.45415	0.145904	0.244253	TMCC3	57458	transmembrane and coiled-coil domain family 3	G3V207
ENSG00000164342	14.3442	0.844696	0.471461	1.79166	0.073188	0.139887	TLR3	7098	toll like receptor 3	O15455
ENSG00000197006	1534.16	0.84359	0.462613	1.82353	0.0682231	0.132136	METTL9	51108	methyltransferase like 9	Q9H1A3
ENSG00000164296	150.509	0.842802	0.164577	5.12101	3.039e-07	2.20431e-06	TIGD6	81789	tigger transposable element derived 6	Q17RP2
ENSG00000124882	30.0036	0.842445	0.338153	2.49131	0.0127271	0.0325095	EREG	2069	epiregulin	O14944
ENSG00000165025	11.0958	0.842412	0.543444	1.55014	0.121109	0.210616	SYK	6850	spleen associated tyrosine kinase	A0A024R273
ENSG00000164463	258.108	0.842258	0.116491	7.23021	4.82252e-13	7.62975e-12	CREBRF	153222	CREB3 regulatory factor	Q8IUR6
ENSG00000273802	56.7357	0.841585	0.240354	3.50144	0.00046276	0.00176947	HIST1H2BG	8339	histone cluster 1 H2B family member g	B2R4S9
ENSG00000164309	22.9025	0.841173	0.381968	2.20221	0.0276504	0.0629895	CMYA5	202333	cardiomyopathy associated 5	Q8N3K9
ENSG00000105137	768.401	0.840787	0.0776925	10.822	2.70854e-27	1.53143e-25	SYDE1	85360	synapse defective Rho GTPase homolog 1	Q6ZW31
ENSG00000187134	133.091	0.840647	0.169971	4.94583	7.58184e-07	5.11487e-06	AKR1C1	1645	aldo-keto reductase family 1 member C1	Q04828
ENSG00000001617	12.567	0.840464	0.503517	1.66919	0.0950805	0.17344	SEMA3F	6405	semaphorin 3F	C9JPG5
ENSG00000145730	7568.23	0.839027	0.0399689	20.992	7.7628e-98	8.23812e-95	PAM	5066	peptidylglycine alpha-amidating monooxygenase	P19021
ENSG00000127220	48.0087	0.838896	0.266166	3.15178	0.0016228	0.00535061	ABHD8	79575	abhydrolase domain containing 8	B2C6G3
ENSG00000172748	32.2407	0.838438	0.310276	2.70223	0.00688761	0.0190347	ZNF596	169270	zinc finger protein 596	Q8TC21
ENSG00000069424	270.56	0.838273	0.116957	7.16734	7.64674e-13	1.18135e-11	KCNAB2	8514	potassium voltage-gated channel subfamily A regulatory beta subunit 2	A0A024R4E3
ENSG00000085433	291.636	0.838173	0.110228	7.60396	2.87202e-14	5.34714e-13	WDR47	22911	WD repeat domain 47	O94967
ENSG00000156299	40.8346	0.838098	0.280811	2.98456	0.00283988	0.00873556	TIAM1	7074	T cell lymphoma invasion and metastasis 1	Q13009
ENSG00000197363	46.0611	0.837381	0.266767	3.139	0.00169525	0.00555526	ZNF517	340385	zinc finger protein 517	B7ZLN6
ENSG00000114812	41.6595	0.83427	0.275139	3.03218	0.00242796	0.00760758	VIPR1	7433	vasoactive intestinal peptide receptor 1	A0A024R2N2
ENSG00000140398	15.3743	0.834015	0.460726	1.81022	0.0702615	0.1354	NEIL1	79661	nei like DNA glycosylase 1	Q96FI4
ENSG00000198729	26.4775	0.832663	0.348873	2.38672	0.0169993	0.0415452	PPP1R14C	81706	protein phosphatase 1 regulatory inhibitor subunit 14C	Q8TAE6
ENSG00000145362	43.6566	0.832171	0.278104	2.9923	0.00276884	0.00853608	ANK2	287	ankyrin 2	Q01484
ENSG00000105538	28.7419	0.831949	0.334988	2.48352	0.0130091	0.0331376	RASIP1	54922	Ras interacting protein 1	Q5U651
ENSG00000185522	12.2703	0.829657	0.50105	1.65584	0.0977552	0.177469	LMNTD2	256329	lamin tail domain containing 2	Q8IXW0
ENSG00000133740	420.051	0.82837	0.0968563	8.55257	1.20377e-17	3.03474e-16	E2F5	1875	E2F transcription factor 5	Q15329
ENSG00000240583	11.0171	0.82808	0.534745	1.54855	0.121489	0.211144	AQP1	358	aquaporin 1 (Colton blood group)	A0A024RA31
ENSG00000163219	9.71885	0.823859	0.579628	1.42136	0.155213	0.256322	ARHGAP25	9938	Rho GTPase activating protein 25	P42331
ENSG00000115267	49.2265	0.823414	0.249572	3.29931	0.000969232	0.00341372	IFIH1	64135	interferon induced with helicase C domain 1	Q9BYX4
ENSG00000148175	260.406	0.82304	0.114349	7.19763	6.12659e-13	9.53978e-12	STOM	2040	stomatin	F8VSL7
ENSG00000076351	259.731	0.822853	0.115534	7.1222	1.06219e-12	1.5963e-11	SLC46A1	113235	solute carrier family 46 member 1	A0A024QZ44
ENSG00000275074	74.9773	0.822027	0.205868	3.99297	6.52499e-05	0.000304426	NUDT18	79873	nudix hydrolase 18	Q6ZVK8
ENSG00000106266	1510.23	0.821194	0.0561323	14.6296	1.81787e-48	3.53229e-46	SNX8	29886	sorting nexin 8	Q9Y5X2
ENSG00000078687	535.211	0.820962	0.0828064	9.91424	3.61001e-23	1.46052e-21	TNRC6C	57690	trinucleotide repeat containing 6C	Q9HCJ0
ENSG00000172935	14.162	0.820115	0.469852	1.74548	0.0809021	0.151792	MRGPRF	116535	MAS related GPR family member F	A0A024R5F0
ENSG00000184574	404.207	0.819253	0.0974759	8.40468	4.29042e-17	1.03299e-15	LPAR5	57121	lysophosphatidic acid receptor 5	Q5KU18
ENSG00000179292	11.4532	0.818199	0.567426	1.44195	0.149317	0.248579	TMEM151A	256472	transmembrane protein 151A	Q8N4L1
ENSG00000197971	9.19282	0.81724	0.583739	1.40001	0.161511	0.264643	MBP	4155	myelin basic protein	P02686
ENSG00000186648	27.4616	0.815656	0.335395	2.43193	0.0150188	0.0373811	CARMIL3	90668	capping protein regulator and myosin 1 linker 3	Q8ND23
ENSG00000182379	82.5335	0.814827	0.211377	3.85485	0.000115801	0.0005109	NXPH4	11247	neurexophilin 4	O95158
ENSG00000159917	26.2451	0.814584	0.351689	2.3162	0.0205471	0.048857	ZNF235	9310	zinc finger protein 235	Q14590
ENSG00000205795	9.75841	0.814101	0.584767	1.39218	0.163868	0.267415	CYS1	192668	cystin 1	Q717R9
ENSG00000133138	391.946	0.811499	0.0939117	8.64109	5.56806e-18	1.45212e-16	TBC1D8B	54885	TBC1 domain family member 8B	Q0IIM8
ENSG00000182580	114.422	0.81114	0.166501	4.87168	1.10651e-06	7.24105e-06	EPHB3	2049	EPH receptor B3	P54753
ENSG00000123096	23.6342	0.811123	0.363965	2.22858	0.0258422	0.0594793	SSPN	8082	sarcospan	Q14714
ENSG00000042832	19.7726	0.810603	0.412646	1.9644	0.0494832	0.101648	TG	7038	thyroglobulin	P01266
ENSG00000165312	79.7162	0.810285	0.201638	4.01852	5.85655e-05	0.000276134	OTUD1	220213	OTU deubiquitinase 1	Q5VV17
ENSG00000185813	716.644	0.809815	0.0785976	10.3033	6.80777e-25	3.27247e-23	PCYT2	5833	phosphate cytidylyltransferase 2, ethanolamine	Q99447
ENSG00000205208	357.321	0.808018	0.101828	7.93514	2.10265e-15	4.34255e-14	C4orf46	201725	chromosome 4 open reading frame 46	Q504U0
ENSG00000275993	67.9971	0.806934	0.215799	3.73929	0.000184541	0.000778811	SIK1B	102724428	salt inducible kinase 1B (putative)	A0A0B4J2F2
ENSG00000196358	68.4232	0.806573	0.22325	3.61287	0.000302825	0.0012106	NTNG2	84628	netrin G2	Q96CW9
ENSG00000004139	63.6611	0.806048	0.2271	3.54931	0.000386248	0.00149935	SARM1	23098	sterile alpha and TIR motif containing 1	Q05B42
ENSG00000160703	132.624	0.805806	0.158307	5.09015	3.57774e-07	2.55876e-06	NLRX1	79671	NLR family member X1	Q86UT6
ENSG00000253293	1161.89	0.805443	0.0672166	11.9828	4.37284e-33	3.52794e-31	HOXA10	3206	homeobox A10	P31260
ENSG00000175220	974.972	0.805076	0.0647915	12.4256	1.89716e-35	1.78049e-33	ARHGAP1	392	Rho GTPase activating protein 1	Q07960
ENSG00000029153	966.011	0.804696	0.0776364	10.3649	3.5801e-25	1.77666e-23	ARNTL2	56938	aryl hydrocarbon receptor nuclear translocator like 2	Q8WYA1
ENSG00000148671	177.029	0.804471	0.138038	5.82789	5.61334e-09	5.19743e-08	ADIRF	10974	adipogenesis regulatory factor	Q15847
ENSG00000167895	123.483	0.803096	0.160925	4.9905	6.02227e-07	4.13144e-06	TMC8	147138	transmembrane channel like 8	A0A024R8N8
ENSG00000107731	305.774	0.802977	0.109687	7.32064	2.46799e-13	4.05821e-12	UNC5B	219699	unc-5 netrin receptor B	Q8IZJ1
ENSG00000100246	114.102	0.802481	0.171219	4.68687	2.77411e-06	1.69644e-05	DNAL4	10126	dynein axonemal light chain 4	O96015
ENSG00000177106	392.826	0.802457	0.103405	7.76035	8.46965e-15	1.63881e-13	EPS8L2	64787	EPS8 like 2	Q9H6S3
ENSG00000100290	153.665	0.802259	0.148775	5.39243	6.95097e-08	5.56699e-07	BIK	638	BCL2 interacting killer	A0A024R4X6
ENSG00000135838	77.1729	0.802222	0.209592	3.82754	0.000129429	0.0005665	NPL	80896	N-acetylneuraminate pyruvate lyase	Q9BXD5
ENSG00000158169	449.191	0.802211	0.0897633	8.93696	4.0001e-19	1.13784e-17	FANCC	2176	Fanconi anemia complementation group C	A0A024R9N2
ENSG00000159176	2559.32	0.801045	0.0515817	15.5296	2.18624e-54	6.03226e-52	CSRP1	1465	cysteine and glycine rich protein 1	B4DY28
ENSG00000278023	17.8484	0.800975	0.417028	1.92067	0.0547731	0.110604	RDM1	201299	RAD52 motif containing 1	Q8NG50
ENSG00000047617	19.176	0.799752	0.40629	1.96843	0.049019	0.100864	ANO2	57101	anoctamin 2	F1T0L7
ENSG00000197568	89.6535	0.798714	0.189233	4.22079	2.43447e-05	0.000124855	HHLA3	11147	HERV-H LTR-associating 3	Q9XRX5
ENSG00000276180	21.0539	0.79697	0.382035	2.08612	0.036968	0.080418	HIST1H4I	8294	histone cluster 1 H4 family member i	B2R4R0
ENSG00000122641	104.61	0.795619	0.180435	4.40945	1.03636e-05	5.64676e-05	INHBA	3624	inhibin beta A subunit	A4D1W7
ENSG00000170540	3703.1	0.795296	0.0495722	16.0432	6.37878e-58	1.95559e-55	ARL6IP1	23204	ADP ribosylation factor like GTPase 6 interacting protein 1	Q15041
ENSG00000069943	103.444	0.795273	0.182946	4.34704	1.37986e-05	7.35572e-05	PIGB	9488	phosphatidylinositol glycan anchor biosynthesis class B	Q92521
ENSG00000129173	79.5226	0.795253	0.205863	3.86302	0.000111995	0.000495696	E2F8	79733	E2F transcription factor 8	A0AVK6
ENSG00000108511	523.127	0.794317	0.0971622	8.17517	2.95458e-16	6.54275e-15	HOXB6	3216	homeobox B6	P17509
ENSG00000165632	588.068	0.792958	0.0848177	9.34897	8.85065e-21	2.90723e-19	TAF3	83860	TATA-box binding protein associated factor 3	Q5VWG9
ENSG00000166128	349.837	0.792833	0.104637	7.57697	3.53708e-14	6.49768e-13	RAB8B	51762	RAB8B, member RAS oncogene family	Q92930
ENSG00000115828	126.338	0.791491	0.164066	4.82421	1.40556e-06	9.03789e-06	QPCT	25797	glutaminyl-peptide cyclotransferase	Q16769
ENSG00000181885	16.2701	0.791227	0.454715	1.74005	0.0818503	0.1533	CLDN7	1366	claudin 7	O95471
ENSG00000109452	108.677	0.789029	0.18176	4.34104	1.41811e-05	7.54213e-05	INPP4B	8821	inositol polyphosphate-4-phosphatase type II B	O15327
ENSG00000197852	10.8669	0.787118	0.531589	1.48069	0.138689	0.234365	FAM212B	55924	family with sequence similarity 212 member B	Q9NTI7
ENSG00000158258	1275.35	0.786248	0.0631525	12.45	1.39851e-35	1.32149e-33	CLSTN2	64084	calsyntenin 2	Q9H4D0
ENSG00000123364	29.5201	0.7861	0.37751	2.08233	0.0373128	0.0810274	HOXC13	3229	homeobox C13	P31276
ENSG00000109265	226.774	0.784836	0.123894	6.33476	2.37705e-10	2.63589e-09	KIAA1211	57482	KIAA1211	Q6ZU35
ENSG00000123143	1221.58	0.783737	0.061253	12.7951	1.74681e-37	1.75905e-35	PKN1	5585	protein kinase N1	Q16512
ENSG00000162415	71.1167	0.782391	0.211295	3.70284	0.000213198	0.000884594	ZSWIM5	57643	zinc finger SWIM-type containing 5	Q9P217
ENSG00000163132	1081.33	0.782155	0.0669227	11.6874	1.47769e-31	1.12012e-29	MSX1	4487	msh homeobox 1	P28360
ENSG00000138061	16.3421	0.781585	0.437863	1.785	0.0742617	0.141605	CYP1B1	1545	cytochrome P450 family 1 subfamily B member 1	Q16678
ENSG00000040608	27.9936	0.781299	0.335364	2.32971	0.0198217	0.047418	RTN4R	65078	reticulon 4 receptor	Q9BZR6
ENSG00000150687	2411.17	0.781264	0.0493987	15.8155	2.43378e-56	6.99508e-54	PRSS23	11098	serine protease 23	O95084
ENSG00000186081	43407.7	0.781164	0.0386399	20.2165	7.00571e-91	5.68534e-88	KRT5	3852	keratin 5	P13647
ENSG00000089163	34.791	0.780678	0.304796	2.56132	0.0104277	0.0273394	SIRT4	23409	sirtuin 4	Q9Y6E7
ENSG00000108576	112.66	0.780209	0.182996	4.26352	2.01231e-05	0.000104604	SLC6A4	6532	solute carrier family 6 member 4	B2R7Y7
ENSG00000132321	10.5483	0.780172	0.555276	1.40502	0.160016	0.262682	IQCA1	79781	IQ motif containing with AAA domain 1	Q86XH1
ENSG00000182253	57.9191	0.77999	0.246878	3.15941	0.00158088	0.0052415	SYNM	23336	synemin	A0A075B7B1
ENSG00000132749	6.36891	0.779712	0.709416	1.09909	0.271729	0.394815	TESMIN	9633	testis expressed metallothionein like protein	Q9Y4I5
ENSG00000159164	70.1582	0.77909	0.212495	3.66639	0.000245995	0.00100407	SV2A	9900	synaptic vesicle glycoprotein 2A	B4E000
ENSG00000232040	11.105	0.778558	0.521405	1.49319	0.135387	0.229939	ZBED9	114821	zinc finger BED-type containing 9	Q6R2W3
ENSG00000187994	11.6656	0.778303	0.526661	1.47781	0.13946	0.235436	RINL	126432	Ras and Rab interactor like	Q6ZS11
ENSG00000172296	1542.9	0.77825	0.0586686	13.2652	3.68518e-40	4.58025e-38	SPTLC3	55304	serine palmitoyltransferase long chain base subunit 3	Q9NUV7
ENSG00000143320	4174.54	0.778001	0.0528697	14.7154	5.13208e-49	1.04121e-46	CRABP2	1382	cellular retinoic acid binding protein 2	P29373
ENSG00000112406	169.22	0.777894	0.138098	5.6329	1.77206e-08	1.52987e-07	HECA	51696	hdc homolog, cell cycle regulator	Q9UBI9
ENSG00000126803	813.744	0.777314	0.073845	10.5263	6.53517e-26	3.41512e-24	HSPA2	3306	heat shock protein family A (Hsp70) member 2	A0A024R6B5
ENSG00000128713	9.03006	0.77578	0.591831	1.31081	0.189921	0.300821	HOXD11	3237	homeobox D11	P31277
ENSG00000104427	71.8682	0.774143	0.2126	3.64131	0.000271259	0.00109745	ZC2HC1A	51101	zinc finger C2HC-type containing 1A	B2R9B8
ENSG00000136943	42.8015	0.773367	0.272997	2.83287	0.00461314	0.0133647	CTSV	1515	cathepsin V	A0A024R141
ENSG00000166704	39.1987	0.773326	0.289494	2.6713	0.00755582	0.0206457	ZNF606	80095	zinc finger protein 606	A0A024R4S7
ENSG00000152926	65.2735	0.772411	0.230391	3.35262	0.000800518	0.00289033	ZNF117	51351	zinc finger protein 117	Q03924
ENSG00000121769	302.413	0.768801	0.10911	7.0461	1.84006e-12	2.69772e-11	FABP3	2170	fatty acid binding protein 3	P05413
ENSG00000181894	43.8935	0.768635	0.278887	2.75608	0.00584989	0.0165041	ZNF329	79673	zinc finger protein 329	A0A024R4Q4
ENSG00000108813	38.0468	0.768571	0.285993	2.68738	0.00720156	0.0197874	DLX4	1748	distal-less homeobox 4	Q92988
ENSG00000121417	76.4119	0.766155	0.217955	3.51519	0.000439433	0.00168541	ZNF211	10520	zinc finger protein 211	Q13398
ENSG00000100379	337.084	0.765923	0.11768	6.50854	7.58861e-11	8.95573e-10	KCTD17	79734	potassium channel tetramerization domain containing 17	Q8N5Z5
ENSG00000135517	13.0424	0.765584	0.497321	1.53942	0.123703	0.214021	MIP	4284	major intrinsic protein of lens fiber	P30301
ENSG00000186834	1298.96	0.763659	0.0645269	11.8347	2.5819e-32	2.01242e-30	HEXIM1	10614	hexamethylene bisacetamide inducible 1	O94992
ENSG00000173269	18.0368	0.763451	0.41983	1.81848	0.0689911	0.133343	MMRN2	79812	multimerin 2	Q9H8L6
ENSG00000185507	34.9424	0.763149	0.314642	2.42545	0.0152893	0.0379577	IRF7	3665	interferon regulatory factor 7	Q92985
ENSG00000166908	762.307	0.76229	0.0736357	10.3522	4.09036e-25	2.0226e-23	PIP4K2C	79837	phosphatidylinositol-5-phosphate 4-kinase type 2 gamma	B3KQV3
ENSG00000102981	30.6393	0.759148	0.31777	2.38899	0.0168948	0.0413265	PARD6A	50855	par-6 family cell polarity regulator alpha	Q9NPB6
ENSG00000055163	49.9708	0.759036	0.274521	2.76494	0.00569325	0.0161182	CYFIP2	26999	cytoplasmic FMR1 interacting protein 2	Q96F07
ENSG00000006453	39.1763	0.757858	0.28601	2.64976	0.00805481	0.0218576	BAIAP2L1	55971	BAI1 associated protein 2 like 1	Q9UHR4
ENSG00000146005	59.545	0.756856	0.234127	3.23267	0.00122639	0.00419028	PSD2	84249	pleckstrin and Sec7 domain containing 2	Q9BQI7
ENSG00000128655	19.6326	0.755807	0.40605	1.86136	0.0626929	0.123506	PDE11A	50940	phosphodiesterase 11A	Q9HCR9
ENSG00000173917	10.1046	0.754515	0.551847	1.36725	0.171546	0.277678	HOXB2	3212	homeobox B2	P14652
ENSG00000128714	70.4902	0.754424	0.219441	3.43793	0.00058617	0.00218858	HOXD13	3239	homeobox D13	P35453
ENSG00000116285	289.236	0.754127	0.109082	6.91337	4.73257e-12	6.53559e-11	ERRFI1	54206	ERBB receptor feedback inhibitor 1	B3KTV8
ENSG00000198356	1357.38	0.754064	0.0626806	12.0303	2.46362e-33	2.01113e-31	ASNA1	439	arsA arsenite transporter, ATP-binding, homolog 1 (bacterial)	O43681
ENSG00000072786	450.323	0.754006	0.0909862	8.28704	1.161e-16	2.66509e-15	STK10	6793	serine/threonine kinase 10	O94804
ENSG00000158373	311.266	0.753717	0.105107	7.17091	7.44983e-13	1.15351e-11	HIST1H2BD	3017	histone cluster 1 H2B family member d	A0A024QZZ7
ENSG00000213347	98.4856	0.753549	0.182127	4.13749	3.51132e-05	0.000173448	MXD3	83463	MAX dimerization protein 3	Q9BW11
ENSG00000203711	17.7408	0.753411	0.42621	1.7677	0.0771113	0.14587	C6orf99	100130967	chromosome 6 open reading frame 99	Q4VX62
ENSG00000197841	170.079	0.753361	0.139245	5.41034	6.29054e-08	5.06717e-07	ZNF181	339318	zinc finger protein 181	B4DM69
ENSG00000176029	63.0549	0.75332	0.231149	3.25902	0.00111798	0.00386849	C11orf16	56673	chromosome 11 open reading frame 16	Q9NQ32
ENSG00000151025	23.6879	0.751863	0.358708	2.09603	0.0360792	0.078845	GPR158	57512	G protein-coupled receptor 158	Q5T848
ENSG00000152495	103.708	0.751617	0.175695	4.27796	1.88616e-05	9.84544e-05	CAMK4	814	calcium/calmodulin dependent protein kinase IV	Q16566
ENSG00000138642	93.8986	0.750641	0.202077	3.71462	0.000203507	0.000848983	HERC6	55008	HECT and RLD domain containing E3 ubiquitin protein ligase family member 6	Q8IVU3
ENSG00000179111	23.6496	0.750199	0.379714	1.9757	0.0481893	0.0995385	HES7	84667	hes family bHLH transcription factor 7	Q9BYE0
ENSG00000064989	125.783	0.750183	0.165882	4.52238	6.11484e-06	3.48021e-05	CALCRL	10203	calcitonin receptor like receptor	Q16602
ENSG00000148842	223.301	0.749628	0.126711	5.91606	3.29753e-09	3.16581e-08	CNNM2	54805	cyclin and CBS domain divalent metal cation transport mediator 2	Q9H8M5
ENSG00000129028	164.606	0.74898	0.144993	5.16563	2.39624e-07	1.77543e-06	THAP10	56906	THAP domain containing 10	Q9P2Z0
ENSG00000173868	34.4818	0.748681	0.31145	2.40386	0.0162231	0.0399597	PHOSPHO1	162466	phosphoethanolamine/phosphocholine phosphatase	Q8TCT1
ENSG00000102024	8.60068	0.748249	0.603541	1.23976	0.215062	0.331138	PLS3	5358	plastin 3	P13797
ENSG00000172179	35.8278	0.747991	0.300209	2.49157	0.012718	0.0324922	PRL	5617	prolactin	P01236
ENSG00000160325	14.9485	0.746909	0.452822	1.64946	0.0990543	0.179314	CACFD1	11094	calcium channel flower domain containing 1	Q9UGQ2
ENSG00000175793	3554.41	0.746729	0.0500117	14.9311	2.06914e-50	4.60418e-48	SFN	2810	stratifin	P31947
ENSG00000136603	325.484	0.746678	0.109956	6.79067	1.11614e-11	1.46138e-10	SKIL	6498	SKI like proto-oncogene	P12757
ENSG00000184363	32.5432	0.74641	0.314077	2.37652	0.0174768	0.0425388	PKP3	11187	plakophilin 3	Q9Y446
ENSG00000178038	34.5905	0.745858	0.317067	2.35237	0.0186543	0.0449684	ALS2CL	259173	ALS2 C-terminal like	A0A024R2U1
ENSG00000173163	181.692	0.743887	0.134254	5.5409	3.00916e-08	2.51755e-07	COMMD1	150684	copper metabolism domain containing 1	Q8N668
ENSG00000212907	1825.6	0.742764	0.0684184	10.8562	1.86321e-27	1.06659e-25	ND4L	4539	NADH dehydrogenase, subunit 4L (complex I)	P03901
ENSG00000152433	19.7833	0.742434	0.399808	1.85698	0.0633146	0.124393	ZNF547	284306	zinc finger protein 547	Q8IVP9
ENSG00000276023	46.5347	0.742078	1.85353	0.400361	0.688891	0.780611	DUSP14	11072	dual specificity phosphatase 14	O95147
ENSG00000141068	37.7116	0.740777	0.293488	2.52404	0.0116014	0.0300015	KSR1	8844	kinase suppressor of ras 1	Q8IVT5
ENSG00000099337	79.3025	0.740445	0.209562	3.53329	0.000410417	0.00158204	KCNK6	9424	potassium two pore domain channel subfamily K member 6	B2RDS2
ENSG00000159882	29.5963	0.740168	0.322463	2.29536	0.0217124	0.0513533	ZNF230	7773	zinc finger protein 230	Q9UIE0
ENSG00000122481	13.8744	0.739808	0.473901	1.5611	0.1185	0.206862	RWDD3	25950	RWD domain containing 3	D3DT49
ENSG00000119699	24.0613	0.739151	0.358869	2.05967	0.0394304	0.0848513	TGFB3	7043	transforming growth factor beta 3	P10600
ENSG00000171174	34.0191	0.738803	0.302603	2.4415	0.0146266	0.0365757	RBKS	64080	ribokinase	Q9H477
ENSG00000163251	101.084	0.738329	0.177314	4.16397	3.12762e-05	0.000156449	FZD5	7855	frizzled class receptor 5	Q13467
ENSG00000171903	18.5008	0.738059	0.41103	1.79563	0.0725526	0.138903	CYP4F11	57834	cytochrome P450 family 4 subfamily F member 11	Q9HBI6
ENSG00000204610	146.719	0.737891	0.155663	4.74031	2.1339e-06	1.33149e-05	TRIM15	89870	tripartite motif containing 15	Q5SRL0
ENSG00000234444	21.3599	0.737503	0.377506	1.95362	0.050746	0.103763	ZNF736	728927	zinc finger protein 736	B4DX44
ENSG00000111335	116.457	0.736851	0.168947	4.36143	1.29218e-05	6.92307e-05	OAS2	4939	2'-5'-oligoadenylate synthetase 2	P29728
ENSG00000180573	335.065	0.736247	0.103185	7.1352	9.66485e-13	1.46202e-11	HIST1H2AC	8334	histone cluster 1 H2A family member c	A0A024R017
ENSG00000143248	72.277	0.736	0.220266	3.34141	0.000833546	0.00299469	RGS5	8490	regulator of G protein signaling 5	O15539
ENSG00000148450	69.0116	0.734229	0.212208	3.45994	0.000540292	0.00203881	MSRB2	22921	methionine sulfoxide reductase B2	Q9Y3D2
ENSG00000152503	286.877	0.733939	0.109118	6.72608	1.74291e-11	2.22847e-10	TRIM36	55521	tripartite motif containing 36	Q9NQ86
ENSG00000131779	151.926	0.733799	0.147794	4.96503	6.86913e-07	4.65912e-06	PEX11B	8799	peroxisomal biogenesis factor 11 beta	O96011
ENSG00000197380	14.3686	0.733632	0.504247	1.45491	0.145695	0.244109	DACT3	147906	dishevelled binding antagonist of beta catenin 3	A0A0C4DFP1
ENSG00000149679	404.924	0.73227	0.0942384	7.7704	7.82363e-15	1.52502e-13	CABLES2	81928	Cdk5 and Abl enzyme substrate 2	Q9BTV7
ENSG00000154265	45.613	0.732148	0.267266	2.7394	0.00615523	0.0172632	ABCA5	23461	ATP binding cassette subfamily A member 5	Q8WWZ7
ENSG00000154553	15.054	0.731549	0.462102	1.58309	0.113401	0.200163	PDLIM3	27295	PDZ and LIM domain 3	Q53GG5
ENSG00000105856	335.546	0.731332	0.100307	7.29094	3.07809e-13	5.01362e-12	HBP1	26959	HMG-box transcription factor 1	B4DJ36
ENSG00000147082	20.0781	0.731075	0.39312	1.85967	0.0629316	0.123888	CCNB3	85417	cyclin B3	Q8WWL7
ENSG00000187098	15.2676	0.730978	0.443731	1.64735	0.0994871	0.179909	MITF	4286	melanogenesis associated transcription factor	O75030
ENSG00000177191	12.3396	0.729708	0.508958	1.43373	0.15165	0.251522	B3GNT8	374907	UDP-GlcNAc:betaGal beta-1,3-N-acetylglucosaminyltransferase 8	Q7Z7M8
ENSG00000141526	399.658	0.729313	0.0932398	7.8219	5.20299e-15	1.02985e-13	SLC16A3	9123	solute carrier family 16 member 3	A0A024R8U1
ENSG00000135604	22.0776	0.729295	0.377231	1.93328	0.0532014	0.108048	STX11	8676	syntaxin 11	O75558
ENSG00000204147	83.1765	0.728863	0.193656	3.76369	0.000167421	0.000713324	ASAH2B	653308	N-acylsphingosine amidohydrolase 2B	P0C7U1
ENSG00000253304	11.2236	0.726553	0.520876	1.39487	0.163056	0.266531	TMEM200B	399474	transmembrane protein 200B	Q69YZ2
ENSG00000203778	117.422	0.72516	0.177899	4.07625	4.57671e-05	0.000220155	FAM229B	619208	family with sequence similarity 229 member B	Q4G0N7
ENSG00000155511	45.3924	0.724987	0.263026	2.75633	0.00584538	0.0164947	GRIA1	2890	glutamate ionotropic receptor AMPA type subunit 1	P42261
ENSG00000114626	130.297	0.724565	0.15559	4.65688	3.21044e-06	1.92637e-05	ABTB1	80325	ankyrin repeat and BTB domain containing 1	Q969K4
ENSG00000168505	43.9977	0.724376	0.263754	2.74641	0.00602513	0.0169362	GBX2	2637	gastrulation brain homeobox 2	F8VY47
ENSG00000134531	6648.37	0.723059	0.0395374	18.288	1.03152e-74	5.08243e-72	EMP1	2012	epithelial membrane protein 1	A0A024RAT0
ENSG00000137070	20.3741	0.722547	0.399105	1.81042	0.070231	0.13536	IL11RA	3590	interleukin 11 receptor subunit alpha	Q14626
ENSG00000175556	231.202	0.721488	0.125139	5.76551	8.14131e-09	7.40881e-08	LONRF3	79836	LON peptidase N-terminal domain and ring finger 3	A8K2D3
ENSG00000137713	1759.9	0.720878	0.0545827	13.2071	7.98843e-40	9.75295e-38	PPP2R1B	5519	protein phosphatase 2 scaffold subunit Abeta	P30154
ENSG00000133067	2694.42	0.720857	0.0524812	13.7355	6.22052e-43	8.84724e-41	LGR6	59352	leucine rich repeat containing G protein-coupled receptor 6	Q9HBX8
ENSG00000216937	23.7228	0.720309	0.3596	2.00308	0.0451683	0.094444	CCDC7	79741	coiled-coil domain containing 7	Q96M83
ENSG00000186020	46.9419	0.720262	0.264004	2.72822	0.00636766	0.0177615	ZNF529	57711	zinc finger protein 529	Q6P280
ENSG00000102312	248.403	0.719527	0.120144	5.98885	2.11325e-09	2.07653e-08	PORCN	64840	porcupine O-acyltransferase	Q9H237
ENSG00000170786	49.8009	0.719286	0.250145	2.87548	0.00403416	0.0118769	SDR16C5	195814	short chain dehydrogenase/reductase family 16C member 5	B3KT84
ENSG00000196507	32.4276	0.71848	0.326233	2.20235	0.0276405	0.0629774	TCEAL3	85012	transcription elongation factor A like 3	Q969E4
ENSG00000161082	8.54985	0.718454	0.609263	1.17922	0.238311	0.358494	CELF5	60680	CUGBP Elav-like family member 5	Q8N6W0
ENSG00000159184	199.437	0.717905	0.136193	5.27124	1.35505e-07	1.04031e-06	HOXB13	10481	homeobox B13	Q4KR72
ENSG00000256229	30.6576	0.717767	0.335708	2.13807	0.0325111	0.0723658	ZNF486	90649	zinc finger protein 486	Q4G180
ENSG00000163840	160.953	0.71593	0.144082	4.96891	6.73295e-07	4.57801e-06	DTX3L	151636	deltex E3 ubiquitin ligase 3L	Q8TDB6
ENSG00000179388	155.453	0.715503	0.147713	4.84389	1.27322e-06	8.24277e-06	EGR3	1960	early growth response 3	B4DH80
ENSG00000197837	30.4373	0.715448	0.316857	2.25795	0.0239486	0.0558572	HIST4H4	121504	histone cluster 4 H4	B2R4R0
ENSG00000204624	12.4302	0.715298	0.530252	1.34898	0.177344	0.285089	DISP3	57540	dispatched RND transporter family member 3	Q9P2K9
ENSG00000052795	469.57	0.715178	0.091865	7.7851	6.96596e-15	1.36509e-13	FNIP2	57600	folliculin interacting protein 2	Q9P278
ENSG00000198840	3817.73	0.715086	0.168694	4.23897	2.24552e-05	0.000115853	ND3	4537	NADH dehydrogenase, subunit 3 (complex I)	P03897
ENSG00000087884	110.942	0.714387	0.168776	4.23275	2.30848e-05	0.000118746	AAMDC	28971	adipogenesis associated Mth938 domain containing	K4DI89
ENSG00000141933	386.369	0.713083	0.104272	6.83866	7.99356e-12	1.06756e-10	TPGS1	91978	tubulin polyglutamylase complex subunit 1	Q6ZTW0
ENSG00000089127	229.552	0.71263	0.126638	5.62729	1.83062e-08	1.57648e-07	OAS1	4938	2'-5'-oligoadenylate synthetase 1	P00973
ENSG00000134864	29.2626	0.712616	0.327566	2.17549	0.0295936	0.0667986	GGACT	87769	gamma-glutamylamine cyclotransferase	Q9BVM4
ENSG00000130589	344.078	0.712543	0.108396	6.5735	4.91476e-11	5.93211e-10	HELZ2	85441	helicase with zinc finger 2	Q9BYK8
ENSG00000070367	1828.65	0.712519	0.0577446	12.3392	5.57388e-35	5.02596e-33	EXOC5	10640	exocyst complex component 5	O00471
ENSG00000149926	25.4027	0.711952	0.356799	1.99539	0.0460006	0.095778	FAM57B	83723	family with sequence similarity 57 member B	Q71RH2
ENSG00000130558	196.4	0.711245	0.131923	5.39138	6.99186e-08	5.59187e-07	OLFM1	10439	olfactomedin 1	Q99784
ENSG00000117122	47.2973	0.710241	0.259991	2.73179	0.0062991	0.0176076	MFAP2	4237	microfibril associated protein 2	P55001
ENSG00000112394	37.9304	0.70924	0.295502	2.40012	0.0163897	0.0403052	SLC16A10	117247	solute carrier family 16 member 10	Q8TF71
ENSG00000188785	18.6708	0.708426	0.434816	1.62926	0.103259	0.185586	ZNF548	147694	zinc finger protein 548	Q8NEK5
ENSG00000122390	1027.42	0.707651	0.0667688	10.5985	3.02706e-26	1.61241e-24	NAA60	79903	N(alpha)-acetyltransferase 60, NatF catalytic subunit	Q9H7X0
ENSG00000066735	173.909	0.707237	0.15918	4.44299	8.87175e-06	4.90167e-05	KIF26A	26153	kinesin family member 26A	Q9ULI4
ENSG00000164442	295.521	0.70697	0.106708	6.62528	3.46588e-11	4.28069e-10	CITED2	10370	Cbp/p300 interacting transactivator with Glu/Asp rich carboxy-terminal domain 2	D9ZGF1
ENSG00000107864	48.7854	0.706116	0.254007	2.7799	0.00543753	0.0154768	CPEB3	22849	cytoplasmic polyadenylation element binding protein 3	Q5QP71
ENSG00000178104	265.795	0.705444	0.115002	6.13417	8.56058e-10	8.8665e-09	PDE4DIP	9659	phosphodiesterase 4D interacting protein	Q5VU43
ENSG00000196437	12.3757	0.704224	0.500558	1.40688	0.159463	0.261962	ZNF569	148266	zinc finger protein 569	Q5MCW4
ENSG00000145949	23.1734	0.704086	0.374327	1.88094	0.0599807	0.118995	MYLK4	340156	myosin light chain kinase family member 4	Q86YV6
ENSG00000198727	114481	0.703475	0.145782	4.82553	1.3963e-06	8.99319e-06	CYTB	4519	cytochrome b	P00156
ENSG00000163900	440.971	0.701574	0.093556	7.49897	6.43201e-14	1.1391e-12	TMEM41A	90407	transmembrane protein 41A	Q96HV5
ENSG00000178301	11.2513	0.699938	0.5401	1.29594	0.194996	0.306781	AQP11	282679	aquaporin 11	Q8NBQ7
ENSG00000123570	20.5944	0.699829	0.408562	1.71291	0.0867294	0.160801	RAB9B	51209	RAB9B, member RAS oncogene family	Q9NP90
ENSG00000163975	7.06412	0.698822	0.664755	1.05125	0.293145	0.418536	MELTF	4241	melanotransferrin	P08582
ENSG00000145247	206.97	0.698547	0.139708	5.00007	5.73108e-07	3.95527e-06	OCIAD2	132299	OCIA domain containing 2	Q56VL3
ENSG00000107201	516.737	0.697782	0.0840734	8.29968	1.04394e-16	2.41068e-15	DDX58	23586	DExD/H-box helicase 58	O95786
ENSG00000182700	164.113	0.696738	0.147752	4.7156	2.41004e-06	1.48698e-05	IGIP	492311	IgA inducing protein	A0A158RFU4
ENSG00000124374	76.7031	0.696636	0.202482	3.44048	0.000580681	0.00217161	PAIP2B	400961	poly(A) binding protein interacting protein 2B	Q9ULR5
ENSG00000091986	502.199	0.696532	0.0884544	7.87448	3.42154e-15	6.91121e-14	CCDC80	151887	coiled-coil domain containing 80	Q76M96
ENSG00000149418	16.2881	0.696492	0.456911	1.52435	0.127422	0.218796	ST14	6768	suppression of tumorigenicity 14	Q9Y5Y6
ENSG00000205899	11.9954	0.696477	0.532435	1.3081	0.19084	0.301722	BHLHA9	727857	basic helix-loop-helix family member a9	Q7RTU4
ENSG00000198576	218.916	0.696058	0.125048	5.56633	2.60166e-08	2.19391e-07	ARC	23237	activity regulated cytoskeleton associated protein	Q7LC44
ENSG00000104324	23.9108	0.695638	0.375021	1.85493	0.0636058	0.124912	CPQ	10404	carboxypeptidase Q	A0A024R9B8
ENSG00000101347	1736.98	0.694663	0.0546874	12.7024	5.73224e-37	5.60865e-35	SAMHD1	25939	SAM and HD domain containing deoxynucleoside triphosphate triphosphohydrolase 1	Q59H15
ENSG00000100243	1907.33	0.694361	0.0580918	11.9528	6.27552e-33	5.00445e-31	CYB5R3	1727	cytochrome b5 reductase 3	P00387
ENSG00000132688	626.881	0.694261	0.0830728	8.35726	6.41932e-17	1.51386e-15	NES	10763	nestin	P48681
ENSG00000121310	21.1768	0.693293	0.412634	1.68016	0.0929257	0.170095	ECHDC2	55268	enoyl-CoA hydratase domain containing 2	Q86YB7
ENSG00000181652	6.50094	0.692745	0.683801	1.01308	0.311021	0.437485	ATG9B	285973	autophagy related 9B	Q674R7
ENSG00000183778	264.537	0.692706	0.124352	5.57051	2.53999e-08	2.14453e-07	B3GALT5	10317	beta-1,3-galactosyltransferase 5	Q9Y2C3
ENSG00000153574	1397.94	0.692422	0.0599936	11.5416	8.13949e-31	5.91013e-29	RPIA	22934	ribose 5-phosphate isomerase A	P49247
ENSG00000107537	118.927	0.691637	0.168098	4.11449	3.88031e-05	0.000190102	PHYH	5264	phytanoyl-CoA 2-hydroxylase	O14832
ENSG00000170634	172.837	0.69145	0.140868	4.9085	9.17769e-07	6.08728e-06	ACYP2	98	acylphosphatase 2	U3KQL2
ENSG00000183307	24.3408	0.690466	0.355456	1.94248	0.0520789	0.106002	TMEM121B	27439	transmembrane protein 121B	Q9BXQ6
ENSG00000196110	23.5266	0.690397	0.363777	1.89786	0.0577149	0.115213	ZNF699	374879	zinc finger protein 699	Q32M78
ENSG00000204947	110.01	0.689589	0.174314	3.95602	7.62089e-05	0.000350576	ZNF425	155054	zinc finger protein 425	A0A090N7U3
ENSG00000012822	770.323	0.686851	0.080693	8.5119	1.71103e-17	4.25322e-16	CALCOCO1	57658	calcium binding and coiled-coil domain 1	Q9P1Z2
ENSG00000124508	89.2848	0.686328	0.189674	3.61846	0.000296361	0.00118751	BTN2A2	10385	butyrophilin subfamily 2 member A2	A0A024R038
ENSG00000127084	5.93327	0.684952	0.751097	0.911936	0.361803	0.489932	FGD3	89846	FYVE, RhoGEF and PH domain containing 3	A0A024R252
ENSG00000132563	86.5316	0.684363	0.189129	3.61849	0.000296326	0.00118751	REEP2	51308	receptor accessory protein 2	A8K3D2
ENSG00000185215	591.627	0.684192	0.0807973	8.46801	2.49621e-17	6.09517e-16	TNFAIP2	7127	TNF alpha induced protein 2	Q03169
ENSG00000116741	36.5094	0.684163	0.29661	2.3066	0.021077	0.0499876	RGS2	5997	regulator of G protein signaling 2	A0A024R939
ENSG00000184678	74.2693	0.684065	0.216244	3.16339	0.00155945	0.00518038	HIST2H2BE	8349	histone cluster 2 H2B family member e	Q16778
ENSG00000112212	6.73595	0.683381	0.6806	1.00409	0.315337	0.442067	TSPO2	222642	translocator protein 2	Q5TGU0
ENSG00000137198	10.517	0.682464	0.543395	1.25593	0.209143	0.324086	GMPR	2766	guanosine monophosphate reductase	P36959
ENSG00000168528	67.5639	0.6822	0.217058	3.14294	0.00167257	0.00548878	SERINC2	347735	serine incorporator 2	Q96IM8
ENSG00000136286	344.052	0.681961	0.102115	6.67837	2.41608e-11	3.03296e-10	MYO1G	64005	myosin IG	B0I1T2
ENSG00000170454	8.72205	0.681006	0.609604	1.11713	0.263939	0.387184	KRT75	9119	keratin 75	O95678
ENSG00000088543	9.73567	0.681002	0.558769	1.21875	0.222938	0.340415	C3orf18	51161	chromosome 3 open reading frame 18	Q9UK00
ENSG00000163069	1013.93	0.680887	0.0658373	10.342	4.55117e-25	2.23445e-23	SGCB	6443	sarcoglycan beta	Q16585
ENSG00000127419	153.688	0.680132	0.145066	4.68843	2.75315e-06	1.68514e-05	TMEM175	84286	transmembrane protein 175	D3DVN5
ENSG00000167767	79.8657	0.678264	0.197061	3.4419	0.000577649	0.00216145	KRT80	144501	keratin 80	Q6KB66
ENSG00000176244	26.4753	0.677807	0.345874	1.95969	0.0500315	0.10263	ACBD7	414149	acyl-CoA binding domain containing 7	Q8N6N7
ENSG00000153993	30.4866	0.677673	0.322956	2.09835	0.0358746	0.0784476	SEMA3D	223117	semaphorin 3D	O95025
ENSG00000064687	78.3912	0.677445	0.204583	3.31135	0.000928465	0.00329029	ABCA7	10347	ATP binding cassette subfamily A member 7	B3KUJ3
ENSG00000172006	38.8232	0.677372	0.284466	2.38121	0.0172559	0.0420754	ZNF554	115196	zinc finger protein 554	B3KNM4
ENSG00000163155	112.014	0.676745	0.167018	4.05194	5.07947e-05	0.000241809	LYSMD1	388695	LysM domain containing 1	Q96S90
ENSG00000205659	400.797	0.675805	0.0937662	7.20734	5.70572e-13	8.8968e-12	LIN52	91750	lin-52 DREAM MuvB core complex component	B3KN83
ENSG00000167766	83.4748	0.674839	0.197381	3.41897	0.000628586	0.0023318	ZNF83	55769	zinc finger protein 83	A0A024R4L3
ENSG00000124532	656.6	0.67411	0.0767903	8.77857	1.65559e-18	4.47853e-17	MRS2	57380	MRS2, magnesium transporter	Q9HD23
ENSG00000180758	101.103	0.673712	0.184969	3.64231	0.000270207	0.00109351	GPR157	80045	G protein-coupled receptor 157	Q5UAW9
ENSG00000165948	59.0952	0.673537	0.255949	2.63153	0.00850026	0.0229221	IFI27L1	122509	interferon alpha inducible protein 27 like 1	Q96BM0
ENSG00000104325	565.456	0.672714	0.09136	7.36333	1.79383e-13	3.00702e-12	DECR1	1666	2,4-dienoyl-CoA reductase 1	Q16698
ENSG00000015171	476.383	0.672216	0.0940923	7.14421	9.05122e-13	1.37674e-11	ZMYND11	10771	zinc finger MYND-type containing 11	Q15326
ENSG00000005486	1125.46	0.671402	0.0693929	9.67537	3.83707e-22	1.44634e-20	RHBDD2	57414	rhomboid domain containing 2	Q6NTF9
ENSG00000283154	86.097	0.67129	0.192347	3.48999	0.000483041	0.00183886	SCHIP1	29970	schwannomin interacting protein 1	P0DPB3
ENSG00000147394	70.6302	0.670356	0.21404	3.13192	0.00173665	0.00567476	ZNF185	7739	zinc finger protein 185 with LIM domain	B3KPM4
ENSG00000185585	241.692	0.670302	0.125692	5.33291	9.66537e-08	7.57203e-07	OLFML2A	169611	olfactomedin like 2A	Q68BL7
ENSG00000114455	33.2779	0.669656	0.307744	2.17602	0.029554	0.0667201	HHLA2	11148	HERV-H LTR-associating 2	Q9UM44
ENSG00000150281	10.8209	0.669319	0.540073	1.23931	0.21523	0.331322	CTF1	1489	cardiotrophin 1	Q16619
ENSG00000198680	20.8111	0.669025	0.387503	1.7265	0.0842568	0.156933	TUSC1	286319	tumor suppressor candidate 1	Q2TAM9
ENSG00000183067	19.3895	0.667946	0.416771	1.60267	0.109007	0.194072	IGSF5	150084	immunoglobulin superfamily member 5	Q9NSI5
ENSG00000101986	435.539	0.667734	0.0959531	6.95896	3.42788e-12	4.81089e-11	ABCD1	215	ATP binding cassette subfamily D member 1	P33897
ENSG00000160233	32.0785	0.66734	0.345543	1.93128	0.0534487	0.108406	LRRC3	81543	leucine rich repeat containing 3	Q9BY71
ENSG00000134375	1857.17	0.667275	0.0578031	11.5439	7.92271e-31	5.78316e-29	TIMM17A	10440	translocase of inner mitochondrial membrane 17A	Q99595
ENSG00000148584	150.972	0.666047	0.162876	4.08929	4.32698e-05	0.000209307	A1CF	29974	APOBEC1 complementation factor	A0A024QZJ5
ENSG00000129451	1048.64	0.66436	0.0686694	9.67477	3.85973e-22	1.45092e-20	KLK10	5655	kallikrein related peptidase 10	O43240
ENSG00000167380	132.062	0.664198	0.158241	4.19738	2.70018e-05	0.000137156	ZNF226	7769	zinc finger protein 226	A0A024R0P4
ENSG00000136010	9.45738	0.663714	0.578954	1.1464	0.251629	0.37392	ALDH1L2	160428	aldehyde dehydrogenase 1 family member L2	B4DTU7
ENSG00000010404	950.153	0.663677	0.0652564	10.1703	2.6911e-24	1.22529e-22	IDS	3423	iduronate 2-sulfatase	P22304
ENSG00000105708	35.9852	0.663352	0.289582	2.29072	0.0219793	0.0518869	ZNF14	7561	zinc finger protein 14	P17017
ENSG00000154645	13.9099	0.662922	0.473763	1.39927	0.161733	0.264838	CHODL	140578	chondrolectin	Q9H9P2
ENSG00000184500	425.234	0.662698	0.0995337	6.65803	2.7753e-11	3.46498e-10	PROS1	5627	protein S	A0A0S2Z4K3
ENSG00000171928	401.666	0.661611	0.095534	6.9254	4.3475e-12	6.01585e-11	TVP23B	51030	trans-golgi network vesicle protein 23 homolog B	J3QL63
ENSG00000263002	64.7035	0.661567	0.22281	2.96919	0.00298581	0.00912747	ZNF234	10780	zinc finger protein 234	A0A024R0N3
ENSG00000143126	166.442	0.661566	0.14905	4.43855	9.05661e-06	4.98584e-05	CELSR2	1952	cadherin EGF LAG seven-pass G-type receptor 2	Q9HCU4
ENSG00000175643	276.436	0.661516	0.114973	5.75365	8.7337e-09	7.92177e-08	RMI2	116028	RecQ mediated genome instability 2	Q96E14
ENSG00000168487	231.748	0.661186	0.119436	5.53592	3.09599e-08	2.58393e-07	BMP1	649	bone morphogenetic protein 1	P13497
ENSG00000000938	30.6464	0.661152	0.32628	2.02633	0.0427309	0.0904997	FGR	2268	FGR proto-oncogene, Src family tyrosine kinase	P09769
ENSG00000113763	131.732	0.660553	0.157104	4.20457	2.6158e-05	0.000133312	UNC5A	90249	unc-5 netrin receptor A	Q6ZN44
ENSG00000090020	540.169	0.660484	0.0861253	7.66887	1.73512e-14	3.29721e-13	SLC9A1	6548	solute carrier family 9 member A1	B2RAH2
ENSG00000079332	2407.25	0.6591	0.0501815	13.1343	2.09379e-39	2.46888e-37	SAR1A	56681	secretion associated Ras related GTPase 1A	Q5SQT9
ENSG00000147813	583.184	0.659083	0.0822473	8.01344	1.11544e-15	2.353e-14	NAPRT	93100	nicotinate phosphoribosyltransferase	Q6XQN6
ENSG00000197619	81.2841	0.658472	0.196694	3.3477	0.000814841	0.00293743	ZNF615	284370	zinc finger protein 615	Q8N8J6
ENSG00000067840	271.265	0.658407	0.114153	5.76775	8.03358e-09	7.3156e-08	PDZD4	57595	PDZ domain containing 4	Q17RL8
ENSG00000183208	17.751	0.658394	0.414444	1.58862	0.112146	0.198533	GDPGP1	390637	GDP-D-glucose phosphorylase 1	A0A024RC68
ENSG00000041515	46.6707	0.657863	0.266844	2.46535	0.013688	0.0345923	MYO16	23026	myosin XVI	F8W883
ENSG00000187713	495.301	0.656687	0.0862262	7.61587	2.61926e-14	4.88975e-13	TMEM203	94107	transmembrane protein 203	Q969S6
ENSG00000164930	228.51	0.656398	0.127087	5.16495	2.40506e-07	1.78101e-06	FZD6	8323	frizzled class receptor 6	A0A024R9E9
ENSG00000176024	42.5403	0.655309	0.295636	2.21661	0.0266501	0.0610029	ZNF613	79898	zinc finger protein 613	Q6PF04
ENSG00000120697	1039.27	0.655053	0.0647828	10.1115	4.91115e-24	2.17859e-22	ALG5	29880	ALG5, dolichyl-phosphate beta-glucosyltransferase	Q9Y673
ENSG00000089199	23.5765	0.654846	0.367196	1.78337	0.0745258	0.141991	CHGB	1114	chromogranin B	P05060
ENSG00000203814	26.2768	0.654835	0.342028	1.91456	0.0555483	0.111826	HIST2H2BF	440689	histone cluster 2 H2B family member f	Q5QNW6
ENSG00000131019	55.3818	0.653381	0.23918	2.73176	0.00629975	0.0176076	ULBP3	79465	UL16 binding protein 3	Q9BZM4
ENSG00000163702	76.4447	0.653128	0.205576	3.17706	0.00148774	0.00497212	IL17RC	84818	interleukin 17 receptor C	Q8NAC3
ENSG00000176422	276.107	0.653068	0.115927	5.63346	1.76634e-08	1.52685e-07	SPRYD4	283377	SPRY domain containing 4	Q8WW59
ENSG00000116675	7.67041	0.652427	0.634701	1.02793	0.303983	0.429908	DNAJC6	9829	DnaJ heat shock protein family (Hsp40) member C6	O75061
ENSG00000221821	25.0165	0.651555	0.369765	1.76208	0.0780556	0.147313	C6orf226	441150	chromosome 6 open reading frame 226	Q5I0X4
ENSG00000099785	111.368	0.651526	0.17168	3.795	0.000147642	0.000637519	2023-03-02	51257	membrane associated ring-CH-type finger 2	Q9P0N8
ENSG00000198346	71.4137	0.651518	0.211285	3.0836	0.00204515	0.00654941	ZNF813	126017	zinc finger protein 813	Q6ZN06
ENSG00000153283	13.9601	0.65144	0.46734	1.39393	0.163338	0.266866	CD96	10225	CD96 molecule	Q8WUE2
ENSG00000102543	265.732	0.651075	0.113195	5.75179	8.83039e-09	7.99896e-08	CDADC1	81602	cytidine and dCMP deaminase domain containing 1	Q9BWV3
ENSG00000185269	3105.84	0.650882	0.0497814	13.0748	4.5869e-39	5.27341e-37	NOTUM	147111	notum, palmitoleoyl-protein carboxylesterase	Q6P988
ENSG00000152763	41.4999	0.650526	0.282171	2.30543	0.0211425	0.0501171	WDR78	79819	WD repeat domain 78	A0AVI9
ENSG00000113302	10.9413	0.650384	0.521788	1.24645	0.212598	0.328039	IL12B	3593	interleukin 12B	P29460
ENSG00000137218	24.706	0.649766	0.35231	1.8443	0.0651394	0.12738	FRS3	10817	fibroblast growth factor receptor substrate 3	A0A140VJJ7
ENSG00000141499	422.142	0.649654	0.0906556	7.16618	7.71217e-13	1.19012e-11	WRAP53	55135	WD repeat containing antisense to TP53	Q9BUR4
ENSG00000112343	259.687	0.648691	0.114495	5.66566	1.46458e-08	1.28861e-07	TRIM38	10475	tripartite motif containing 38	A0A024QZY4
ENSG00000198909	379.52	0.648627	0.0979246	6.62373	3.50237e-11	4.32189e-10	MAP3K3	4215	mitogen-activated protein kinase kinase kinase 3	J3KRN4
ENSG00000137628	409.87	0.648391	0.0927545	6.9904	2.74104e-12	3.91464e-11	DDX60	55601	DExD/H-box helicase 60	Q6B0F7
ENSG00000196867	44.8381	0.64739	0.268662	2.40968	0.0159665	0.039398	ZFP28	140612	ZFP28 zinc finger protein	Q8NHY6
ENSG00000109771	21.3095	0.64729	0.388962	1.66415	0.0960829	0.174945	LRP2BP	55805	LRP2 binding protein	Q9P2M1
ENSG00000005882	281.921	0.647227	0.111051	5.82822	5.60232e-09	5.19071e-08	PDK2	5164	pyruvate dehydrogenase kinase 2	Q15119
ENSG00000114019	971.771	0.646485	0.0673006	9.60594	7.54688e-22	2.76172e-20	AMOTL2	51421	angiomotin like 2	Q9Y2J4
ENSG00000179163	118.442	0.64571	0.172872	3.7352	0.000187566	0.000790365	FUCA1	2517	alpha-L-fucosidase 1	P04066
ENSG00000133985	77.238	0.642629	0.208219	3.08632	0.00202653	0.00649883	TTC9	23508	tetratricopeptide repeat domain 9	A0A024R6B1
ENSG00000132122	72.9062	0.642395	0.209976	3.05937	0.00221806	0.00703134	SPATA6	54558	spermatogenesis associated 6	Q9NWH7
ENSG00000178878	427.233	0.64227	0.0949707	6.76282	1.35334e-11	1.75807e-10	APOLD1	81575	apolipoprotein L domain containing 1	Q96LR9
ENSG00000131788	556.823	0.642268	0.0861065	7.45899	8.71856e-14	1.5198e-12	PIAS3	10401	protein inhibitor of activated STAT 3	B3KNI3
ENSG00000169740	52.5962	0.642165	0.250272	2.56587	0.0102919	0.0270503	ZNF32	7580	zinc finger protein 32	A0A024R7T7
ENSG00000147853	1550.82	0.641735	0.0559022	11.4796	1.67017e-30	1.18771e-28	AK3	50808	adenylate kinase 3	Q7Z4Y4
ENSG00000075043	15.07	0.641486	0.472105	1.35878	0.174217	0.281012	KCNQ2	3785	potassium voltage-gated channel subfamily Q member 2	O43526
ENSG00000176410	463.143	0.641219	0.0956172	6.7061	1.99888e-11	2.53694e-10	DNAJC30	84277	DnaJ heat shock protein family (Hsp40) member C30	B3KSU4
ENSG00000127920	1075.26	0.641217	0.0636963	10.0668	7.74654e-24	3.41442e-22	GNG11	2791	G protein subunit gamma 11	P61952
ENSG00000168994	145.136	0.640236	0.154726	4.13787	3.5054e-05	0.000173273	PXDC1	221749	PX domain containing 1	Q5TGL8
ENSG00000116852	85.0653	0.640204	0.193425	3.30983	0.000933511	0.00330393	KIF21B	23046	kinesin family member 21B	O75037
ENSG00000275342	2192.61	0.639923	0.052215	12.2555	1.56908e-34	1.36145e-32	PRAG1	157285	PEAK1 related, kinase-activating pseudokinase 1	Q86YV5
ENSG00000011198	207.288	0.639333	0.129683	4.92995	8.22504e-07	5.51642e-06	ABHD5	51099	abhydrolase domain containing 5	A0A0S2Z5D6
ENSG00000110195	95.4107	0.638841	0.184809	3.45675	0.000546723	0.00205801	FOLR1	2348	folate receptor 1	A0A024R5H1
ENSG00000166848	1407.11	0.638352	0.0598688	10.6625	1.52422e-26	8.18215e-25	TERF2IP	54386	TERF2 interacting protein	Q9NYB0
ENSG00000182108	449.139	0.638253	0.0969446	6.58368	4.58934e-11	5.55879e-10	DEXI	28955	Dexi homolog	O95424
ENSG00000078070	234.745	0.637977	0.118843	5.36823	7.95144e-08	6.31901e-07	MCCC1	56922	methylcrotonoyl-CoA carboxylase 1	Q68D27
ENSG00000111266	45.7482	0.637453	0.277547	2.29674	0.0216334	0.0511842	DUSP16	80824	dual specificity phosphatase 16	A0A024RAR2
ENSG00000094841	54.4563	0.636962	0.242256	2.6293	0.00855618	0.0230369	UPRT	139596	uracil phosphoribosyltransferase homolog	A0A0A0MRR5
ENSG00000132334	25.5139	0.636918	0.345261	1.84474	0.0650751	0.127308	PTPRE	5791	protein tyrosine phosphatase, receptor type E	P23469
ENSG00000196646	34.3028	0.636644	0.300119	2.12131	0.0338961	0.074797	ZNF136	7695	zinc finger protein 136	B4DS70
ENSG00000198205	22.6891	0.636527	0.371368	1.714	0.0865278	0.160492	ZXDA	7789	zinc finger, X-linked, duplicated A	P98168
ENSG00000008735	119.721	0.635319	0.163112	3.89498	9.82069e-05	0.000440319	MAPK8IP2	23542	mitogen-activated protein kinase 8 interacting protein 2	Q13387
ENSG00000153071	41.7212	0.634991	0.273935	2.31803	0.0204477	0.0486624	DAB2	1601	DAB2, clathrin adaptor protein	P98082
ENSG00000008441	162.265	0.634974	0.144847	4.38375	1.16653e-05	6.29632e-05	NFIX	4784	nuclear factor I X	B4DHW2
ENSG00000005059	190.696	0.634749	0.132293	4.79804	1.60223e-06	1.02382e-05	MCUB	55013	mitochondrial calcium uniporter dominant negative beta subunit	Q9NWR8
ENSG00000049769	214.836	0.634725	0.12586	5.04312	4.58003e-07	3.22378e-06	PPP1R3F	89801	protein phosphatase 1 regulatory subunit 3F	Q0D2I0
ENSG00000181004	75.584	0.633391	0.202996	3.12021	0.00180725	0.00587482	BBS12	166379	Bardet-Biedl syndrome 12	Q6ZW61
ENSG00000183955	815.199	0.633149	0.070033	9.04072	1.55646e-19	4.61782e-18	KMT5A	387893	lysine methyltransferase 5A	E3VVS3
ENSG00000076826	348.603	0.632701	0.106243	5.95521	2.59735e-09	2.52345e-08	CAMSAP3	57662	calmodulin regulated spectrin associated protein family member 3	Q9P1Y5
ENSG00000187193	61.4643	0.632685	0.231637	2.73137	0.00630722	0.0176178	MT1X	4501	metallothionein 1X	A0A140VJP8
ENSG00000166311	398.943	0.63263	0.0962074	6.57569	4.84283e-11	5.85042e-10	SMPD1	6609	sphingomyelin phosphodiesterase 1	P17405
ENSG00000180592	87.0289	0.632599	0.190721	3.31689	0.000910266	0.00323661	SKIDA1	387640	SKI/DACH domain containing 1	E9PAX1
ENSG00000108984	17.6305	0.632019	0.414412	1.5251	0.127235	0.218596	MAP2K6	5608	mitogen-activated protein kinase kinase 6	A0A024R8K3
ENSG00000197008	146.123	0.631705	0.149183	4.23441	2.29149e-05	0.00011796	ZNF138	7697	zinc finger protein 138	A0A0A0MT90
ENSG00000100347	960.01	0.631634	0.0678945	9.30317	1.36322e-20	4.3737e-19	SAMM50	25813	SAMM50 sorting and assembly machinery component	Q9Y512
ENSG00000143443	79.4564	0.631516	0.202278	3.12202	0.00179616	0.00584154	C1orf56	54964	chromosome 1 open reading frame 56	Q9BUN1
ENSG00000187650	17.0179	0.631476	0.420397	1.5021	0.133072	0.22679	VMAC	400673	vimentin type intermediate filament associated coiled-coil protein	Q2NL98
ENSG00000163009	9.63367	0.631021	0.561584	1.12365	0.261163	0.384485	C2orf48	348738	chromosome 2 open reading frame 48	Q96LS8
ENSG00000161681	11.8313	0.630621	0.532813	1.18357	0.236584	0.356595	SHANK1	50944	SH3 and multiple ankyrin repeat domains 1	Q9Y566
ENSG00000176428	27.2695	0.630276	0.340277	1.85224	0.0639908	0.125578	VPS37D	155382	VPS37D, ESCRT-I subunit	Q86XT2
ENSG00000101412	883.901	0.629949	0.0779804	8.07829	6.56792e-16	1.41359e-14	E2F1	1869	E2F transcription factor 1	Q01094
ENSG00000164638	105.965	0.627194	0.176466	3.5542	0.00037913	0.00147413	SLC29A4	222962	solute carrier family 29 member 4	Q7RTT9
ENSG00000165898	458.999	0.627139	0.0897865	6.98477	2.85313e-12	4.05284e-11	ISCA2	122961	iron-sulfur cluster assembly 2	Q86U28
ENSG00000106804	11.7667	0.626769	0.52333	1.19765	0.231051	0.349708	C5	727	complement C5	P01031
ENSG00000172403	9.86045	0.626545	0.58144	1.07757	0.281224	0.40546	SYNPO2	171024	synaptopodin 2	Q9UMS6
ENSG00000183718	147.452	0.625884	0.159475	3.92464	8.6859e-05	0.000394829	TRIM52	84851	tripartite motif containing 52	L0CQ38
ENSG00000189120	1488.68	0.624579	0.0567429	11.0072	3.52899e-28	2.11678e-26	SP6	80320	Sp6 transcription factor	B3KXP2
ENSG00000003989	71.4606	0.624478	0.212898	2.93322	0.00335465	0.010116	SLC7A2	6542	solute carrier family 7 member 2	P52569
ENSG00000168542	15.4495	0.624426	0.452341	1.38043	0.167454	0.272364	COL3A1	1281	collagen type III alpha 1 chain	P02461
ENSG00000137338	118.147	0.623538	0.167246	3.72828	0.000192794	0.000810665	PGBD1	84547	piggyBac transposable element derived 1	Q96JS3
ENSG00000079482	173.171	0.62309	0.136055	4.57969	4.65664e-06	2.71409e-05	OPHN1	4983	oligophrenin 1	O60890
ENSG00000173801	889.963	0.622941	0.0745749	8.35323	6.64212e-17	1.55841e-15	JUP	3728	junction plakoglobin	A0A0S2Z487
ENSG00000182791	20.2868	0.622414	0.420452	1.48034	0.138782	0.234464	CCDC87	55231	coiled-coil domain containing 87	Q9NVE4
ENSG00000027001	822.47	0.622122	0.0702214	8.85943	8.04213e-19	2.22343e-17	MIPEP	4285	mitochondrial intermediate peptidase	Q99797
ENSG00000153933	41.289	0.622114	0.283453	2.19477	0.0281803	0.0640169	DGKE	8526	diacylglycerol kinase epsilon	A1L4Q0
ENSG00000135631	685.816	0.621965	0.0766391	8.11551	4.83742e-16	1.05264e-14	RAB11FIP5	26056	RAB11 family interacting protein 5	Q9BXF6
ENSG00000150457	1592.53	0.621918	0.0579099	10.7394	6.64689e-27	3.71257e-25	LATS2	26524	large tumor suppressor kinase 2	A0A024RDM3
ENSG00000259120	34.2456	0.621541	0.300883	2.06572	0.0388548	0.0838088	SMIM6	100130933	small integral membrane protein 6	P0DI80
ENSG00000183762	99.8193	0.620975	0.192862	3.21979	0.00128285	0.00435486	KREMEN1	83999	kringle containing transmembrane protein 1	Q96MU8
ENSG00000244694	7.41986	0.620823	0.641459	0.96783	0.333129	0.460968	PTCHD4	442213	patched domain containing 4	Q6ZW05
ENSG00000073331	154.928	0.620196	0.143387	4.32532	1.52314e-05	8.06339e-05	ALPK1	80216	alpha kinase 1	Q96QP1
ENSG00000163171	440.577	0.620019	0.0921122	6.73113	1.68351e-11	2.15652e-10	CDC42EP3	10602	CDC42 effector protein 3	Q9UKI2
ENSG00000155034	546.338	0.619983	0.0820533	7.55586	4.16095e-14	7.56805e-13	FBXL18	80028	F-box and leucine rich repeat protein 18	B4DH63
ENSG00000010704	115.631	0.619426	0.169114	3.66277	0.0002495	0.00101717	HFE	3077	homeostatic iron regulator	Q30201
ENSG00000261652	12.3734	0.618324	0.506093	1.22176	0.221799	0.339089	C15orf65	145788	chromosome 15 open reading frame 65	H3BRN8
ENSG00000147251	485.587	0.617365	0.0898759	6.86908	6.46177e-12	8.76792e-11	DOCK11	139818	dedicator of cytokinesis 11	Q5JSL3
ENSG00000167994	396.807	0.61645	0.0985311	6.2564	3.93958e-10	4.26948e-09	RAB3IL1	5866	RAB3A interacting protein like 1	Q8TBN0
ENSG00000175274	31.6213	0.61623	0.314733	1.95795	0.0502364	0.102966	TP53I11	9537	tumor protein p53 inducible protein 11	O14683
ENSG00000166595	435.86	0.616218	0.101029	6.09941	1.06462e-09	1.08715e-08	FAM96B	51647	family with sequence similarity 96 member B	Q9Y3D0
ENSG00000116774	14.4054	0.615892	0.479581	1.28423	0.199062	0.311369	OLFML3	56944	olfactomedin like 3	Q9NRN5
ENSG00000184378	48.7744	0.615768	0.258781	2.3795	0.0173363	0.0422363	ACTRT3	84517	actin related protein T3	Q9BYD9
ENSG00000169413	215.692	0.615389	0.126717	4.8564	1.1954e-06	7.77179e-06	RNASE6	6039	ribonuclease A family member k6	Q6IB39
ENSG00000152952	30.1929	0.615029	0.322406	1.90762	0.0564405	0.1133	PLOD2	5352	procollagen-lysine,2-oxoglutarate 5-dioxygenase 2	O00469
ENSG00000141934	40.7132	0.61501	0.278517	2.20816	0.0272332	0.0621418	PLPP2	8612	phospholipid phosphatase 2	O43688
ENSG00000157224	490.212	0.6148	0.0910884	6.74948	1.48376e-11	1.91666e-10	CLDN12	9069	claudin 12	B2R687
ENSG00000111331	234.498	0.61478	0.124516	4.93736	7.91861e-07	5.32644e-06	OAS3	4940	2'-5'-oligoadenylate synthetase 3	Q9Y6K5
ENSG00000163683	328.102	0.614237	0.110299	5.56883	2.56449e-08	2.16389e-07	SMIM14	201895	small integral membrane protein 14	A0A024R9S4
ENSG00000128915	1262.29	0.61335	0.0602615	10.1781	2.48245e-24	1.1416e-22	ICE2	79664	interactor of little elongation complex ELL subunit 2	Q659A1
ENSG00000134490	227.434	0.613139	0.119249	5.14166	2.7232e-07	1.99307e-06	TMEM241	85019	transmembrane protein 241	B4DH40
ENSG00000175084	262.869	0.61274	0.113622	5.3928	6.9367e-08	5.56065e-07	DES	1674	desmin	P17661
ENSG00000123353	220.106	0.611289	0.120917	5.05544	4.29396e-07	3.03481e-06	ORMDL2	29095	ORMDL sphingolipid biosynthesis regulator 2	Q53FV1
ENSG00000112561	92.3857	0.610908	0.18508	3.30078	0.000964167	0.00339674	TFEB	7942	transcription factor EB	B0QYS6
ENSG00000177000	205.33	0.610584	0.132336	4.61389	3.95194e-06	2.32797e-05	MTHFR	4524	methylenetetrahydrofolate reductase	P42898
ENSG00000154079	121.989	0.610452	0.167946	3.63482	0.000278175	0.00112279	SDHAF4	135154	succinate dehydrogenase complex assembly factor 4	Q5VUM1
ENSG00000168140	11.2535	0.609993	0.532289	1.14598	0.251804	0.37412	VASN	114990	vasorin	Q6EMK4
ENSG00000160213	1007.07	0.608856	0.0662444	9.19105	3.89036e-20	1.21429e-18	CSTB	1476	cystatin B	P04080
ENSG00000106780	237.828	0.608347	0.121364	5.01258	5.37054e-07	3.72134e-06	MEGF9	1955	multiple EGF like domains 9	Q9H1U4
ENSG00000233822	59.0293	0.607932	0.23212	2.61904	0.00881774	0.0236534	HIST1H2BN	8341	histone cluster 1 H2B family member n	A0A024RCJ9
ENSG00000126698	2908.59	0.607818	0.0590535	10.2927	7.60367e-25	3.61861e-23	DNAJC8	22826	DnaJ heat shock protein family (Hsp40) member C8	O75937
ENSG00000167550	54.2437	0.607761	0.246964	2.46093	0.0138576	0.0349377	RHEBL1	121268	RHEB like 1	Q8TAI7
ENSG00000070778	388.674	0.607094	0.0956183	6.34914	2.16515e-10	2.4167e-09	PTPN21	11099	protein tyrosine phosphatase, non-receptor type 21	Q16825
ENSG00000103145	583.991	0.607053	0.0816772	7.43234	1.06695e-13	1.83308e-12	HCFC1R1	54985	host cell factor C1 regulator 1	Q9NWW0
ENSG00000179476	47.5811	0.605531	0.27158	2.22966	0.0257702	0.0593829	C14orf28	122525	chromosome 14 open reading frame 28	Q4W4Y0
ENSG00000141837	6.64227	0.605101	0.699858	0.864606	0.387255	0.5145	CACNA1A	773	calcium voltage-gated channel subunit alpha1 A	A0A1B0GVQ9
ENSG00000105136	43.7467	0.604513	0.265737	2.27486	0.0229144	0.0537541	ZNF419	79744	zinc finger protein 419	Q96HQ0
ENSG00000134996	420.218	0.604479	0.0902845	6.69527	2.1527e-11	2.72715e-10	OSTF1	26578	osteoclast stimulating factor 1	Q92882
ENSG00000138111	47.9259	0.60418	0.256501	2.35547	0.0184992	0.0446805	MFSD13A	79847	major facilitator superfamily domain containing 13A	Q14CX5
ENSG00000111269	733.644	0.604053	0.073271	8.24409	1.66425e-16	3.76393e-15	CREBL2	1389	cAMP responsive element binding protein like 2	O60519
ENSG00000130962	615.719	0.603888	0.079924	7.55578	4.16364e-14	7.56805e-13	PRRG1	5638	proline rich and Gla domain 1	O14668
ENSG00000089818	683.066	0.603315	0.0790462	7.63244	2.30345e-14	4.32948e-13	NECAP1	25977	NECAP endocytosis associated 1	Q8NC96
ENSG00000170917	81.1562	0.603041	0.19562	3.08271	0.00205122	0.00656581	NUDT6	11162	nudix hydrolase 6	P53370
ENSG00000108439	346.372	0.602402	0.102935	5.85223	4.85022e-09	4.54576e-08	PNPO	55163	pyridoxamine 5'-phosphate oxidase	Q9NVS9
ENSG00000146054	112.181	0.600791	0.167163	3.59403	0.000325597	0.00129042	TRIM7	81786	tripartite motif containing 7	Q9C029
ENSG00000183172	213.799	0.600748	0.292244	2.05564	0.0398175	0.0855775	SMDT1	91689	single-pass membrane protein with aspartate rich tail 1	Q9H4I9
ENSG00000133816	405.321	0.600492	0.0985975	6.09033	1.12676e-09	1.14552e-08	MICAL2	9645	microtubule associated monooxygenase, calponin and LIM domain containing 2	O94851
ENSG00000013297	16.3059	0.600066	0.45155	1.3289	0.18388	0.293627	CLDN11	5010	claudin 11	O75508
ENSG00000111644	18.8205	0.600056	0.401344	1.49511	0.134885	0.229171	ACRBP	84519	acrosin binding protein	A0A140VJD6
ENSG00000122592	758.866	0.599335	0.0719821	8.32616	8.35087e-17	1.94281e-15	HOXA7	3204	homeobox A7	P31268
ENSG00000106400	1937.36	0.599103	0.0601476	9.96054	2.26827e-23	9.45407e-22	ZNHIT1	10467	zinc finger HIT-type containing 1	O43257
ENSG00000138593	507.309	0.598413	0.088304	6.77674	1.22922e-11	1.60135e-10	SECISBP2L	9728	SECIS binding protein 2 like	A0A024R5R0
ENSG00000068903	465.691	0.597384	0.0897551	6.65571	2.81938e-11	3.51313e-10	SIRT2	22933	sirtuin 2	A0A0A0MRF5
ENSG00000169599	681.384	0.597167	0.0823682	7.24996	4.1689e-13	6.64903e-12	NFU1	27247	NFU1 iron-sulfur cluster scaffold	Q9UMS0
ENSG00000120889	1548.9	0.596826	0.0618908	9.6432	5.25222e-22	1.95309e-20	TNFRSF10B	8795	TNF receptor superfamily member 10b	O14763
ENSG00000135535	4388.52	0.596719	0.04414	13.5188	1.21201e-41	1.60777e-39	CD164	8763	CD164 molecule	Q04900
ENSG00000078902	1295.35	0.596159	0.0596427	9.99551	1.59467e-23	6.72786e-22	TOLLIP	54472	toll interacting protein	B3KR28
ENSG00000126603	89.7219	0.595954	0.200146	2.9776	0.00290513	0.00891441	GLIS2	84662	GLIS family zinc finger 2	B3KTH4
ENSG00000113790	248.578	0.595934	0.119378	4.992	5.97572e-07	4.10359e-06	EHHADH	1962	enoyl-CoA hydratase and 3-hydroxyacyl CoA dehydrogenase	Q08426
ENSG00000171720	1386.03	0.595616	0.0596335	9.98793	1.72132e-23	7.24003e-22	HDAC3	8841	histone deacetylase 3	O15379
ENSG00000078124	810.307	0.595233	0.0716197	8.31104	9.48705e-17	2.19603e-15	ACER3	55331	alkaline ceramidase 3	B7Z2Q2
ENSG00000087086	37057.9	0.595137	0.142773	4.1684	3.06739e-05	0.000153771	FTL	2512	ferritin light chain	P02792
ENSG00000164741	56.6177	0.594424	0.233899	2.54136	0.0110421	0.028759	DLC1	10395	DLC1 Rho GTPase activating protein	A8K119
ENSG00000105289	21.3657	0.594406	0.375605	1.58253	0.113528	0.200312	TJP3	27134	tight junction protein 3	O95049
ENSG00000182359	60.6818	0.594393	0.238709	2.49003	0.0127733	0.0326033	KBTBD3	143879	kelch repeat and BTB domain containing 3	G3V161
ENSG00000204580	374.172	0.59419	0.100231	5.92821	3.06253e-09	2.95252e-08	DDR1	780	discoidin domain receptor tyrosine kinase 1	Q08345
ENSG00000173581	90.9095	0.593762	0.187605	3.16497	0.00155101	0.00515731	CCDC106	29903	coiled-coil domain containing 106	Q9BWC9
ENSG00000143851	33.4213	0.593167	0.321527	1.84484	0.0650608	0.127308	PTPN7	5778	protein tyrosine phosphatase, non-receptor type 7	B4DZD9
ENSG00000173013	20.6759	0.593064	0.410338	1.44531	0.148372	0.247514	CCDC96	257236	coiled-coil domain containing 96	Q2M329
ENSG00000178537	331.894	0.5926	0.105911	5.59528	2.20263e-08	1.87e-07	SLC25A20	788	solute carrier family 25 member 20	O43772
ENSG00000138050	181.625	0.591555	0.142643	4.14709	3.36722e-05	0.000167102	THUMPD2	80745	THUMP domain containing 2	B4DP37
ENSG00000183963	508.415	0.591497	0.0833609	7.09561	1.28783e-12	1.91867e-11	SMTN	6525	smoothelin	A0A087X1R1
ENSG00000050438	183.514	0.591138	0.1352	4.37232	1.22931e-05	6.62222e-05	SLC4A8	9498	solute carrier family 4 member 8	Q2Y0W8
ENSG00000105223	1265.79	0.591065	0.0605999	9.75357	1.78085e-22	6.8057e-21	PLD3	23646	phospholipase D family member 3	A0A024R0Q4
ENSG00000134109	579.655	0.590773	0.0805321	7.33587	2.20285e-13	3.63958e-12	EDEM1	9695	ER degradation enhancing alpha-mannosidase like protein 1	A0A024R2D5
ENSG00000152223	232.331	0.590257	0.122184	4.83089	1.35923e-06	8.76256e-06	EPG5	57724	ectopic P-granules autophagy protein 5 homolog	Q9BTI0
ENSG00000140950	490.38	0.589192	0.0857945	6.86749	6.53431e-12	8.84665e-11	TLDC1	57707	TBC/LysM-associated domain containing 1	A8K5C2
ENSG00000196961	2383.87	0.588952	0.0499674	11.7867	4.57011e-32	3.5223e-30	AP2A1	160	adaptor related protein complex 2 alpha 1 subunit	O95782
ENSG00000148331	539.234	0.588691	0.0827866	7.11095	1.15244e-12	1.72816e-11	ASB6	140459	ankyrin repeat and SOCS box containing 6	F6TX30
ENSG00000171208	410.036	0.58868	0.0999029	5.89253	3.80336e-09	3.62369e-08	NETO2	81831	neuropilin and tolloid like 2	Q32NC3
ENSG00000145687	202.305	0.588545	0.132641	4.43713	9.11661e-06	5.01289e-05	SSBP2	23635	single stranded DNA binding protein 2	A0A087X159
ENSG00000070540	180.853	0.588422	0.13859	4.24577	2.17849e-05	0.000112606	WIPI1	55062	WD repeat domain, phosphoinositide interacting 1	B4DX63
ENSG00000165807	23.3511	0.58816	0.36531	1.61003	0.107392	0.191865	PPP1R36	145376	protein phosphatase 1 regulatory subunit 36	Q96LQ0
ENSG00000160445	318.651	0.588101	0.106249	5.53513	3.11002e-08	2.59407e-07	ZER1	10444	zyg-11 related cell cycle regulator	A0A024R8B0
ENSG00000158156	37.2365	0.58782	0.287717	2.04305	0.0410472	0.0876704	XKR8	55113	XK related 8	Q9H6D3
ENSG00000069812	120.698	0.587373	0.167763	3.5012	0.000463166	0.00177053	HES2	54626	hes family bHLH transcription factor 2	Q9Y543
ENSG00000007372	1801.67	0.587355	0.0550549	10.6685	1.42849e-26	7.69822e-25	PAX6	5080	paired box 6	P26367
ENSG00000117602	236.318	0.587126	0.125138	4.69185	2.70751e-06	1.65939e-05	RCAN3	11123	RCAN family member 3	A0A024RAH2
ENSG00000128342	100.589	0.586783	0.191012	3.07196	0.00212656	0.0067771	LIF	3976	LIF, interleukin 6 family cytokine	P15018
ENSG00000104361	83.846	0.586263	0.200791	2.91977	0.0035029	0.0105102	NIPAL2	79815	NIPA like domain containing 2	Q9H841
ENSG00000213722	521.634	0.586253	0.0874582	6.70323	2.03866e-11	2.58505e-10	DDAH2	23564	dimethylarginine dimethylaminohydrolase 2	O95865
ENSG00000166317	12.8327	0.585946	0.485872	1.20597	0.22783	0.345895	SYNPO2L	79933	synaptopodin 2 like	Q9H987
ENSG00000115993	2066.78	0.585464	0.0525064	11.1503	7.13264e-29	4.47281e-27	TRAK2	66008	trafficking kinesin protein 2	O60296
ENSG00000147036	18.4604	0.585143	0.430397	1.35954	0.173975	0.280766	LANCL3	347404	LanC like 3	Q6ZV70
ENSG00000167972	20.0437	0.585071	0.391949	1.49272	0.13551	0.230043	ABCA3	21	ATP binding cassette subfamily A member 3	Q4LE27
ENSG00000039560	486.243	0.584395	0.0865936	6.7487	1.49172e-11	1.92514e-10	RAI14	26064	retinoic acid induced 14	Q9P0K7
ENSG00000117707	43.7726	0.584112	0.289697	2.01629	0.0437701	0.0922067	PROX1	5629	prospero homeobox 1	Q92786
ENSG00000122644	2733.69	0.58336	0.0480006	12.1532	5.5188e-34	4.61438e-32	ARL4A	10124	ADP ribosylation factor like GTPase 4A	A0A024R9Z2
ENSG00000178460	5.25913	0.583293	0.800856	0.728337	0.466407	0.590543	MCMDC2	157777	minichromosome maintenance domain containing 2	B4DXX4
ENSG00000168273	248.442	0.582664	0.136521	4.26794	1.97284e-05	0.000102629	SMIM4	440957	small integral membrane protein 4	Q8WVI0
ENSG00000154146	298.545	0.581597	0.117883	4.93368	8.06934e-07	5.41989e-06	NRGN	4900	neurogranin	A0A024R3M7
ENSG00000126217	175.105	0.580214	0.137386	4.22324	2.4081e-05	0.000123595	MCF2L	23263	MCF.2 cell line derived transforming sequence like	O15068
ENSG00000105520	236.483	0.58013	0.120412	4.81787	1.45099e-06	9.3106e-06	PLPPR2	64748	phospholipid phosphatase related 2	Q96GM1
ENSG00000182809	172.06	0.579688	0.140159	4.13593	3.53521e-05	0.000174434	CRIP2	1397	cysteine rich protein 2	P52943
ENSG00000187866	379.716	0.579379	0.0964073	6.00969	1.85873e-09	1.83689e-08	FAM122A	116224	family with sequence similarity 122A	B3KX07
ENSG00000188215	347.042	0.578924	0.0991665	5.8379	5.28637e-09	4.91778e-08	DCUN1D3	123879	defective in cullin neddylation 1 domain containing 3	Q8IWE4
ENSG00000142279	270.593	0.578278	0.11116	5.20223	1.96913e-07	1.47482e-06	WTIP	126374	WT1 interacting protein	A6NIX2
ENSG00000003096	10.3668	0.578276	0.546773	1.05762	0.290231	0.415528	KLHL13	90293	kelch like family member 13	A0A0C4DG99
ENSG00000095587	33.9238	0.578236	0.312196	1.85215	0.0640036	0.125586	TLL2	7093	tolloid like 2	Q9Y6L7
ENSG00000196812	95.9186	0.577535	0.181482	3.18233	0.00146093	0.004892	ZSCAN16	80345	zinc finger and SCAN domain containing 16	Q9H4T2
ENSG00000136802	1084.87	0.577411	0.0643049	8.97928	2.72554e-19	7.86643e-18	LRRC8A	56262	leucine rich repeat containing 8 VRAC subunit A	A0A024R892
ENSG00000106608	558.738	0.577359	0.0810793	7.12091	1.07218e-12	1.60956e-11	URGCP	55665	upregulator of cell proliferation	Q8TCY9
ENSG00000167562	67.5957	0.577285	0.212525	2.71632	0.00660129	0.0183427	ZNF701	55762	zinc finger protein 701	Q6NWZ7
ENSG00000184194	126.23	0.577266	0.16201	3.56316	0.000366419	0.00143123	GPR173	54328	G protein-coupled receptor 173	Q9NS66
ENSG00000100968	10.6024	0.575958	0.533743	1.07909	0.280547	0.404785	NFATC4	4776	nuclear factor of activated T cells 4	Q14934
ENSG00000128524	1852.87	0.574763	0.0646186	8.89469	5.85804e-19	1.63268e-17	ATP6V1F	9296	ATPase H+ transporting V1 subunit F	Q16864
ENSG00000163235	231.66	0.574449	0.123498	4.65148	3.29569e-06	1.9717e-05	TGFA	7039	transforming growth factor alpha	P01135
ENSG00000152620	536.357	0.574275	0.0831029	6.91041	4.83257e-12	6.66702e-11	NADK2	133686	NAD kinase 2, mitochondrial	Q4G0N4
ENSG00000026508	5482.46	0.574119	0.0431825	13.2952	2.46834e-40	3.09575e-38	CD44	960	CD44 molecule (Indian blood group)	P16070
ENSG00000155744	600.636	0.5738	0.0858795	6.68146	2.3658e-11	2.97525e-10	FAM126B	285172	family with sequence similarity 126 member B	Q8IXS8
ENSG00000137821	187.248	0.573729	0.131929	4.34877	1.36901e-05	7.30491e-05	LRRC49	54839	leucine rich repeat containing 49	B7Z7G0
ENSG00000186086	34.4244	0.572724	0.324747	1.7636	0.0777995	0.146849	NBPF6	653149	NBPF member 6	Q5VWK0
ENSG00000139722	851.092	0.572567	0.0687304	8.33062	8.04168e-17	1.87404e-15	VPS37B	79720	VPS37B, ESCRT-I subunit	A0A024RBU0
ENSG00000167106	211.528	0.572472	0.125924	4.54619	5.46267e-06	3.1362e-05	FAM102A	399665	family with sequence similarity 102 member A	Q5T9C2
ENSG00000189067	702.102	0.572443	0.0753065	7.6015	2.92719e-14	5.4352e-13	LITAF	9516	lipopolysaccharide induced TNF factor	Q99732
ENSG00000102032	176.008	0.572411	0.139401	4.10622	4.0219e-05	0.000196411	RENBP	5973	renin binding protein	P51606
ENSG00000145287	511.254	0.57203	0.0913745	6.26028	3.84294e-10	4.16802e-09	PLAC8	51316	placenta specific 8	Q9NZF1
ENSG00000167528	151.634	0.572022	0.14622	3.91206	9.15136e-05	0.000413264	ZNF641	121274	zinc finger protein 641	Q96N77
ENSG00000092108	1793.12	0.57176	0.0534917	10.6888	1.14897e-26	6.26531e-25	SCFD1	23256	sec1 family domain containing 1	Q8WVM8
ENSG00000116514	224.077	0.571741	0.127188	4.49525	6.9489e-06	3.91294e-05	RNF19B	127544	ring finger protein 19B	Q6ZMZ0
ENSG00000110046	609.507	0.571557	0.0777701	7.34931	1.9923e-13	3.31553e-12	ATG2A	23130	autophagy related 2A	Q2TAZ0
ENSG00000005379	11.4714	0.571495	0.516086	1.10736	0.268137	0.390956	TSPOAP1	9256	TSPO associated protein 1	A7E2C5
ENSG00000143458	236.864	0.571427	0.117953	4.84455	1.26901e-06	8.23095e-06	GABPB2	126626	GA binding protein transcription factor beta subunit 2	Q8TAK5
ENSG00000188042	6905.23	0.569728	0.0418494	13.6138	3.31766e-42	4.57704e-40	ARL4C	10123	ADP ribosylation factor like GTPase 4C	P56559
ENSG00000131115	180.641	0.569557	0.135823	4.19339	2.74821e-05	0.000139339	ZNF227	7770	zinc finger protein 227	Q658S5
ENSG00000265972	1126.62	0.568675	0.0638802	8.90221	5.47455e-19	1.53823e-17	TXNIP	10628	thioredoxin interacting protein	Q9H3M7
ENSG00000105467	26.8764	0.568649	0.339138	1.67675	0.0935922	0.171156	SYNGR4	23546	synaptogyrin 4	A0A140VKF5
ENSG00000152749	261.89	0.568482	0.12315	4.61618	3.90866e-06	2.30444e-05	GPR180	160897	G protein-coupled receptor 180	Q86V85
ENSG00000245848	107.826	0.568468	0.179958	3.15888	0.00158374	0.00524898	CEBPA	1050	CCAAT enhancer binding protein alpha	P49715
ENSG00000181218	220.838	0.568038	0.130138	4.36488	1.27191e-05	6.82775e-05	HIST3H2A	92815	histone cluster 3 H2A	Q7L7L0
ENSG00000101782	1641.14	0.567487	0.0565489	10.0353	1.06594e-23	4.59552e-22	RIOK3	8780	RIO kinase 3	B0YJ89
ENSG00000197763	66.9353	0.567051	0.219182	2.58713	0.00967797	0.0256399	TXNRD3	114112	thioredoxin reductase 3	B4DRZ5
ENSG00000067606	44.1849	0.566989	0.284575	1.9924	0.0463268	0.0963803	PRKCZ	5590	protein kinase C zeta	Q05513
ENSG00000214655	344.553	0.566894	0.102277	5.54272	2.97804e-08	2.49606e-07	ZSWIM8	23053	zinc finger SWIM-type containing 8	A7E2V4
ENSG00000174373	456.378	0.566514	0.0891991	6.35111	2.13761e-10	2.38982e-09	RALGAPA1	253959	Ral GTPase activating protein catalytic alpha subunit 1	Q6GYQ0
ENSG00000180801	27.7318	0.566268	0.32927	1.71977	0.085475	0.158881	ARSJ	79642	arylsulfatase family member J	Q5FYB0
ENSG00000163823	105.911	0.565798	0.17171	3.29507	0.000983963	0.00346206	CCR1	1230	C-C motif chemokine receptor 1	P32246
ENSG00000197879	2529.75	0.564919	0.0496973	11.3672	6.09198e-30	4.14015e-28	MYO1C	4641	myosin IC	O00159
ENSG00000134242	41.3679	0.564212	0.292011	1.93216	0.05334	0.108281	PTPN22	26191	protein tyrosine phosphatase, non-receptor type 22	B4DZW8
ENSG00000089486	12.6187	0.563388	0.498716	1.12968	0.258613	0.381626	CDIP1	29965	cell death inducing p53 target 1	Q9H305
ENSG00000148444	72.5864	0.563177	0.223825	2.51615	0.0118646	0.0305894	COMMD3	23412	COMM domain containing 3	Q9UBI1
ENSG00000024862	200.792	0.563132	0.134358	4.1913	2.77366e-05	0.000140475	CCDC28A	25901	coiled-coil domain containing 28A	Q8IWP9
ENSG00000198712	57304.6	0.563071	0.119081	4.72847	2.26219e-06	1.40329e-05	COX2	4513	cytochrome c oxidase subunit II	P00403
ENSG00000133059	664.357	0.562883	0.0746517	7.54013	4.69496e-14	8.48908e-13	DSTYK	25778	dual serine/threonine and tyrosine protein kinase	Q6XUX3
ENSG00000139835	21.3085	0.562848	0.396493	1.41957	0.155734	0.256864	GRTP1	79774	growth hormone regulated TBC protein 1	Q5TC63
ENSG00000171100	448.608	0.562692	0.0908253	6.19532	5.81677e-10	6.18245e-09	MTM1	4534	myotubularin 1	A0A024RC06
ENSG00000185885	589.766	0.562601	0.0806325	6.97735	3.00809e-12	4.25637e-11	IFITM1	8519	interferon induced transmembrane protein 1	A0A024R210
ENSG00000131475	1115.28	0.561765	0.0661034	8.49827	1.92442e-17	4.74942e-16	VPS25	84313	vacuolar protein sorting 25 homolog	A0A024R1X3
ENSG00000102547	374.267	0.561343	0.0987157	5.68646	1.29698e-08	1.14921e-07	CAB39L	81617	calcium binding protein 39 like	A0A024RDT3
ENSG00000105971	656.223	0.560789	0.0767611	7.30564	2.75942e-13	4.5159e-12	CAV2	858	caveolin 2	P51636
ENSG00000119900	614.774	0.56027	0.0812392	6.89655	5.32819e-12	7.3142e-11	OGFRL1	79627	opioid growth factor receptor like 1	Q5TC84
ENSG00000116885	50.2777	0.560115	0.250076	2.23978	0.0251054	0.0581424	OSCP1	127700	organic solute carrier partner 1	Q8WVF1
ENSG00000011332	121.239	0.559474	0.163905	3.4134	0.000641571	0.00237295	DPF1	8193	double PHD fingers 1	Q92782
ENSG00000127561	24.4514	0.55857	0.364907	1.53072	0.125839	0.216901	SYNGR3	9143	synaptogyrin 3	O43761
ENSG00000101417	329.072	0.558177	0.102362	5.45296	4.95372e-08	4.03671e-07	PXMP4	11264	peroxisomal membrane protein 4	Q9Y6I8
ENSG00000068971	260.092	0.557214	0.114687	4.85855	1.18248e-06	7.69869e-06	PPP2R5B	5526	protein phosphatase 2 regulatory subunit B'beta	A0A024R593
ENSG00000196872	140.761	0.556906	0.151501	3.67592	0.000236994	0.000971638	KIAA1211L	343990	KIAA1211 like	Q6NV74
ENSG00000159461	1432.56	0.556763	0.0602796	9.23634	2.55063e-20	8.01562e-19	AMFR	267	autocrine motility factor receptor	Q9UKV5
ENSG00000116016	75.9877	0.556649	0.211837	2.62772	0.00859587	0.0231299	EPAS1	2034	endothelial PAS domain protein 1	B3KW07
ENSG00000150779	1338.41	0.555878	0.0688205	8.07722	6.6262e-16	1.42391e-14	TIMM8B	26521	translocase of inner mitochondrial membrane 8 homolog B	G3XAN8
ENSG00000158825	111.172	0.55435	0.169178	3.27672	0.00105022	0.00366528	CDA	978	cytidine deaminase	P32320
ENSG00000106605	735.08	0.553414	0.0776747	7.12477	1.04257e-12	1.57023e-11	BLVRA	644	biliverdin reductase A	A0A140VJF4
ENSG00000084764	279.148	0.553379	0.112028	4.93966	7.82589e-07	5.26664e-06	MAPRE3	22924	microtubule associated protein RP/EB family member 3	Q9UPY8
ENSG00000086062	689.49	0.553365	0.0763644	7.24637	4.28079e-13	6.81961e-12	B4GALT1	2683	beta-1,4-galactosyltransferase 1	P15291
ENSG00000010438	63.4182	0.553039	0.222332	2.48745	0.0128663	0.0327981	PRSS3	5646	serine protease 3	P35030
ENSG00000129474	1022.84	0.551732	0.0677908	8.13875	3.99374e-16	8.7318e-15	AJUBA	84962	ajuba LIM protein	Q96IF1
ENSG00000150782	10.7408	0.551345	0.538425	1.024	0.305837	0.431862	IL18	3606	interleukin 18	A0A024R3E0
ENSG00000273820	30.5977	0.551277	0.316328	1.74274	0.0813797	0.152522	USP27X	389856	ubiquitin specific peptidase 27, X-linked	A6NNY8
ENSG00000175482	34.0327	0.5512	0.298786	1.8448	0.0650668	0.127308	POLD4	57804	DNA polymerase delta 4, accessory subunit	Q9HCU8
ENSG00000185100	21.358	0.550877	0.375171	1.46834	0.142013	0.238927	ADSSL1	122622	adenylosuccinate synthase like 1	B3KTV4
ENSG00000228253	25.4052	0.550875	0.350507	1.57165	0.116031	0.203478	ATP8	4509	ATP synthase F0 subunit 8	P03928
ENSG00000139515	37.9436	0.550472	0.286255	1.92301	0.0544787	0.110155	PDX1	3651	pancreatic and duodenal homeobox 1	P52945
ENSG00000116857	596.05	0.550298	0.0863933	6.36968	1.89419e-10	2.12803e-09	TMEM9	252839	transmembrane protein 9	A0A024R967
ENSG00000002919	330.945	0.549906	0.102664	5.35636	8.49133e-08	6.71711e-07	SNX11	29916	sorting nexin 11	Q9Y5W9
ENSG00000131981	7103.63	0.549873	0.0421055	13.0594	5.61562e-39	6.29863e-37	LGALS3	3958	galectin 3	A0A024R693
ENSG00000205309	16.618	0.549741	0.434657	1.26477	0.205953	0.319996	NT5M	56953	5',3'-nucleotidase, mitochondrial	Q9NPB1
ENSG00000172936	709.094	0.549564	0.0757928	7.25087	4.14108e-13	6.61231e-12	MYD88	4615	myeloid differentiation primary response 88	Q99836
ENSG00000196998	774.455	0.549209	0.0720595	7.62161	2.50537e-14	4.7026e-13	WDR45	11152	WD repeat domain 45	A0A024QYX1
ENSG00000108479	178.941	0.548939	0.139132	3.94544	7.96521e-05	0.000365319	GALK1	2584	galactokinase 1	P51570
ENSG00000198482	50.5752	0.548773	0.255209	2.15029	0.0315325	0.0704261	ZNF808	388558	zinc finger protein 808	Q8N4W9
ENSG00000084444	303.404	0.548557	0.109139	5.02621	5.00267e-07	3.4857e-06	FAM234B	57613	family with sequence similarity 234 member B	A2RU67
ENSG00000171044	20.4832	0.548092	0.401622	1.3647	0.172348	0.278748	XKR6	286046	XK related 6	Q5GH73
ENSG00000118680	3957.89	0.547807	0.0485353	11.2868	1.52551e-29	9.97441e-28	MYL12B	103910	myosin light chain 12B	O14950
ENSG00000141699	767.711	0.547737	0.0746547	7.33694	2.18538e-13	3.61505e-12	RETREG3	162427	reticulophagy regulator family member 3	Q86VR2
ENSG00000121281	75.9136	0.547331	0.20374	2.68642	0.00722232	0.0198405	ADCY7	113	adenylate cyclase 7	P51828
ENSG00000004961	1177.11	0.547282	0.061498	8.89919	5.62553e-19	1.57423e-17	HCCS	3052	holocytochrome c synthase	A0A024RBY9
ENSG00000100106	642.04	0.547246	0.0798314	6.85502	7.13027e-12	9.55969e-11	TRIOBP	11078	TRIO and F-actin binding protein	Q9H2D6
ENSG00000213799	243.958	0.547109	0.124109	4.40828	1.04195e-05	5.67497e-05	ZNF845	91664	zinc finger protein 845	Q96IR2
ENSG00000204764	64.57	0.547014	0.226713	2.4128	0.0158304	0.039111	RANBP17	64901	RAN binding protein 17	Q546R4
ENSG00000137868	288.413	0.5468	0.108814	5.0251	5.03174e-07	3.50418e-06	STRA6	64220	stimulated by retinoic acid 6	B3KPB8
ENSG00000131187	79.2378	0.546326	0.199414	2.73966	0.00615036	0.0172565	F12	2161	coagulation factor XII	P00748
ENSG00000158301	59.7978	0.546029	0.235217	2.32138	0.0202662	0.0482638	GPRASP2	114928	G protein-coupled receptor associated sorting protein 2	B3KW05
ENSG00000113140	17349.3	0.545811	0.0385211	14.1692	1.42192e-45	2.33534e-43	SPARC	6678	secreted protein acidic and cysteine rich	P09486
ENSG00000102781	601.487	0.545443	0.0825901	6.60422	3.99619e-11	4.89188e-10	KATNAL1	84056	katanin catalytic subunit A1 like 1	A0A024RDP8
ENSG00000114383	473.164	0.544825	0.0898409	6.06433	1.32503e-09	1.33627e-08	TUSC2	11334	tumor suppressor 2, mitochondrial calcium regulator	O75896
ENSG00000103021	64.4907	0.544139	0.221011	2.46205	0.0138145	0.0348419	CCDC113	29070	coiled-coil domain containing 113	Q9H0I3
ENSG00000172985	209.196	0.544118	0.126247	4.30994	1.63296e-05	8.61173e-05	SH3RF3	344558	SH3 domain containing ring finger 3	Q8TEJ3
ENSG00000168282	1616.91	0.544014	0.058559	9.29002	1.54266e-20	4.91514e-19	MGAT2	4247	mannosyl (alpha-1,6-)-glycoprotein beta-1,2-N-acetylglucosaminyltransferase	Q10469
ENSG00000119431	122.753	0.543964	0.167973	3.2384	0.00120202	0.00412208	HDHD3	81932	haloacid dehalogenase like hydrolase domain containing 3	Q9BSH5
ENSG00000166387	28.6166	0.543929	0.330746	1.64455	0.100063	0.180831	PPFIBP2	8495	PPFIA binding protein 2	Q8ND30
ENSG00000126458	397.032	0.543831	0.0938433	5.7951	6.82814e-09	6.26337e-08	RRAS	6237	RAS related	A0A024QZF2
ENSG00000239697	11.0234	0.543762	0.5217	1.04229	0.297277	0.422939	TNFSF12	8742	TNF superfamily member 12	O43508
ENSG00000125531	15.2075	0.543704	0.459523	1.18319	0.236733	0.356742	FNDC11	79025	fibronectin type III domain containing 11	Q9BVV2
ENSG00000137965	116.409	0.543326	0.173664	3.12861	0.00175638	0.00572914	IFI44	10561	interferon induced protein 44	Q8TCB0
ENSG00000189057	427.453	0.542325	0.0931984	5.81904	5.91858e-09	5.46904e-08	FAM111B	374393	family with sequence similarity 111 member B	Q6SJ93
ENSG00000178057	445.04	0.542293	0.0933283	5.81059	6.2254e-09	5.74102e-08	NDUFAF3	25915	NADH:ubiquinone oxidoreductase complex assembly factor 3	Q9BU61
ENSG00000159720	1975.39	0.5421	0.0529656	10.2349	1.38292e-24	6.46737e-23	ATP6V0D1	9114	ATPase H+ transporting V0 subunit d1	P61421
ENSG00000124243	195.052	0.542056	0.134937	4.01709	5.89211e-05	0.000277527	BCAS4	55653	breast carcinoma amplified sequence 4	Q8TDM0
ENSG00000158716	62.0183	0.541877	0.223503	2.42447	0.0153306	0.0380465	DUSP23	54935	dual specificity phosphatase 23	A0A140VJI5
ENSG00000167011	22.3183	0.540998	0.371906	1.45466	0.145762	0.244109	NAT16	375607	N-acetyltransferase 16 (putative)	Q8N8M0
ENSG00000130818	66.0028	0.540734	0.21437	2.52243	0.0116546	0.0301156	ZNF426	79088	zinc finger protein 426	K7ER43
ENSG00000168679	549.8	0.540644	0.0854476	6.3272	2.49652e-10	2.76199e-09	SLC16A4	9122	solute carrier family 16 member 4	O15374
ENSG00000106086	1361.81	0.540058	0.0608928	8.86899	7.38133e-19	2.04483e-17	PLEKHA8	84725	pleckstrin homology domain containing A8	Q96JA3
ENSG00000050327	138.055	0.540036	0.161779	3.3381	0.000843527	0.00302503	ARHGEF5	7984	Rho guanine nucleotide exchange factor 5	Q12774
ENSG00000124217	534.93	0.539644	0.088022	6.13078	8.74501e-10	9.05072e-09	MOCS3	27304	molybdenum cofactor synthesis 3	O95396
ENSG00000221994	17.4484	0.539316	0.425741	1.26677	0.205237	0.319196	ZNF630	57232	zinc finger protein 630	Q2M218
ENSG00000198786	48466.3	0.539147	0.115596	4.66406	3.10025e-06	1.86855e-05	ND5	4540	NADH dehydrogenase, subunit 5 (complex I)	P03915
ENSG00000163545	83.3169	0.539081	0.197048	2.73578	0.00622328	0.0174328	NUAK2	81788	NUAK family kinase 2	B4E0Y5
ENSG00000143554	27.1653	0.538918	0.342871	1.57178	0.116002	0.203453	SLC27A3	11000	solute carrier family 27 member 3	Q5K4L6
ENSG00000116209	1489.96	0.538863	0.0567841	9.48967	2.31762e-21	8.05387e-20	TMEM59	9528	transmembrane protein 59	D3DQ48
ENSG00000008517	253.891	0.538718	0.118612	4.54187	5.57582e-06	3.19984e-05	IL32	9235	interleukin 32	P24001
ENSG00000100612	493.872	0.537928	0.0848484	6.33988	2.29949e-10	2.55425e-09	DHRS7	51635	dehydrogenase/reductase 7	Q9Y394
ENSG00000198624	418.385	0.537487	0.0929526	5.78237	7.36545e-09	6.73385e-08	CCDC69	26112	coiled-coil domain containing 69	A6NI79
ENSG00000172594	114.149	0.537472	0.173805	3.09238	0.00198558	0.00638385	SMPDL3A	10924	sphingomyelin phosphodiesterase acid like 3A	Q92484
ENSG00000164609	1698.54	0.536577	0.0545903	9.82915	8.43236e-23	3.3429e-21	SLU7	10569	SLU7 homolog, splicing factor	O95391
ENSG00000204604	277.773	0.536143	0.114167	4.69612	2.65152e-06	1.62724e-05	ZNF468	90333	zinc finger protein 468	Q5VIY5
ENSG00000124151	1283.16	0.53604	0.0710019	7.54966	4.36411e-14	7.91161e-13	NCOA3	8202	nuclear receptor coactivator 3	Q59EE8
ENSG00000167642	90.5957	0.535968	0.185434	2.89035	0.00384815	0.0113925	SPINT2	10653	serine peptidase inhibitor, Kunitz type 2	A0A140VJV6
ENSG00000118640	2001.27	0.535684	0.0563189	9.51163	1.87707e-21	6.65708e-20	VAMP8	8673	vesicle associated membrane protein 8	Q9BV40
ENSG00000188486	3754.86	0.535256	0.0541822	9.87882	5.14346e-23	2.06277e-21	H2AFX	3014	H2A histone family member X	P16104
ENSG00000118507	18.9562	0.53519	0.404878	1.32185	0.186217	0.296452	AKAP7	9465	A-kinase anchoring protein 7	O43687
ENSG00000198585	688.872	0.534913	0.0765839	6.98466	2.85544e-12	4.05284e-11	NUDT16	131870	nudix hydrolase 16	Q96DE0
ENSG00000186862	75.7745	0.534853	0.202397	2.6426	0.00822727	0.0222731	PDZD7	79955	PDZ domain containing 7	Q9H5P4
ENSG00000006695	371.417	0.53478	0.0993652	5.38197	7.3676e-08	5.87874e-07	COX10	1352	COX10, heme A:farnesyltransferase cytochrome c oxidase assembly factor	Q12887
ENSG00000169955	132.08	0.534644	0.155403	3.44037	0.00058091	0.00217188	ZNF747	65988	zinc finger protein 747	Q9BV97
ENSG00000111907	3762.4	0.534115	0.0479862	11.1306	8.90558e-29	5.55934e-27	TPD52L1	7164	tumor protein D52 like 1	Q15730
ENSG00000113648	4986.21	0.533733	0.0452212	11.8027	3.77923e-32	2.92912e-30	H2AFY	9555	H2A histone family member Y	O75367
ENSG00000111237	652.497	0.533108	0.0757707	7.03582	1.98097e-12	2.88895e-11	VPS29	51699	VPS29, retromer complex component	F8VXU5
ENSG00000158234	127.583	0.532862	0.156336	3.40844	0.000653349	0.00241108	FAIM	55179	Fas apoptotic inhibitory molecule	Q9NVQ4
ENSG00000118922	140.459	0.532709	0.155189	3.43266	0.000597693	0.00222799	KLF12	11278	Kruppel like factor 12	Q8WWI3
ENSG00000085721	646.848	0.532705	0.0755717	7.049	1.80203e-12	2.64477e-11	RRN3	54700	RRN3 homolog, RNA polymerase I transcription factor	B7ZB55
ENSG00000175602	1587.61	0.532346	0.0627363	8.48546	2.14864e-17	5.29334e-16	CCDC85B	11007	coiled-coil domain containing 85B	Q15834
ENSG00000177576	13.3113	0.532255	0.475114	1.12027	0.262599	0.385816	C18orf32	497661	chromosome 18 open reading frame 32	Q8TCD1
ENSG00000174483	16.1614	0.532174	0.435606	1.22168	0.221827	0.339094	BBS1	582	Bardet-Biedl syndrome 1	Q8NFJ9
ENSG00000085741	22.9191	0.532003	0.363468	1.46369	0.14328	0.240649	WNT11	7481	Wnt family member 11	O96014
ENSG00000156804	38.4836	0.531699	0.299276	1.77662	0.0756308	0.143592	FBXO32	114907	F-box protein 32	Q969P5
ENSG00000135253	14.4281	0.531575	0.463542	1.14677	0.251477	0.373755	KCP	375616	kielin/chordin-like protein	Q6ZWJ8
ENSG00000182544	329.883	0.531391	0.102838	5.16728	2.37521e-07	1.76174e-06	MFSD5	84975	major facilitator superfamily domain containing 5	Q6N075
ENSG00000249459	52.4272	0.5312	0.24876	2.13539	0.0327295	0.0727446	ZNF286B	729288	zinc finger protein 286B	P0CG31
ENSG00000072818	55.1902	0.530365	0.251932	2.10519	0.0352745	0.0773316	ACAP1	9744	ArfGAP with coiled-coil, ankyrin repeat and PH domains 1	Q15027
ENSG00000128422	38.5403	0.529786	0.290502	1.82369	0.0681983	0.132107	KRT17	3872	keratin 17	Q04695
ENSG00000272398	9.38255	0.529229	0.575018	0.92037	0.35738	0.485876	CD24	100133941	CD24 molecule	B6EC88
ENSG00000108788	784.677	0.528386	0.0726676	7.27127	3.5613e-13	5.7464e-12	MLX	6945	MLX, MAX dimerization protein	Q9UH92
ENSG00000108797	170.744	0.527903	0.145833	3.61991	0.000294706	0.00118191	CNTNAP1	8506	contactin associated protein 1	P78357
[truncated: 10,612 more rows]
