# Supplementary material for: DIS3L2 knockdown impairs key oncogenic properties of colorectal cancer cells via the mTOR signaling pathway
Source: Cell Mol Life Sci. 2023 Jun 20;80(7):185. doi: 10.1007/s00018-023-04833-5 (PMC10282049; doi:10.1007/s00018-023-04833-5)
Supplement: Supplementary file 3 — Supplementary file3 (XLSX 320 KB) [file 18_2023_4833_MOESM3_ESM.xlsx]

## Sheet: BP_DIS3L2_UP
GO Biological Processes Terms - DIS3L2 KD - UPREGULATED GENES
	ID	Description	GeneRatio	BgRatio	pvalue	p.adjust	qvalue	geneID	Count
1	GO:0048193	Golgi vesicle transport	112/2702	359/18493	6.14e-16	2.75e-12	2.54e-12	KIF5A/F10/SPTBN4/RAB6B/SPTB/RAB30/COPZ2/COMMD1/FOLR1/GAS6/PICK1/AMN/F8/SNX8/RAB8B/SAR1A/KIF26A/GOSR2/GOLGB1/TRAPPC6A/EXOC1/AP2A1/EXOC5/CTSZ/SEC31A/STX5/COG6/WIPI1/YIF1B/CD59/SEC24D/SCFD1/YKT6/ACTR10/SNX2/KLHL20/RAB31/ARF5/KDELR3/STX18/NSF/SNAP23/SEC22B/TRAPPC1/PROS1/ARL3/GCC2/TBC1D20/LLGL1/C16orf70/SAR1B/YIPF5/STX6/GOLGA7/ARFGAP1/DYNLL1/SCAMP2/COG3/NRBP2/SURF4/NAPA/GOSR1/CCDC22/GAK/KDELR2/PPP6C/O…	112
2	GO:0006914	autophagy	134/2702	466/18493	1.36e-15	2.75e-12	2.54e-12	HAP1/RAB39B/LIX1/BMF/MAP1LC3A/TMEM150B/ADRB2/SVIP/TRIM21/ULK2/TP53INP2/CTSK/RASIP1/RRAGD/VPS37D/PIP4K2C/BOK/ATP6V1D/MTM1/RNF5/TOLLIP/PTPN22/HMOX1/PRKACA/ATP6V0D1/SIRT2/CHMP6/DAP/LZTS1/EXOC1/EXOC7/PRKAB1/TFEB/ATP6V0E2/ATP6V1E1/PRKAB2/FZD5/VAMP8/ATG2A/ZFYVE1/LEPR/ATP6V0E1/KDM4A/CLEC16A/PIM2/TMEM208/TMEM59/UBXN2B/WIPI1/ERN1/BAD/STX12/TECPR2/SCFD1/RNF185/MAP1LC3B/CPTP/ATP6V1B2/PSAP/CLU/PLEKHM1/VPS39/…	134
3	GO:0061919	process utilizing autophagic mechanism	134/2702	466/18493	1.36e-15	2.75e-12	2.54e-12	HAP1/RAB39B/LIX1/BMF/MAP1LC3A/TMEM150B/ADRB2/SVIP/TRIM21/ULK2/TP53INP2/CTSK/RASIP1/RRAGD/VPS37D/PIP4K2C/BOK/ATP6V1D/MTM1/RNF5/TOLLIP/PTPN22/HMOX1/PRKACA/ATP6V0D1/SIRT2/CHMP6/DAP/LZTS1/EXOC1/EXOC7/PRKAB1/TFEB/ATP6V0E2/ATP6V1E1/PRKAB2/FZD5/VAMP8/ATG2A/ZFYVE1/LEPR/ATP6V0E1/KDM4A/CLEC16A/PIM2/TMEM208/TMEM59/UBXN2B/WIPI1/ERN1/BAD/STX12/TECPR2/SCFD1/RNF185/MAP1LC3B/CPTP/ATP6V1B2/PSAP/CLU/PLEKHM1/VPS39/…	134
4	GO:0016236	macroautophagy	86/2702	279/18493	3.09e-12	4.68e-09	4.31e-09	LIX1/MAP1LC3A/ADRB2/ULK2/TP53INP2/RRAGD/VPS37D/PIP4K2C/ATP6V1D/MTM1/RNF5/HMOX1/PRKACA/ATP6V0D1/CHMP6/LZTS1/EXOC1/EXOC7/PRKAB1/ATP6V0E2/ATP6V1E1/PRKAB2/VAMP8/ATG2A/ZFYVE1/ATP6V0E1/CLEC16A/PIM2/UBXN2B/WIPI1/ERN1/STX12/SCFD1/MAP1LC3B/ATP6V1B2/CDK5/SEC22B/EPG5/GBA/TIGAR/WDR45/VPS25/CHMP2A/DYNLL1/VPS37B/NRBP2/RRAGA/ATG5/ATP6V0B/TCIRG1/OPTN/MTMR3/ATP6V0A1/ATP6V1H/LAMTOR4/AMBRA1/ATG2B/SNAP29/FUNDC1/SIRT…	86
5	GO:0006890	retrograde vesicle-mediated transport, Golgi to ER	37/2702	86/18493	1.76e-10	2.13e-07	1.96e-07	KIF5A/RAB6B/COPZ2/PICK1/KIF26A/SCFD1/ARF5/KDELR3/STX18/NSF/SEC22B/ARFGAP1/COG3/SURF4/NAPA/KDELR2/KLC2/ARCN1/BET1L/RINT1/COPE/ARFGAP2/UVRAG/COPB2/KIF4A/SCYL1/KIF18A/BICD2/TMED2/ARF4/GBF1/RER1/LMAN2/COPG1/COPB1/ARF3/RAB1A	37
6	GO:0006888	ER to Golgi vesicle-mediated transport	65/2702	211/18493	1.39e-09	1.41e-06	1.3e-06	F10/SPTBN4/SPTB/RAB30/COPZ2/FOLR1/GAS6/F8/SAR1A/GOSR2/GOLGB1/TRAPPC6A/CTSZ/SEC31A/STX5/COG6/YIF1B/CD59/SEC24D/SCFD1/YKT6/ACTR10/KDELR3/STX18/NSF/SEC22B/TRAPPC1/PROS1/TBC1D20/SAR1B/YIPF5/ARFGAP1/DYNLL1/COG3/NRBP2/NAPA/GOSR1/KDELR2/PPP6C/DCTN3/ARCN1/BET1L/BET1/CREB3L2/RINT1/COPE/RAB12/ARFGAP2/TRAPPC2/VTI1A/COPB2/DCTN1/DYNC1LI2/TMED2/ARF4/GBF1/LMAN2/DYNLL2/COPG1/COPB1/SEC16A/TMED4/NRBP1/ARF1/RAB1A	65
7	GO:0016050	vesicle organization	86/2702	314/18493	2.42e-09	2.1e-06	1.93e-06	SLC17A7/BAIAP3/CCDC136/TMEM175/FOLR1/RAB27A/F8/VPS37D/ALS2CL/SYT7/RAB32/RAB8B/SAR1A/TMEM127/CHMP6/GOSR2/TAP1/TRAPPC6A/ZNF385A/AKTIP/STX7/PHETA1/CTSZ/SEC31A/STX5/STX12/CD59/SEC24D/SCFD1/SNX11/RNF26/STX8/SAMD9/NSF/VPS39/SNAP23/CHMP1B/SEC22B/UNC13B/TRAPPC1/AP2M1/TBC1D20/SYP/SAR1B/STX6/CHMP1A/VPS25/AP1M1/RAB22A/CHMP2A/VPS37B/VAMP4/TSNARE1/NAPA/GOSR1/DTNBP1/SNAP47/PPP6C/SNX19/VPS8/SNAP29/SNX3/ZFYVE16/…	86
8	GO:0010506	regulation of autophagy	83/2702	303/18493	4.55e-09	3.45e-06	3.18e-06	RAB39B/BMF/TMEM150B/ADRB2/SVIP/TRIM21/ULK2/TP53INP2/RASIP1/RRAGD/PIP4K2C/BOK/ATP6V1D/MTM1/RNF5/PTPN22/HMOX1/PRKACA/ATP6V0D1/SIRT2/DAP/LZTS1/EXOC1/EXOC7/TFEB/ATP6V0E2/ATP6V1E1/FZD5/LEPR/ATP6V0E1/KDM4A/CLEC16A/PIM2/TMEM59/ERN1/BAD/SCFD1/CPTP/ATP6V1B2/PSAP/CDK5/OSBPL7/SEC22B/GBA/TIGAR/DAPK3/NRBP2/RRAGA/HAX1/ATP6V0B/PLK2/CTSA/OPTN/MTMR3/ATP6V0A1/ATP6V1H/LAMTOR4/USP33/AMBRA1/SIRT1/ATG101/EIF4G2/VPS26A…	83
9	GO:0010256	endomembrane system organization	102/2702	403/18493	8.65e-09	5.82e-06	5.37e-06	SH3GL2/BAIAP3/PLSCR4/FHDC1/SYT11/CXCR4/RAB30/CCDC136/SYNE1/RAB27A/ATL1/ABCD1/CAMSAP3/BAIAP2L1/REEP2/VPS37D/ALS2CL/PDE4DIP/SYT7/ASNA1/FCHO1/TMEM127/ARL6IP1/CHMP6/BCAS3/REEP1/TGFB2/GOLGB1/ZNF385A/AKTIP/ATL3/PHETA1/BAIAP2L2/STX5/UBXN2B/BIN1/FLOT1/RNF26/STX18/GET4/CLU/PRKCA/CHMP1B/CNEP1R1/GSN/GCC2/TBC1D20/SYP/STX6/CHMP1A/VPS25/EHD2/CUL7/RAB22A/CHMP2A/NDEL1/SUN2/VPS37B/VAMP4/COG3/SURF4/DTNBP1/AKAP8L/C…	102
10	GO:0006903	vesicle targeting	36/2702	93/18493	9.71e-09	5.89e-06	5.43e-06	FOLR1/F8/SAR1A/GOSR2/TRAPPC6A/CTSZ/SEC31A/STARD3/STX5/WIPI1/CD59/SEC24D/SCFD1/YKT6/NSF/SNAP23/SEC22B/TRAPPC1/TBC1D20/SAR1B/FAM91A1/NAPA/GOSR1/PPP6C/SNAP29/TBC1D23/BET1/WDR11/ARFGAP2/TRAPPC2/PSEN1/MAP4K2/TMED2/GBF1/SEC16A/RAB1A	36
11	GO:0034976	response to endoplasmic reticulum stress	73/2702	264/18493	2.5e-08	1.37e-05	1.27e-05	THBS4/FBXO2/ATF3/SVIP/THBS1/ATP2A1/PDX1/BOK/CHAC1/RNF5/CREBRF/ASNA1/ATP6V0D1/PPP2R5B/GOSR2/CREB3/DDIT3/SCAMP5/AMFR/SEC31A/WIPI1/ERN1/FLOT1/RNF185/DERL2/KDELR3/FAF2/TNFRSF10B/GET4/CLU/OS9/TSPYL2/MYDGF/TP53/RNF103/DNAJB2/RCN3/SEC61B/NRBF2/TMCO1/SRPRB/PARP16/CUL7/ARFGAP1/SDF2/ADD1/SYVN1/EDEM2/TMEM129/COL4A3BP/TLN1/DNAJC3/LMNA/SIRT1/MAN1B1/CREB3L2/TATDN2/DERL1/HM13/TMBIM6/UBE2J2/DCTN1/EXTL2/GSK3A/SEL…	73
12	GO:0035966	response to topologically incorrect protein	56/2702	189/18493	8.36e-08	4.22e-05	3.89e-05	THBS4/ATF3/THBS1/HSPA2/BOK/CHAC1/RNF5/CREBRF/ASNA1/ATP6V0D1/PPP2R5B/GOSR2/CREB3/DDIT3/AMFR/SEC31A/WIPI1/ERN1/RNF185/DERL2/KDELR3/FAF2/CLU/TSPYL2/MYDGF/KLHL15/DNAJB2/DNAJC4/SRPRB/PARP16/CUL7/ARFGAP1/SDF2/ADD1/SYVN1/UBE2W/EDEM2/TMEM129/OPTN/TLN1/DNAJC3/LMNA/CREB3L2/TATDN2/DERL1/TMBIM6/UBE2J2/DCTN1/EXTL2/GSK3A/MFN2/JKAMP/TM7SF3/WFS1/HSPA4/PTPN1	56
13	GO:0016241	regulation of macroautophagy	49/2702	158/18493	1.13e-07	5.25e-05	4.84e-05	ADRB2/RRAGD/PIP4K2C/ATP6V1D/MTM1/RNF5/HMOX1/PRKACA/ATP6V0D1/LZTS1/EXOC1/EXOC7/ATP6V0E2/ATP6V1E1/ATP6V0E1/CLEC16A/PIM2/ERN1/SCFD1/ATP6V1B2/CDK5/SEC22B/GBA/TIGAR/NRBP2/RRAGA/ATP6V0B/OPTN/MTMR3/ATP6V0A1/ATP6V1H/LAMTOR4/SIRT1/ATG101/VPS26A/QSOX1/RAB12/CALCOCO2/UVRAG/BNIP3L/ATP6V1A/RALB/LAMTOR5/ATG13/ATP6V1G1/MFN2/EXOC4/ATP6V1C1/CDC37	49
14	GO:0032386	regulation of intracellular transport	101/2702	422/18493	2.02e-07	8.29e-05	7.64e-05	HAP1/SLC51B/SYN1/CRYAB/PRKCG/DMTN/TNNC1/IFI27/SVIP/MX2/PAK1/GAS6/RAC2/STOM/REEP2/STXBP5L/TNNT2/SYT7/JUP/SIRT4/SAR1A/HMOX1/PRKACA/DAB2/BCAS3/REEP1/ARHGAP1/FZD5/VAMP8/CALM3/EHD1/STXBP2/RIMS3/SCFD1/DERL2/STX18/MYO1C/B3GAT3/OS9/CDK5/UNC13B/TP53/C12orf4/GCC2/TBC1D20/SYP/SAR1B/NAPB/YIPF5/PTPN14/GDI1/TMEM30A/EHD2/NDEL1/SPAG5/CEP131/UBL5/HAX1/HDAC3/NAPA/DTNBP1/EDEM2/FYN/AKAP8L/LEPROT/SNX3/MAPK14/SIRT1/BR…	101
15	GO:0016197	endosomal transport	59/2702	208/18493	2.05e-07	8.29e-05	7.64e-05	BAIAP3/CALY/RAB6B/RAB11FIP4/VPS37D/SNX8/CHMP6/GOSR2/AP1S1/ARHGAP1/CLN5/TBC1D10A/PHETA1/STX5/TMEM50B/EHD1/CLEC16A/YKT6/SNX2/VPS39/CHMP1B/GCC2/TOM1/VPS29/DENND1A/STX6/CHMP1A/TINAGL1/VPS25/EHD2/PQLC1/CHMP2A/VPS37B/VAMP4/TBC1D10B/CMTM6/GOSR1/RGP1/LEPROT/ZFYVE16/VPS37A/BET1L/VPS28/AP5M1/TBC1D23/VPS26A/VPS37C/RAB11A/RAB11FIP3/VPS54/VTI1A/DCTN1/AP5Z1/GBF1/VPS50/RAB8A/RAB7A/ARL4C/SNX1	59
16	GO:0032869	cellular response to insulin stimulus	58/2702	204/18493	2.38e-07	9e-05	8.3e-05	CEACAM1/KL/PRKCZ/PAK1/UCP2/PTPRE/SOCS1/ENPP1/BAIAP2L1/SLC9A1/ATP6V1D/PDK2/SLC2A8/RAB8B/ERRFI1/KANK1/ATP6V0D1/ENHO/USF1/ATP6V1F/ATP6V0E2/ATP6V1E1/FOXO4/ATP6V0E1/ADIPOR1/LPIN2/RAB31/ATP6V1B2/MYO1C/KAT2B/GPR21/ZNF106/GOT1/NDEL1/ATP6AP1/ATP6V0B/TCIRG1/PIK3R3/ATP6V0A1/ATP6V1H/SYAP1/SIRT1/PDPK1/CAV2/AKT2/ATP6V1A/GSK3A/CCND3/ATP6V1G1/BAIAP2/GNAI2/RAB8A/GRB2/RELA/ATP6V1C1/SRD5A1/CDK4/PTPN1	58
17	GO:0008286	insulin receptor signaling pathway	42/2702	132/18493	4.09e-07	0.000142917	0.000131746	KL/PRKCZ/PTPRE/SOCS1/ENPP1/BAIAP2L1/ATP6V1D/PDK2/SLC2A8/KANK1/ATP6V0D1/ENHO/ATP6V1F/ATP6V0E2/ATP6V1E1/FOXO4/ATP6V0E1/ADIPOR1/ATP6V1B2/GPR21/ZNF106/NDEL1/ATP6AP1/ATP6V0B/TCIRG1/PIK3R3/ATP6V0A1/ATP6V1H/SIRT1/CAV2/AKT2/ATP6V1A/GSK3A/CCND3/ATP6V1G1/BAIAP2/GNAI2/GRB2/RELA/ATP6V1C1/CDK4/PTPN1	42
18	GO:0006986	response to unfolded protein	50/2702	169/18493	4.25e-07	0.000142917	0.000131746	THBS4/ATF3/THBS1/HSPA2/BOK/CHAC1/CREBRF/ASNA1/ATP6V0D1/PPP2R5B/GOSR2/CREB3/DDIT3/AMFR/SEC31A/WIPI1/ERN1/DERL2/KDELR3/FAF2/TSPYL2/MYDGF/DNAJB2/DNAJC4/SRPRB/PARP16/CUL7/ARFGAP1/ADD1/SYVN1/EDEM2/TMEM129/OPTN/TLN1/DNAJC3/LMNA/CREB3L2/TATDN2/DERL1/TMBIM6/UBE2J2/DCTN1/EXTL2/GSK3A/MFN2/JKAMP/TM7SF3/WFS1/HSPA4/PTPN1	50
19	GO:0036498	IRE1-mediated unfolded protein response	25/2702	62/18493	6.96e-07	0.000222041	0.000204685	ASNA1/ATP6V0D1/PPP2R5B/GOSR2/SEC31A/WIPI1/ERN1/KDELR3/TSPYL2/MYDGF/SRPRB/PARP16/CUL7/ARFGAP1/ADD1/SYVN1/TLN1/DNAJC3/LMNA/TATDN2/DCTN1/EXTL2/GSK3A/WFS1/PTPN1	25
20	GO:0002283	neutrophil activation involved in immune response	111/2702	488/18493	7.93e-07	0.000240139	0.000221368	CEACAM6/GCA/CRISPLD2/RAB3D/SLPI/QPCT/FCGR2A/NFASC/CEACAM1/SVIP/SIRPA/NEU1/CFD/HPSE/RAB27A/STOM/FUCA1/ATP6V1D/C3/JUP/TOLLIP/CYB5R3/KCNAB2/PLEKHO2/TRPM2/B4GALT1/YPEL5/ASAH1/ORMDL3/TMEM179B/CTSH/GNS/ARSA/TIMP2/COMMD3/CTSZ/VAMP8/GRN/STK10/ANPEP/HEXB/STXBP2/CSTB/GM2A/CD59/ACTR10/OSTF1/RAB31/ANXA3/FAF2/PSAP/NAPRT/SNAP23/ALDH3B1/TRAPPC1/GSN/B2M/SERPINB1/TOM1/SRP14/ARSB/GALNS/TMEM30A/NPC2/AGPAT2/PRCP/GOL…	111
21	GO:0016482	cytosolic transport	46/2702	154/18493	8.99e-07	0.000259509	0.000239224	KIF5A/BAIAP3/RAB6B/SYT7/EMP2/SNX8/WDR91/DAB2/GOSR2/AP1S1/AP2A1/AKTIP/CLN5/TBC1D10A/PHETA1/STX5/WIPI1/STX8/YKT6/SNX2/KLHL20/GCC2/SNX16/VPS29/STX6/PQLC1/TBC1D10B/GOSR1/RGP1/GAK/SNX3/BET1L/TBC1D23/VPS26A/MAP2K2/VPS54/DNAJC13/VTI1A/MTMR2/DCTN1/LAMP1/EZR/GBF1/RAB7A/SNX1/MYO1D	46
22	GO:0043312	neutrophil degranulation	110/2702	485/18493	1.03e-06	0.000283228	0.000261089	CEACAM6/GCA/CRISPLD2/RAB3D/SLPI/QPCT/FCGR2A/NFASC/CEACAM1/SVIP/SIRPA/NEU1/CFD/HPSE/RAB27A/STOM/FUCA1/ATP6V1D/C3/JUP/TOLLIP/CYB5R3/KCNAB2/PLEKHO2/TRPM2/B4GALT1/YPEL5/ASAH1/ORMDL3/TMEM179B/CTSH/GNS/ARSA/TIMP2/COMMD3/CTSZ/VAMP8/GRN/STK10/ANPEP/HEXB/STXBP2/CSTB/GM2A/CD59/ACTR10/OSTF1/RAB31/ANXA3/FAF2/PSAP/NAPRT/SNAP23/ALDH3B1/TRAPPC1/GSN/B2M/SERPINB1/TOM1/SRP14/ARSB/GALNS/TMEM30A/NPC2/AGPAT2/PRCP/GOL…	110
23	GO:0006892	post-Golgi vesicle-mediated transport	33/2702	97/18493	1.31e-06	0.000330729	0.000304877	COMMD1/AMN/GOSR2/EXOC1/AP2A1/EXOC5/WIPI1/SCFD1/KLHL20/RAB31/ARF5/NSF/SNAP23/ARL3/LLGL1/C16orf70/GOLGA7/SCAMP2/CCDC22/GAK/OPTN/RP2/BBS2/CNST/VPS54/VTI1A/LAMP1/ARF4/GBF1/IGF2R/EXOC4/ARF1/ARF3	33
24	GO:0032868	response to insulin	67/2702	259/18493	1.31e-06	0.000330729	0.000304877	CEACAM1/KL/PRKCZ/PAK1/UCP2/PTPRE/SOCS1/ENPP1/BAIAP2L1/SLC9A1/PPARA/ATP6V1D/PDK2/SLC2A8/RAB8B/ERRFI1/KANK1/ATP6V0D1/ADM/ENHO/USF1/ATP6V1F/FABP3/UPRT/EPM2AIP1/ATP6V0E2/ATP6V1E1/FOXO4/ATP6V0E1/ADIPOR1/LPIN2/RAB31/ATP6V1B2/MYO1C/KAT2B/INSIG2/GPR21/ZNF106/GOT1/NDEL1/ATP6AP1/ATP6V0B/TCIRG1/PIK3R3/ATP6V0A1/ATP6V1H/SYAP1/SIRT1/HADHA/PDPK1/CAV2/AKT2/ATP6V1A/GSK3A/CCND3/ATP6V1G1/BAIAP2/GNAI2/LYN/RAB8A/GGH/…	67
25	GO:0002446	neutrophil mediated immunity	112/2702	499/18493	1.4e-06	0.000340403	0.000313795	CEACAM6/GCA/CRISPLD2/RAB3D/SLPI/QPCT/FCGR2A/NFASC/CEACAM1/SVIP/SIRPA/NEU1/CFD/HPSE/RAB27A/STOM/FUCA1/ATP6V1D/C3/JUP/TOLLIP/CYB5R3/KCNAB2/PLEKHO2/TRPM2/B4GALT1/YPEL5/ASAH1/ORMDL3/TMEM179B/CTSH/GNS/ARSA/TUSC2/TIMP2/COMMD3/CTSZ/VAMP8/GRN/STK10/ANPEP/HEXB/STXBP2/CSTB/GM2A/CD59/ACTR10/OSTF1/RAB31/ANXA3/FAF2/PSAP/NAPRT/SNAP23/ALDH3B1/TRAPPC1/GSN/B2M/SERPINB1/TOM1/SRP14/ARSB/GALNS/TMEM30A/NPC2/AGPAT2/PR…	112
26	GO:0051656	establishment of organelle localization	110/2702	491/18493	1.91e-06	0.000444889	0.000410114	SNPH/HAP1/KIF5A/SYN1/KIF5C/PRKCG/SYT11/PRKCZ/MEI1/FOLR1/RAC2/RAB27A/RASGRP1/F8/STXBP5L/SYT7/SAR1A/HMOX1/CHMP6/GOSR2/TRAPPC6A/SV2A/CDCA5/CTSZ/VAMP8/CALM3/TRAK2/SEC31A/STARD3/STX5/STXBP2/UBXN2B/WIPI1/RIMS3/CD59/SEC24D/SCFD1/YKT6/MYO1C/NSF/SNAP23/CDK5/CHMP1B/SEC22B/UNC13B/TRAPPC1/BBS5/C12orf4/TBC1D20/CDCA8/LLGL1/SYP/SAR1B/FAM91A1/NAPB/CHMP1A/SPIRE2/CHMP2A/PAX6/NDEL1/ATP6AP1/SUN2/SPAG5/FAM83D/NAPA/GO…	110
27	GO:0042775	mitochondrial ATP synthesis coupled electron transport	30/2702	86/18493	2.17e-06	0.000479394	0.000441922	UQCR10/CYTB/ND3/MECP2/NDUFB1/SDHAF2/NDUFA8/COX5B/NDUFA6/UQCRQ/NDUFB6/NDUFB7/COX10/NDUFB10/NDUFS6/NDUFV1/NDUFS4/NDUFA12/SDHC/UQCRC1/CDK1/NDUFA1/NDUFB5/NDUFV3/NDUFB4/SDHA/NDUFB3/NDUFS1/PARK7/NDUFA10	30
28	GO:0042119	neutrophil activation	111/2702	498/18493	2.22e-06	0.000479394	0.000441922	CEACAM6/GCA/CRISPLD2/RAB3D/SLPI/QPCT/FCGR2A/NFASC/CEACAM1/SVIP/SIRPA/NEU1/CFD/HPSE/RAB27A/STOM/FUCA1/ATP6V1D/C3/JUP/TOLLIP/CYB5R3/KCNAB2/PLEKHO2/TRPM2/B4GALT1/YPEL5/ASAH1/ORMDL3/TMEM179B/CTSH/GNS/ARSA/TIMP2/COMMD3/CTSZ/VAMP8/GRN/STK10/ANPEP/HEXB/STXBP2/CSTB/GM2A/CD59/ACTR10/OSTF1/RAB31/ANXA3/FAF2/PSAP/NAPRT/SNAP23/ALDH3B1/TRAPPC1/GSN/B2M/SERPINB1/TOM1/SRP14/ARSB/GALNS/TMEM30A/NPC2/AGPAT2/PRCP/GOL…	111
29	GO:0042773	ATP synthesis coupled electron transport	30/2702	87/18493	2.85e-06	0.000595928	0.000549347	UQCR10/CYTB/ND3/MECP2/NDUFB1/SDHAF2/NDUFA8/COX5B/NDUFA6/UQCRQ/NDUFB6/NDUFB7/COX10/NDUFB10/NDUFS6/NDUFV1/NDUFS4/NDUFA12/SDHC/UQCRC1/CDK1/NDUFA1/NDUFB5/NDUFV3/NDUFB4/SDHA/NDUFB3/NDUFS1/PARK7/NDUFA10	30
30	GO:0016054	organic acid catabolic process	67/2702	265/18493	3.09e-06	0.000604595	0.000557337	CYP4F12/ACOX2/CYP26B1/CPT1C/HOGA1/TDO2/AMDHD1/GLUL/HYAL1/ALDH1L2/AIG1/ALDH6A1/PCYOX1L/EHHADH/PHYH/HAO2/CRYL1/PIPOX/ACOT4/ABCD1/MCCC1/ACADSB/SLC9A1/ASRGL1/PPARA/PPM1K/HAAO/GAD1/DECR1/CRAT/RENBP/LIPE/HEXB/TST/ACSF3/LPIN2/DCXR/ECH1/DDAH2/PECR/CROT/ECHS1/GOT1/ACOX1/THNSL2/MECR/ACACB/ACOT8/TXN2/OAT/BDH2/HSD17B10/BCAT2/GCAT/CD44/ABCD3/HADHA/ABHD10/FAH/QPRT/GCDH/BCKDK/ABAT/AKT2/HGD/DLST/MCCC2	67
31	GO:0046395	carboxylic acid catabolic process	67/2702	265/18493	3.09e-06	0.000604595	0.000557337	CYP4F12/ACOX2/CYP26B1/CPT1C/HOGA1/TDO2/AMDHD1/GLUL/HYAL1/ALDH1L2/AIG1/ALDH6A1/PCYOX1L/EHHADH/PHYH/HAO2/CRYL1/PIPOX/ACOT4/ABCD1/MCCC1/ACADSB/SLC9A1/ASRGL1/PPARA/PPM1K/HAAO/GAD1/DECR1/CRAT/RENBP/LIPE/HEXB/TST/ACSF3/LPIN2/DCXR/ECH1/DDAH2/PECR/CROT/ECHS1/GOT1/ACOX1/THNSL2/MECR/ACACB/ACOT8/TXN2/OAT/BDH2/HSD17B10/BCAT2/GCAT/CD44/ABCD3/HADHA/ABHD10/FAH/QPRT/GCDH/BCKDK/ABAT/AKT2/HGD/DLST/MCCC2	67
32	GO:0031346	positive regulation of cell projection organization	87/2702	371/18493	3.36e-06	0.000637043	0.000587248	STMN2/HAP1/MAP6/NGFR/DZIP1/CAMK2B/SCN1B/RGS2/ENC1/PAK1/CDC42EP3/TGFB3/RAC2/TIAM1/SHANK2/EPS8L2/PTK2B/KCTD17/BMP5/RAB8B/PPP2R5B/BCAS3/CRABP2/RAPGEF2/CDC42EP5/RETREG3/AP2A1/SERPINI1/DOCK11/TGFBR1/BMP7/PLXNA2/BHLHB9/PLXNA3/BRK1/RRN3/PLEKHM1/PLXNB2/ATP7A/ANAPC2/ARSB/TMEM106B/GDI1/BDNF/SKIL/TMEM30A/CUL7/DYNLL1/METRN/NDEL1/WASF2/FYN/EPS8L1/ILK/FBXO31/SEMA5A/PARP6/TENM2/SNX3/TRAK1/MOB2/BRAF/ARPC2/MARK4/…	87
33	GO:0048199	vesicle targeting, to, from or within Golgi	27/2702	75/18493	3.47e-06	0.000637829	0.000587972	FOLR1/F8/SAR1A/GOSR2/TRAPPC6A/CTSZ/SEC31A/STX5/WIPI1/CD59/SEC24D/SCFD1/NSF/SEC22B/TRAPPC1/TBC1D20/SAR1B/NAPA/GOSR1/PPP6C/BET1/ARFGAP2/TRAPPC2/TMED2/GBF1/SEC16A/RAB1A	27
34	GO:0051650	establishment of vesicle localization	71/2702	290/18493	5.44e-06	0.000969706	0.000893908	SNPH/HAP1/KIF5A/SYN1/KIF5C/PRKCG/SYT11/PRKCZ/FOLR1/RAB27A/RASGRP1/F8/STXBP5L/SYT7/SAR1A/GOSR2/TRAPPC6A/SV2A/CTSZ/CALM3/TRAK2/SEC31A/STARD3/STX5/WIPI1/RIMS3/CD59/SEC24D/SCFD1/YKT6/MYO1C/NSF/SNAP23/CDK5/SEC22B/UNC13B/TRAPPC1/BBS5/TBC1D20/SYP/SAR1B/FAM91A1/NAPB/NDEL1/NAPA/GOSR1/DTNBP1/SNAP47/PPP6C/PIP5K1C/BBS2/SNAP29/BBS7/TRAK1/BRAF/TBC1D23/BET1/GIPC1/RAB11A/WDR11/PPFIA3/ARFGAP2/TRAPPC2/PSEN1/MAP4K2…	71
35	GO:0007034	vacuolar transport	39/2702	131/18493	6.45e-06	0.0011167	0.00102942	CACNG8/ADRB2/MTM1/ATP6V0D1/CHMP6/GOSR2/AKTIP/TRAK2/TMEM50B/CLEC16A/BIN1/STX8/CLU/VPS39/DTX3L/CHMP1B/GCC2/SNX16/ARSB/TMEM106B/CHMP1A/VPS25/CHMP2A/LEPROT/GAK/TRAK1/ZFYVE16/VPS28/RAB12/VPS54/NDFIP2/GNPTG/NCOA4/VTI1A/LAMP1/IGF2R/CDX2/RAB7A/ARF1	39
36	GO:0035967	cellular response to topologically incorrect protein	43/2702	151/18493	7.84e-06	0.00131906	0.00121596	ATF3/HSPA2/BOK/RNF5/CREBRF/ASNA1/ATP6V0D1/PPP2R5B/GOSR2/CREB3/DDIT3/AMFR/SEC31A/WIPI1/ERN1/RNF185/DERL2/KDELR3/TSPYL2/MYDGF/KLHL15/SRPRB/PARP16/CUL7/ARFGAP1/SDF2/ADD1/SYVN1/UBE2W/OPTN/TLN1/DNAJC3/LMNA/CREB3L2/TATDN2/DERL1/TMBIM6/DCTN1/EXTL2/GSK3A/TM7SF3/WFS1/PTPN1	43
37	GO:0051098	regulation of binding	85/2702	369/18493	9.04e-06	0.00147989	0.00136421	PLCL1/NKX3-1/TEX14/NFATC4/SLPI/DZIP1/ADRB2/POU4F1/PDGFB/GATA3/MSX1/TIAM1/PPARA/SMARCD3/HMOX1/PRKACA/SIRT2/LHX2/ENHO/DAB2/MAPRE3/PARP9/DDIT3/KDM4D/RAPGEF2/AKTIP/CLN5/TGFBR1/CDCA5/NES/CTSZ/AMFR/CALM3/ID1/PIM2/FLOT1/TMSB4X/ERCC3/MAD2L2/DTX3L/CDK5/HABP4/EPB41L5/B2M/ID2/GTF2B/DNAJB2/BDNF/MITD1/SENP2/ADD1/TFIP11/H1F0/TTBK1/NEK2/PLK2/DTNBP1/PIN1/EDF1/LARP6/BAMBI/PYGO2/ZNF593/KLF4/USP33/NRG1/EIF4A3/SYAP1…	85
38	GO:0048278	vesicle docking	24/2702	66/18493	9.8e-06	0.00156229	0.00144017	SNPH/SYTL2/RAB3D/RAB8B/STX7/EXOC5/STX5/STXBP2/STX12/SCFD1/VPS45/STX8/YKT6/SCFD2/NSF/UNC13B/STX6/TSNARE1/PPFIA3/CAV2/RALB/STXBP1/RAB8A/EXOC4	24
39	GO:0022406	membrane docking	48/2702	177/18493	1.04e-05	0.00161054	0.00148466	SNPH/SYTL2/RAB3D/CEP70/TUBB4A/TUBA1A/RAB8B/PRKACA/STX7/SDCCAG8/EXOC5/VAMP8/STX5/STXBP2/STX12/SCFD1/VPS45/STX8/YKT6/SCFD2/NPHP1/NSF/UNC13B/STX6/DYNLL1/CEP131/TUBA4A/TSNARE1/NEK2/HAUS2/PEX16/TCTN3/DCTN3/KIF24/SNAP29/SNX3/MARK4/RAB11A/PPFIA3/CAV2/DCTN1/RALB/EZR/STXBP1/CDK1/RAB8A/EXOC4/RAB7A	48
40	GO:0051648	vesicle localization	73/2702	306/18493	1.07e-05	0.00162278	0.00149593	SNPH/HAP1/KIF5A/SYN1/KIF5C/PRKCG/SYT11/PRKCZ/BRSK1/FOLR1/RAB27A/RASGRP1/F8/STXBP5L/SYT7/SAR1A/GOSR2/TPGS1/TRAPPC6A/SV2A/CTSZ/CALM3/TRAK2/SEC31A/STARD3/STX5/WIPI1/RIMS3/CD59/SEC24D/SCFD1/YKT6/MYO1C/NSF/SNAP23/CDK5/SEC22B/UNC13B/TRAPPC1/BBS5/TBC1D20/SYP/SAR1B/FAM91A1/NAPB/NDEL1/NAPA/GOSR1/DTNBP1/SNAP47/PPP6C/PIP5K1C/BBS2/SNAP29/BBS7/TRAK1/BRAF/TBC1D23/BET1/GIPC1/RAB11A/WDR11/PPFIA3/ARFGAP2/TRAPPC2/…	73
41	GO:0006901	vesicle coating	25/2702	71/18493	1.24e-05	0.00182931	0.00168632	FOLR1/F8/SAR1A/GOSR2/TRAPPC6A/CTSZ/SEC31A/STX5/CD59/SEC24D/SCFD1/NSF/SEC22B/TRAPPC1/TBC1D20/SAR1B/NAPA/PPP6C/BET1/ARFGAP2/TRAPPC2/TMED2/GBF1/SEC16A/RAB1A	25
42	GO:0033572	transferrin transport	16/2702	36/18493	1.63e-05	0.00234786	0.00216434	ATP6V1D/ATP6V0D1/ARHGAP1/ATP6V1F/ATP6V0E2/ATP6V1E1/ATP6V0E1/ATP6V1B2/ATP6AP1/ATP6V0B/TCIRG1/ATP6V0A1/ATP6V1H/ATP6V1A/ATP6V1G1/ATP6V1C1	16
43	GO:0044282	small molecule catabolic process	95/2702	431/18493	1.87e-05	0.00263649	0.00243041	CYP4F12/ACOX2/INPP5J/ENTPD2/CYP26B1/CPT1C/HOGA1/TDO2/AMDHD1/OXCT1/GLUL/HYAL1/ALDH1L2/FUT1/AIG1/ALDH6A1/PGM2L1/PCYOX1L/EHHADH/PHYH/HAO2/CRYL1/PIPOX/ACOT4/ABCD1/CDADC1/MCCC1/ACADSB/SLC9A1/ASRGL1/PPARA/GALK1/RBKS/PPM1K/HAAO/NT5M/GK/GAD1/DECR1/NUDT18/NUDT16/CRAT/RENBP/ENO3/LIPE/BPGM/HEXB/TST/BAD/HAGH/ACSF3/LPIN2/DCXR/GLYCTK/ECH1/DDAH2/ALDH3B1/PECR/CROT/TIGAR/ECHS1/GOT1/ACOX1/THNSL2/MECR/ACACB/ALDOC/A…	95
44	GO:0034620	cellular response to unfolded protein	38/2702	133/18493	2.37e-05	0.00327051	0.00301487	ATF3/HSPA2/BOK/CREBRF/ASNA1/ATP6V0D1/PPP2R5B/GOSR2/CREB3/DDIT3/AMFR/SEC31A/WIPI1/ERN1/DERL2/KDELR3/TSPYL2/MYDGF/SRPRB/PARP16/CUL7/ARFGAP1/ADD1/SYVN1/OPTN/TLN1/DNAJC3/LMNA/CREB3L2/TATDN2/DERL1/TMBIM6/DCTN1/EXTL2/GSK3A/TM7SF3/WFS1/PTPN1	38
45	GO:0000422	autophagy of mitochondrion	25/2702	74/18493	2.79e-05	0.0035776	0.00329795	MAP1LC3A/CTSK/FZD5/ATG2A/CLEC16A/WIPI1/MAP1LC3B/GBA/TIGAR/WDR45/HAX1/ATG5/OPTN/AMBRA1/ATG2B/FUNDC1/BNIP3L/GSK3A/MUL1/MARK2/ATG13/MFN2/GABARAPL2/PARK7/CDC37	25
46	GO:0061726	mitochondrion disassembly	25/2702	74/18493	2.79e-05	0.0035776	0.00329795	MAP1LC3A/CTSK/FZD5/ATG2A/CLEC16A/WIPI1/MAP1LC3B/GBA/TIGAR/WDR45/HAX1/ATG5/OPTN/AMBRA1/ATG2B/FUNDC1/BNIP3L/GSK3A/MUL1/MARK2/ATG13/MFN2/GABARAPL2/PARK7/CDC37	25
47	GO:0015991	ATP hydrolysis coupled proton transport	14/2702	30/18493	2.8e-05	0.0035776	0.00329795	ATP6V0D1/ATP6V1F/ATP6V0E2/ATP6V1E1/ATP6V0E1/ATP6V1B2/ATP1A3/ATP6AP1/ATP6V0B/TCIRG1/ATP6V0A1/ATP6V1H/ATP6V1A/ATP6V1C1	14
48	GO:0032527	protein exit from endoplasmic reticulum	18/2702	45/18493	2.83e-05	0.0035776	0.00329795	SLC51B/SVIP/SAR1A/DERL2/FAF2/OS9/GCC2/SAR1B/SEC61B/TMEM30A/SYVN1/EDEM2/TMEM129/DERL1/HM13/SEL1L/SEC16A/ERLEC1	18
49	GO:1904380	endoplasmic reticulum mannose trimming	2002-10-01	17/18493	3.16e-05	0.00390594	0.00360063	RNF5/AMFR/RNF185/DERL2/OS9/RNF103/SYVN1/EDEM2/MAN1B1/SEL1L	10
50	GO:0015988	energy coupled proton transmembrane transport, against electrochemical gradient	15/2702	34/18493	3.33e-05	0.0040349	0.00371951	CYTB/ATP6V0D1/ATP6V1F/ATP6V0E2/ATP6V1E1/ATP6V0E1/ATP6V1B2/ATP1A3/ATP6AP1/ATP6V0B/TCIRG1/ATP6V0A1/ATP6V1H/ATP6V1A/ATP6V1C1	15
51	GO:0030968	endoplasmic reticulum unfolded protein response	34/2702	116/18493	3.51e-05	0.0041765	0.00385004	ATF3/BOK/CREBRF/ASNA1/ATP6V0D1/PPP2R5B/GOSR2/CREB3/DDIT3/AMFR/SEC31A/WIPI1/ERN1/DERL2/KDELR3/TSPYL2/MYDGF/SRPRB/PARP16/CUL7/ARFGAP1/ADD1/SYVN1/TLN1/DNAJC3/LMNA/CREB3L2/TATDN2/DERL1/DCTN1/EXTL2/GSK3A/WFS1/PTPN1	34
52	GO:0015682	ferric iron transport	16/2702	38/18493	3.7e-05	0.00419016	0.00386263	ATP6V1D/ATP6V0D1/ARHGAP1/ATP6V1F/ATP6V0E2/ATP6V1E1/ATP6V0E1/ATP6V1B2/ATP6AP1/ATP6V0B/TCIRG1/ATP6V0A1/ATP6V1H/ATP6V1A/ATP6V1G1/ATP6V1C1	16
53	GO:0072512	trivalent inorganic cation transport	16/2702	38/18493	3.7e-05	0.00419016	0.00386263	ATP6V1D/ATP6V0D1/ARHGAP1/ATP6V1F/ATP6V0E2/ATP6V1E1/ATP6V0E1/ATP6V1B2/ATP6AP1/ATP6V0B/TCIRG1/ATP6V0A1/ATP6V1H/ATP6V1A/ATP6V1G1/ATP6V1C1	16
54	GO:0042147	retrograde transport, endosome to Golgi	27/2702	84/18493	3.73e-05	0.00419016	0.00386263	BAIAP3/RAB6B/SNX8/GOSR2/AP1S1/CLN5/TBC1D10A/PHETA1/STX5/YKT6/SNX2/GCC2/VPS29/STX6/PQLC1/TBC1D10B/GOSR1/RGP1/BET1L/TBC1D23/VPS26A/VPS54/VTI1A/DCTN1/GBF1/RAB7A/SNX1	27
55	GO:0006906	vesicle fusion	28/2702	89/18493	4.18e-05	0.00460528	0.0042453	TMEM175/SYT7/RAB8B/GOSR2/TAP1/STX7/STX5/STX12/STX8/SAMD9/VPS39/SNAP23/SEC22B/STX6/VAMP4/TSNARE1/GOSR1/SNAP47/VPS8/SNAP29/CAV2/UVRAG/VTI1A/AKT2/STXBP1/RAB8A/RAB7A/ANXA2	28
56	GO:0048207	vesicle targeting, rough ER to cis-Golgi	23/2702	67/18493	4.33e-05	0.00460528	0.0042453	FOLR1/F8/SAR1A/GOSR2/TRAPPC6A/CTSZ/SEC31A/STX5/CD59/SEC24D/SCFD1/NSF/SEC22B/TRAPPC1/TBC1D20/SAR1B/NAPA/PPP6C/BET1/TRAPPC2/TMED2/SEC16A/RAB1A	23
57	GO:0048208	COPII vesicle coating	23/2702	67/18493	4.33e-05	0.00460528	0.0042453	FOLR1/F8/SAR1A/GOSR2/TRAPPC6A/CTSZ/SEC31A/STX5/CD59/SEC24D/SCFD1/NSF/SEC22B/TRAPPC1/TBC1D20/SAR1B/NAPA/PPP6C/BET1/TRAPPC2/TMED2/SEC16A/RAB1A	23
58	GO:0010498	proteasomal protein catabolic process	97/2702	452/18493	4.66e-05	0.00486854	0.00448799	PRKCG/FBXO2/IFI27/SVIP/ENC1/COMMD1/CEBPA/FBXO44/RNF4/KCTD17/MTM1/SPOPL/RNF5/RNF19B/KCTD5/PRKACA/SIRT2/FBXL5/DAB2/TRIM38/DDIT3/RNF144A/FBXL18/KCTD2/FBXL15/TRIM3/AMFR/FAM122A/SMAD7/CLEC16A/UBXN2B/OPHN1/RNF185/DERL2/KLHL20/FAF2/GET4/CLU/NUB1/OS9/OSBPL7/KLHL15/GBA/RNF103/ANAPC2/BIRC2/DNAJB2/RCN3/SEC61B/UBXN11/SPOP/CUL4B/UBR1/SDF2/SYVN1/UBE2W/PLK2/EDEM2/TMEM129/KLHL42/NR1D1/FBXO31/ANAPC11/RNF40/SOCS4/…	97
59	GO:0007031	peroxisome organization	26/2702	81/18493	5.3e-05	0.00541928	0.00499568	ACOX2/PEX11G/EHHADH/PHYH/HAO2/PIPOX/ACOT4/ABCD1/RAB8B/PEX11B/CRAT/ACOT2/MPV17/ECH1/EPHX2/GSTK1/PECR/CROT/ACOX1/ACOT8/DHRS4/PEX16/ABCD3/ZFAND6/PEX19/MFF	26
60	GO:0022904	respiratory electron transport chain	31/2702	104/18493	5.37e-05	0.00541928	0.00499568	UQCR10/CYTB/ND3/MECP2/NDUFB1/SDHAF2/NDUFA8/ETFRF1/COX5B/NDUFA6/UQCRQ/NDUFB6/NDUFB7/COX10/NDUFB10/NDUFS6/NDUFV1/NDUFS4/NDUFA12/SDHC/UQCRC1/CDK1/NDUFA1/NDUFB5/NDUFV3/NDUFB4/SDHA/NDUFB3/NDUFS1/PARK7/NDUFA10	31
61	GO:0090174	organelle membrane fusion	29/2702	95/18493	5.72e-05	0.00563998	0.00519913	TMEM175/SYT7/RAB8B/GOSR2/TAP1/STX7/STX5/STX12/STX8/SAMD9/VPS39/SNAP23/SEC22B/STX6/VAMP4/TSNARE1/GOSR1/SNAP47/VPS8/SNAP29/CAV2/UVRAG/VTI1A/AKT2/STXBP1/RAB8A/RAB7A/RCC1L/ANXA2	29
62	GO:0032388	positive regulation of intracellular transport	53/2702	214/18493	5.77e-05	0.00563998	0.00519913	SLC51B/PAK1/GAS6/RAC2/STOM/SYT7/JUP/SAR1A/PRKACA/DAB2/BCAS3/FZD5/VAMP8/EHD1/STX18/MYO1C/B3GAT3/CDK5/UNC13B/TP53/TBC1D20/SAR1B/TMEM30A/EHD2/SPAG5/CEP131/UBL5/HDAC3/EDEM2/FYN/LEPROT/MAPK14/OAZ2/SMAD3/CDC42/UBE2J2/MTMR2/PSEN1/AKT2/GSK3A/EZR/NUMA1/STXBP1/TCAF1/ATG13/GTSE1/CDK1/SEC16A/MFF/ANXA2/RBM22/SAE1/ARF1	53
63	GO:0140056	organelle localization by membrane tethering	44/2702	168/18493	5.91e-05	0.00568701	0.00524248	SNPH/SYTL2/RAB3D/CEP70/TUBB4A/TUBA1A/RAB8B/PRKACA/STX7/SDCCAG8/EXOC5/VAMP8/STX5/STXBP2/STX12/SCFD1/VPS45/STX8/YKT6/SCFD2/NPHP1/NSF/UNC13B/STX6/DYNLL1/CEP131/TUBA4A/TSNARE1/NEK2/HAUS2/TCTN3/DCTN3/KIF24/SNAP29/MARK4/RAB11A/PPFIA3/CAV2/DCTN1/RALB/STXBP1/CDK1/RAB8A/EXOC4	44
64	GO:0048284	organelle fusion	34/2702	119/18493	6.23e-05	0.00589656	0.00543565	TMEM175/SYT7/RAB8B/GOSR2/TAP1/STX7/GDAP1/STX5/STX12/STX8/SAMD9/VPS39/SNAP23/SEC22B/STX6/VAMP4/TSNARE1/GOSR1/SNAP47/VPS8/SNAP29/CAV2/UVRAG/VTI1A/AKT2/MUL1/STXBP1/MFN2/CDK1/RAB8A/RAB7A/MFF/RCC1L/ANXA2	34
65	GO:0140029	exocytic process	26/2702	82/18493	6.7e-05	0.00616164	0.00568001	SNPH/SYTL2/RAB3D/DMTN/SYT7/RAB8B/SV2A/VAMP8/STXBP2/SCFD1/VPS45/YKT6/SCFD2/SNAP23/UNC13B/NAPB/NAPA/SNAP47/SNAP29/PPFIA3/PSEN1/RALB/STXBP1/LYN/RAB8A/EXOC4	26
66	GO:0071985	multivesicular body sorting pathway	14/2702	32/18493	6.81e-05	0.00616164	0.00568001	RAB27A/SYTL4/VPS37D/TMEM50B/CHMP1B/CHMP1A/VPS25/CHMP2A/VPS37B/LEPROT/VPS37A/VPS28/VPS37C/UVRAG	14
67	GO:0099131	ATP hydrolysis coupled ion transmembrane transport	14/2702	32/18493	6.81e-05	0.00616164	0.00568001	ATP6V0D1/ATP6V1F/ATP6V0E2/ATP6V1E1/ATP6V0E1/ATP6V1B2/ATP1A3/ATP6AP1/ATP6V0B/TCIRG1/ATP6V0A1/ATP6V1H/ATP6V1A/ATP6V1C1	14
68	GO:0061025	membrane fusion	40/2702	149/18493	6.97e-05	0.00620858	0.00572328	GCA/MX2/CXCR4/TMEM175/GAS6/CD4/SYT7/RAB8B/GOSR2/TAP1/STX7/STX5/UBXN2B/STX12/STX8/YKT6/SAMD9/STX18/NSF/VPS39/SNAP23/SEC22B/STX6/VAMP4/TSNARE1/NAPA/GOSR1/SNAP47/VPS8/SNAP29/BET1L/CAV2/UVRAG/VTI1A/AKT2/STXBP1/RAB8A/RAB7A/RCC1L/ANXA2	40
69	GO:1901653	cellular response to peptide	79/2702	356/18493	7.19e-05	0.00631608	0.00582238	CPS1/NGFR/NOD2/ADRB2/CEACAM1/KL/PRKCZ/PAK1/UCP2/PTPRE/KLF2/SOCS1/ENPP1/BAIAP2L1/SLC9A1/ATP6V1D/PDK2/SLC2A8/RAB8B/ERRFI1/KANK1/PTPN22/PRKACA/ATP6V0D1/ENHO/USF1/PXN/ATP6V1F/ATP6V0E2/ATP6V1E1/FOXO4/ID1/ATP6V0E1/ADIPOR1/GPR173/LPIN2/RAB31/ATP6V1B2/MYO1C/KAT2B/ATP1A3/CDK5/GPR21/TP53/ZNF106/GOT1/AGTRAP/NDEL1/ATP6AP1/ATP6V0B/FYN/TCIRG1/LEPROT/PIK3R3/KLF4/ATP6V0A1/ATP6V1H/SYAP1/SIRT1/PDPK1/CAV2/PRKAR1B/P…	79
70	GO:0006900	vesicle budding from membrane	30/2702	101/18493	7.55e-05	0.00653935	0.0060282	FOLR1/F8/SAR1A/GOSR2/TRAPPC6A/CTSZ/SEC31A/STX5/CD59/SEC24D/SCFD1/NSF/SEC22B/TRAPPC1/AP2M1/TBC1D20/SAR1B/NAPA/PPP6C/SNX3/BET1/ARFGAP2/TRAPPC2/TMED2/GBF1/SEC16A/RAB7A/ANXA2/ARF1/RAB1A	30
71	GO:0006120	mitochondrial electron transport, NADH to ubiquinone	18/2702	48/18493	7.79e-05	0.00665208	0.00613211	ND3/NDUFB1/NDUFA8/NDUFA6/NDUFB6/NDUFB7/NDUFB10/NDUFS6/NDUFV1/NDUFS4/NDUFA1/NDUFB5/NDUFV3/NDUFB4/NDUFB3/NDUFS1/PARK7/NDUFA10	18
72	GO:1903008	organelle disassembly	29/2702	97/18493	8.68e-05	0.00730926	0.00673793	MAP1LC3A/CTSK/FZD5/ATG2A/STX5/CLEC16A/WIPI1/MAP1LC3B/GBA/TIGAR/WDR45/HAX1/ATG5/OPTN/DYRK3/AMBRA1/ATG2B/FUNDC1/BNIP3L/GSK3A/MUL1/MARK2/GBF1/ATG13/MFN2/GABARAPL2/CDK1/PARK7/CDC37	29
73	GO:0006119	oxidative phosphorylation	35/2702	126/18493	9.19e-05	0.00762582	0.00702975	MLXIPL/UQCR10/ABCD1/CYTB/ND3/MECP2/NDUFB1/SDHAF2/ATP7A/ATP5PD/NDUFA8/COX5B/NDUFA6/UQCRQ/NDUFB6/NDUFB7/COX10/NDUFB10/NDUFS6/COX7A2/NDUFV1/NDUFS4/NDUFA12/SDHC/UQCRC1/CDK1/NDUFA1/NDUFB5/NDUFV3/NDUFB4/SDHA/NDUFB3/NDUFS1/PARK7/NDUFA10	35
74	GO:0006891	intra-Golgi vesicle-mediated transport	14/2702	33/18493	0.000102478	0.00828023	0.007633	RAB6B/COPZ2/GOSR2/COG6/COG3/NAPA/GOSR1/COPE/VTI1A/COPB2/GOLGA5/GABARAPL2/COPG1/COPB1	14
75	GO:0090662	ATP hydrolysis coupled transmembrane transport	14/2702	33/18493	0.000102478	0.00828023	0.007633	ATP6V0D1/ATP6V1F/ATP6V0E2/ATP6V1E1/ATP6V0E1/ATP6V1B2/ATP1A3/ATP6AP1/ATP6V0B/TCIRG1/ATP6V0A1/ATP6V1H/ATP6V1A/ATP6V1C1	14
76	GO:0019395	fatty acid oxidation	29/2702	98/18493	0.000106333	0.00847869	0.00781595	ACOX2/C1QTNF2/CPT1C/DGAT2/EHHADH/PHYH/HAO2/ABCD1/PPARA/SIRT4/DECR1/CRAT/FABP3/ADIPOR1/ECH1/PECR/CROT/ECHS1/ACOX1/MECR/ACACB/ACOT8/BDH2/ABCD3/MAPK14/HADHA/GCDH/AKT2/ADIPOR2	29
77	GO:0048194	Golgi vesicle budding	25/2702	80/18493	0.000119284	0.00938782	0.00865401	FOLR1/F8/SAR1A/GOSR2/TRAPPC6A/CTSZ/SEC31A/STX5/CD59/SEC24D/SCFD1/NSF/SEC22B/TRAPPC1/TBC1D20/SAR1B/NAPA/PPP6C/BET1/ARFGAP2/TRAPPC2/TMED2/GBF1/SEC16A/RAB1A	25
78	GO:0007050	cell cycle arrest	57/2702	241/18493	0.000120967	0.0093982	0.00866359	NKX3-1/CDKN1A/GATA6/CDKN2D/POU4F1/MLXIPL/MLF1/THBS1/GAS6/PCBP4/CDKN2C/RRAGD/VASH1/ZNF268/PRKACA/PPP2R5B/TGFB2/E2F8/DDIT3/GAS2L1/ZNF385A/PRKAB1/PRKAB2/TGFBR1/FOXO4/CAB39L/ERN1/BIN1/MAPK12/ING4/HBP1/KAT2B/CDK5/PIDD1/CGRRF1/TP53/ID2/SKIL/RRAGA/RASSF1/PLK2/ILK/LAMTOR4/CDKN1B/E2F1/EIF4G2/SMAD3/TBRG4/GADD45GIP1/AKT2/LAMTOR5/GTSE1/CDK1/CDK9/WDR6/PPP1R9B/CDK4	57
79	GO:0051495	positive regulation of cytoskeleton organization	53/2702	220/18493	0.000124924	0.00958277	0.00883373	STMN2/NPHS1/PAK1/SYNPO/CDC42EP3/TGFB3/WNT11/PICK1/BAIAP2L1/PROX1/PTK2B/BCAS3/PXN/CTGF/CDC42EP5/TGFBR1/NES/BAIAP2L2/ID1/ARPC5L/ARPC4/UBXN2B/BIN1/PLXNA3/MECP2/BRK1/MYO1C/CDK5/GSN/SORBS3/ARHGEF10L/SPIRE2/SPAG5/HAX1/TOGARAM1/CFL2/POC1A/SEMA5A/BRAF/ARPC2/SMAD3/CORO1B/CDC42/PSRC1/DCTN1/RAC1/RHOBTB2/NUMA1/BAIAP2/GPSM2/GRB2/SWAP70/ARF1	53
80	GO:0007265	Ras protein signal transduction	91/2702	430/18493	0.000132974	0.0100728	0.00928542	RAB39B/RND1/NGFR/RAB3D/CDKN1A/IQSEC3/RND3/RTN4R/SHC2/PLEKHG4/RAB6B/RAB30/CDC42EP3/COL3A1/CDC42SE2/RAC2/RAB27A/TIAM1/RASGRP1/EPHB2/EPS8L2/MCF2L/RIT1/RAB32/RAB8B/KSR1/KANK1/DLC1/TGFB2/MRAS/ARHGAP1/RAPGEF2/IQSEC2/CDC42EP5/PRAG1/TIMP2/ARHGAP6/IFT27/ARHGEF17/FLOT1/OPHN1/BRK1/RAB31/ARHGEF18/TP53/ARHGEF9/RABL2A/ARHGEF10L/DENND1A/GDI1/ARFGAP1/RAB22A/WASF2/RASSF1/PLEKHG3/PLK2/RAB36/MAPRE2/EPS8L1/RAB5C/IFT…	91
81	GO:0006517	protein deglycosylation	13/2702	30/18493	0.000139425	0.0104311	0.00961572	RNF5/AMFR/RNF185/DERL2/OS9/RNF103/MAN2B2/SYVN1/EDEM2/NGLY1/MAN1B1/SEL1L/PARK7	13
82	GO:0045862	positive regulation of proteolysis	77/2702	352/18493	0.000143475	0.0106031	0.00977433	NKX3-1/NGFR/IFI27/CYR61/TNP1/MELTF/IFI27L2/CEBPA/CYFIP2/PTK2B/BOK/C3/VSIR/RNF19B/DLC1/SIRT2/CASP10/DAB2/RNF144A/DIABLO/EFNA1/CTGF/DAP/IFI27L1/PCOLCE/CTSH/PERP/TBC1D10A/MTCH1/FAM122A/SMAD7/BAD/TIMM17A/MAPK12/TNFRSF10B/CLU/NUB1/OSBPL7/GSN/PIDD1/GBA/DNAJB2/RCN3/PLGRKT/AURKAIP1/APOPT1/TTBK1/PLK2/EDEM2/FYN/CCDC22/ARL6IP5/ANTXR1/CASP9/RNF40/SOCS4/BBS7/MAPK14/SIRT1/SMAD3/RBX1/PIAS1/PSEN1/ANKIB1/GSK3A/LG…	77
83	GO:0033157	regulation of intracellular protein transport	55/2702	232/18493	0.000147704	0.0107842	0.0099412	SLC51B/DMTN/IFI27/SVIP/PAK1/GAS6/RAC2/STOM/JUP/SIRT4/SAR1A/PRKACA/BCAS3/FZD5/DERL2/MYO1C/B3GAT3/OS9/CDK5/TP53/GCC2/SAR1B/PTPN14/GDI1/TMEM30A/NDEL1/CEP131/UBL5/HAX1/HDAC3/EDEM2/FYN/AKAP8L/LEPROT/MAPK14/SIRT1/OAZ2/SMAD3/CDC42/UBE2J2/PSEN1/BNIP3L/AKT2/GSK3A/TCAF1/ATG13/GTSE1/CDK1/SEC16A/ERLEC1/MFF/PARK7/RBM22/SAE1/PTPN1	55
84	GO:0033108	mitochondrial respiratory chain complex assembly	28/2702	95/18493	0.000149674	0.0107979	0.00995386	UQCR10/ND3/SAMM50/COX14/NDUFB1/COA5/SDHAF4/SDHAF2/NDUFB11/NDUFAF3/UQCC1/NDUFA8/NDUFA6/NDUFB6/NDUFB7/NDUFB10/NDUFS6/NDUFV1/NDUFS4/COA3/NDUFA12/NDUFA1/NDUFB5/NDUFV3/NDUFB4/NDUFB3/NDUFS1/NDUFA10	28
85	GO:0090114	COPII-coated vesicle budding	23/2702	72/18493	0.00015223	0.0108531	0.0100048	FOLR1/F8/SAR1A/GOSR2/TRAPPC6A/CTSZ/SEC31A/STX5/CD59/SEC24D/SCFD1/NSF/SEC22B/TRAPPC1/TBC1D20/SAR1B/NAPA/PPP6C/BET1/TRAPPC2/TMED2/SEC16A/RAB1A	23
86	GO:0034440	lipid oxidation	29/2702	100/18493	0.000157449	0.0110947	0.0102274	ACOX2/C1QTNF2/CPT1C/DGAT2/EHHADH/PHYH/HAO2/ABCD1/PPARA/SIRT4/DECR1/CRAT/FABP3/ADIPOR1/ECH1/PECR/CROT/ECHS1/ACOX1/MECR/ACACB/ACOT8/BDH2/ABCD3/MAPK14/HADHA/GCDH/AKT2/ADIPOR2	29
87	GO:0009144	purine nucleoside triphosphate metabolic process	65/2702	287/18493	0.000163889	0.0114157	0.0105234	MLXIPL/PGM2L1/UQCR10/AK3/ABCD1/ENPP1/PPARA/GALK1/AK1/CYTB/ND3/SAMHD1/NUDT16/ENO3/MBIP/BPGM/MOCS3/BAD/MECP2/TMSB4X/NFS1/NDUFB1/GUK1/CTNS/ATP6V1B2/SDHAF2/ATP7A/TIGAR/GTPBP1/ATP5PD/NDUFA8/ALDOC/COX5B/NDUFA6/UQCRQ/NDUFB6/NDUFB7/COX10/SLC25A25/NDUFB10/NDUFS6/FLCN/COX7A2/NADK/NDUFV1/NDUFS4/TPI1/NME7/ATP6V1A/ECD/MOCS2/NDUFA12/SDHC/UQCRC1/CDK1/NDUFA1/NDUFB5/NDUFV3/NDUFB4/ITPA/SDHA/NDUFB3/NDUFS1/PARK7/NDU…	65
88	GO:0036257	multivesicular body organization	13/2702	31/18493	0.000208163	0.0143004	0.0131826	RAB27A/VPS37D/CHMP6/CHMP1B/CHMP1A/VPS25/CHMP2A/VPS37B/VPS37A/VPS28/VPS37C/RAB11A/IST1	13
89	GO:0032984	protein-containing complex disassembly	70/2702	317/18493	0.000210023	0.0143004	0.0131826	STMN2/LIX1/SH3GL2/MAP1LC3A/DNAJC6/DMTN/ADRB2/SPTBN4/TNP1/SPTB/APC2/TMOD2/CAMSAP3/HIST3H2A/SH3BP1/SMARCD3/FZD5/NES/VAMP8/CLEC16A/TRIOBP/MAP1LC3B/NSF/MRPL41/CHMP1B/DHX8/GSN/EPG5/GBA/NAPB/SMARCD2/CHMP1A/AURKAIP1/MRPL51/CHMP2A/MRPS18C/ADD1/TFIP11/MRPS14/MRPL36/LIMA1/NAPA/MRPL32/GAK/CFL2/DYRK3/NCKAP5L/SEMA5A/KIF24/SNAP29/MRPL40/MTRF1L/CAPG/STMN3/MRPS11/MRPL33/MRPL22/CALCOCO2/UVRAG/CHCHD1/GADD45GIP1/DV…	70
90	GO:0043574	peroxisomal transport	22/2702	69/18493	0.000216632	0.0145865	0.0134464	ACOX2/EHHADH/PHYH/HAO2/PIPOX/ACOT4/ABCD1/RAB8B/CRAT/ACOT2/MPV17/ECH1/EPHX2/GSTK1/PECR/CROT/ACOX1/ACOT8/DHRS4/PEX16/ZFAND6/PEX19	22
91	GO:0009141	nucleoside triphosphate metabolic process	68/2702	307/18493	0.000233786	0.0155686	0.0143517	MLXIPL/PGM2L1/UQCR10/AK3/ABCD1/ENPP1/PPARA/GALK1/AK1/CYTB/ND3/SAMHD1/NUDT16/ENO3/MBIP/BPGM/MOCS3/BAD/MECP2/TMSB4X/NFS1/NDUFB1/GUK1/CTNS/ATP6V1B2/UCK1/SDHAF2/ATP7A/TIGAR/SMPDL3A/GTPBP1/ATP5PD/NDUFA8/ALDOC/COX5B/NDUFA6/UQCRQ/RRM2B/NDUFB6/NDUFB7/COX10/SLC25A25/NDUFB10/NDUFS6/FLCN/COX7A2/NADK/NDUFV1/NDUFS4/TPI1/NME7/ATP6V1A/ECD/MOCS2/NDUFA12/SDHC/UQCRC1/CDK1/NDUFA1/NDUFB5/NDUFV3/NDUFB4/ITPA/SDHA/NDUF…	68
92	GO:0009205	purine ribonucleoside triphosphate metabolic process	63/2702	280/18493	0.00024796	0.0162988	0.0150248	MLXIPL/PGM2L1/UQCR10/AK3/ABCD1/ENPP1/PPARA/GALK1/AK1/CYTB/ND3/ENO3/MBIP/BPGM/MOCS3/BAD/MECP2/TMSB4X/NFS1/NDUFB1/GUK1/CTNS/ATP6V1B2/SDHAF2/ATP7A/TIGAR/GTPBP1/ATP5PD/NDUFA8/ALDOC/COX5B/NDUFA6/UQCRQ/NDUFB6/NDUFB7/COX10/SLC25A25/NDUFB10/NDUFS6/FLCN/COX7A2/NADK/NDUFV1/NDUFS4/TPI1/NME7/ATP6V1A/ECD/MOCS2/NDUFA12/SDHC/UQCRC1/CDK1/NDUFA1/NDUFB5/NDUFV3/NDUFB4/ITPA/SDHA/NDUFB3/NDUFS1/PARK7/NDUFA10	63
93	GO:0032509	endosome transport via multivesicular body sorting pathway	2002-11-01	24/18493	0.00025013	0.0162988	0.0150248	VPS37D/TMEM50B/CHMP1B/CHMP1A/VPS25/CHMP2A/VPS37B/LEPROT/VPS37A/VPS28/VPS37C	11
94	GO:0009199	ribonucleoside triphosphate metabolic process	64/2702	286/18493	0.000261021	0.0168276	0.0155122	MLXIPL/PGM2L1/UQCR10/AK3/ABCD1/ENPP1/PPARA/GALK1/AK1/CYTB/ND3/ENO3/MBIP/BPGM/MOCS3/BAD/MECP2/TMSB4X/NFS1/NDUFB1/GUK1/CTNS/ATP6V1B2/UCK1/SDHAF2/ATP7A/TIGAR/GTPBP1/ATP5PD/NDUFA8/ALDOC/COX5B/NDUFA6/UQCRQ/NDUFB6/NDUFB7/COX10/SLC25A25/NDUFB10/NDUFS6/FLCN/COX7A2/NADK/NDUFV1/NDUFS4/TPI1/NME7/ATP6V1A/ECD/MOCS2/NDUFA12/SDHC/UQCRC1/CDK1/NDUFA1/NDUFB5/NDUFV3/NDUFB4/ITPA/SDHA/NDUFB3/NDUFS1/PARK7/NDUFA10	64
95	GO:0030308	negative regulation of cell growth	45/2702	184/18493	0.000272432	0.0173783	0.0160199	CRYAB/CDKN1A/DACT3/ACVRL1/CDKN2D/RTN4R/HYAL1/RGS2/CDHR2/ULK2/PAK1/SEMA3F/MSX1/WNT11/CDKN2C/ENPP1/PPARA/TGFB2/SEMA6C/DCUN1D3/SERTAD3/CCDC85B/PRDM11/ADIPOR1/PLXNA3/SEMA3C/TSPYL2/CDK5/TP53/DNAJB2/ACVR1B/SMARCA2/SEMA5A/CDKN1B/CDKN2AIP/SIRT1/FLCN/SMAD3/PSRC1/IP6K2/GSK3A/MUL1/ADIPOR2/IFRD1/PPP1R9B	45
96	GO:0032482	Rab protein signal transduction	23/2702	75/18493	0.00029933	0.0188952	0.0174182	RAB39B/RAB3D/RAB6B/RAB30/RAB27A/RAB32/RAB8B/IFT27/RAB31/RABL2A/DENND1A/GDI1/RAB22A/RAB36/RAB5C/IFT22/RAB18/RAB40C/RAB11A/RAB12/RAB8A/RAB7A/RAB1A	23
97	GO:1905037	autophagosome organization	27/2702	94/18493	0.000309923	0.0193622	0.0178488	MAP1LC3A/ULK2/TP53INP2/PIP4K2C/MTM1/RNF5/ATG2A/UBXN2B/WIPI1/STX12/SCFD1/MAP1LC3B/SEC22B/GBA/WDR45/ATG5/MTMR3/AMBRA1/ATG2B/ATG101/PSEN1/RALB/ATG13/MFN2/GABARAPL2/RAB7A/RAB1A	27
98	GO:0043393	regulation of protein binding	51/2702	217/18493	0.00031452	0.0194489	0.0179287	PLCL1/NKX3-1/TEX14/NFATC4/SLPI/DZIP1/ADRB2/PDGFB/TIAM1/PPARA/SMARCD3/PRKACA/DAB2/MAPRE3/RAPGEF2/AKTIP/TGFBR1/NES/CTSZ/AMFR/ID1/PIM2/FLOT1/DTX3L/CDK5/EPB41L5/B2M/DNAJB2/BDNF/MITD1/SENP2/ADD1/TFIP11/TTBK1/PLK2/DTNBP1/PIN1/BAMBI/USP33/NRG1/SYAP1/DERL1/TMBIM6/PSEN1/RALB/MARK2/CRBN/GTF2F1/LGALS3/PARK7/ANXA2	51
99	GO:1901652	response to peptide	98/2702	481/18493	0.000318467	0.0194941	0.0179703	CPS1/NGFR/NOD2/ADRB2/CEACAM1/INAVA/KL/PRKCZ/PAK1/UCP2/PTPRE/KLF2/SOCS1/ENPP1/BAIAP2L1/SLC9A1/PPARA/ATP6V1D/PDK2/SLC2A8/RAB8B/ERRFI1/KANK1/CYTB/PTPN22/PRKACA/ATP6V0D1/ADM/ENHO/USF1/PXN/CTGF/ATP6V1F/FABP3/IRF5/UPRT/EPM2AIP1/ATP6V0E2/ATP6V1E1/FOXO4/BMP7/ID1/ATP6V0E1/SPARC/ADIPOR1/GPR173/LPIN2/RAB31/ATP6V1B2/MYO1C/KAT2B/INSIG2/ATP1A3/CDK5/GPR21/TP53/ZNF106/GOT1/AGTRAP/NDEL1/ATP6AP1/ATP6V0B/FYN/TCIRG1…	98
100	GO:0036507	protein demannosylation	2002-10-01	21/18493	0.000326784	0.019607	0.0180744	RNF5/AMFR/RNF185/DERL2/OS9/RNF103/SYVN1/EDEM2/MAN1B1/SEL1L	10
101	GO:0036508	protein alpha-1,2-demannosylation	2002-10-01	21/18493	0.000326784	0.019607	0.0180744	RNF5/AMFR/RNF185/DERL2/OS9/RNF103/SYVN1/EDEM2/MAN1B1/SEL1L	10
102	GO:0019882	antigen processing and presentation	43/2702	175/18493	0.00033039	0.0196291	0.0180947	KIF5A/SH3GL2/NOD2/MR1/CTSV/CD8A/THBS1/RAB27A/ERAP1/HLA-B/RAB32/RAB8B/KIF26A/AP1S1/TAP1/CTSH/AP2A1/VAMP8/SEC31A/SEC24D/ACTR10/SNAP23/SEC22B/HLA-E/B2M/AP2M1/SAR1B/AP1M1/DYNLL1/AP1B1/ATG5/ACTR1B/KLC2/DCTN3/DCTN1/KIF4A/DYNC1LI2/KIF18A/LGMN/DYNLL2/CLTA/RAB7A/ARF1	43
103	GO:0015980	energy derivation by oxidation of organic compounds	60/2702	267/18493	0.000355491	0.0209153	0.0192804	PPP1R3C/C1QTNF2/NFATC4/KL/PGM2L1/PHKG1/UQCR10/ENPP1/PPP1R3F/CYTB/ND3/GYG2/EPM2AIP1/LEPR/MECP2/NDUFB1/COQ10A/SDHAF4/SDHAF2/TIGAR/FAHD1/MTFR1L/PANK2/NDUFA8/ETFRF1/PPP1R2/COX5B/NDUFA6/NR1D1/UQCRQ/NDUFB6/UGP2/NDUFB7/COX10/SLC25A25/NDUFB10/NDUFS6/PHKA2/NDUFV1/NDUFS4/TBRG4/SIRT3/COQ10B/GYG1/AKT2/GSK3A/NDUFA12/SDHC/UQCRC1/CDK1/NDUFA1/NDUFB5/NDUFV3/NDUFB4/DLST/SDHA/NDUFB3/NDUFS1/PARK7/NDUFA10	60
104	GO:0000041	transition metal ion transport	30/2702	110/18493	0.000397935	0.0231286	0.0213207	SLC30A2/SLC30A4/MELTF/SLC30A3/ATP6V1D/ATP6V0D1/TRPM2/ARHGAP1/ATP6V1F/ATP6V0E2/ATP6V1E1/ATP6V0E1/ATP6V1B2/B2M/ATP7A/SLC39A13/SLC31A1/SLC30A6/ATP6AP1/ATP6V0B/SLC39A4/TCIRG1/ATP6V0A1/ATP6V1H/SLC39A1/ATP6V1A/ATP6V1G1/SLC39A7/ATP6V1C1/SLC30A9	30
105	GO:0071375	cellular response to peptide hormone stimulus	67/2702	307/18493	0.000400743	0.0231286	0.0213207	CPS1/CEACAM1/KL/PRKCZ/PAK1/UCP2/PTPRE/SOCS1/ENPP1/BAIAP2L1/SLC9A1/ATP6V1D/PDK2/SLC2A8/RAB8B/ERRFI1/KANK1/PRKACA/ATP6V0D1/ENHO/USF1/PXN/ATP6V1F/ATP6V0E2/ATP6V1E1/FOXO4/ATP6V0E1/ADIPOR1/GPR173/LPIN2/RAB31/ATP6V1B2/MYO1C/KAT2B/GPR21/ZNF106/GOT1/AGTRAP/NDEL1/ATP6AP1/ATP6V0B/FYN/TCIRG1/LEPROT/PIK3R3/ATP6V0A1/ATP6V1H/SYAP1/SIRT1/PDPK1/CAV2/PRKAR1B/AKT2/ATP6V1A/GSK3A/CCND3/ATP6V1G1/BAIAP2/GNAI2/LYN/RAB8…	67
106	GO:0006839	mitochondrial transport	55/2702	241/18493	0.000410684	0.0234787	0.0216435	BMF/UCP2/RAC2/SLC25A20/SLC9A1/BOK/SIRT4/MRS2/SAMM50/SLC35F6/SLC25A30/FZD5/PPP1R13B/STARD3/GDAP1/TIMM8B/TST/BAD/ROMO1/TIMM17A/MCUB/MICU1/MIPEP/TP53/TOMM22/ZNF205/ATP5PD/RTL10/ACACB/UBL5/KIF1BP/HAX1/SLC25A16/COX5B/CNP/LEPROT/MPC1/TIMM22/E2F1/SPG7/TIMM23/UBE2J2/PSEN1/BNIP3L/GSK3A/MUL1/ATG13/MFN2/LETM1/BCL2L1/MFF/ATF2/HSPA4/SAE1/YWHAB	55
107	GO:0030970	retrograde protein transport, ER to cytosol	2002-12-01	29/18493	0.000422498	0.0234893	0.0216533	SVIP/DERL2/FAF2/OS9/SEC61B/SYVN1/EDEM2/TMEM129/DERL1/HM13/SEL1L/ERLEC1	12
108	GO:0050690	regulation of defense response to virus by virus	2002-12-01	29/18493	0.000422498	0.0234893	0.0216533	CD4/AP1S1/AP2A1/B2M/AP2M1/AP1M1/AP1B1/FYN/ATP6V1H/PACS1/RAC1/ARF1	12
109	GO:1903513	endoplasmic reticulum to cytosol transport	2002-12-01	29/18493	0.000422498	0.0234893	0.0216533	SVIP/DERL2/FAF2/OS9/SEC61B/SYVN1/EDEM2/TMEM129/DERL1/HM13/SEL1L/ERLEC1	12
110	GO:0000045	autophagosome assembly	26/2702	91/18493	0.000434633	0.0238145	0.021953	MAP1LC3A/ULK2/TP53INP2/PIP4K2C/MTM1/RNF5/ATG2A/UBXN2B/WIPI1/STX12/SCFD1/MAP1LC3B/SEC22B/WDR45/ATG5/MTMR3/AMBRA1/ATG2B/ATG101/PSEN1/RALB/ATG13/MFN2/GABARAPL2/RAB7A/RAB1A	26
111	GO:0010976	positive regulation of neuron projection development	60/2702	269/18493	0.000436206	0.0238145	0.021953	STMN2/MAP6/NGFR/CAMK2B/SCN1B/RGS2/ENC1/PAK1/TIAM1/SHANK2/PTK2B/BMP5/PPP2R5B/CRABP2/RAPGEF2/RETREG3/AP2A1/SERPINI1/BMP7/PLXNA2/BHLHB9/PLXNA3/RRN3/PLXNB2/ANAPC2/ARSB/TMEM106B/GDI1/BDNF/SKIL/TMEM30A/CUL7/METRN/NDEL1/FYN/ILK/FBXO31/SEMA5A/PARP6/SNX3/TRAK1/MOB2/BRAF/KIDINS220/FIG4/CREB3L2/RAB11A/PSEN1/TRPV2/DVL2/MUL1/MARK2/PLXNB1/EZH2/BAIAP2/LYN/IST1/CBFA2T2/ARHGDIA/ARF1	60
112	GO:0007032	endosome organization	23/2702	77/18493	0.000456398	0.0246944	0.0227641	RAB27A/VPS37D/ALS2CL/TMEM127/CHMP6/AKTIP/PHETA1/RNF26/CHMP1B/STX6/CHMP1A/VPS25/RAB22A/CHMP2A/VPS37B/SNX3/VPS37A/VPS28/VPS37C/RAB11A/DNAJC13/IST1/RAB7A	23
113	GO:0002478	antigen processing and presentation of exogenous peptide antigen	33/2702	126/18493	0.000468658	0.0249245	0.0229762	KIF5A/SH3GL2/CTSV/HLA-B/KIF26A/AP1S1/TAP1/AP2A1/VAMP8/SEC31A/SEC24D/ACTR10/SNAP23/SEC22B/HLA-E/B2M/AP2M1/SAR1B/AP1M1/DYNLL1/AP1B1/ACTR1B/KLC2/DCTN3/DCTN1/KIF4A/DYNC1LI2/KIF18A/LGMN/DYNLL2/CLTA/RAB7A/ARF1	33
114	GO:1902600	proton transmembrane transport	40/2702	162/18493	0.000470785	0.0249245	0.0229762	SLC17A7/SLC2A12/SLC9A5/UCP2/ATP2A1/SLC46A1/SLC9A1/ATP6V1D/SLC2A8/CYTB/ATP6V0D1/ATP6V1F/CLCN5/SLC9A6/ATP6V0E2/ATP6V1E1/COX8A/SLC9A3/ATP6V0E1/MFSD3/TMSB4X/ATP6V1B2/ATP1A3/ATP7A/ATP5PD/ATP6AP1/ATP6V0B/COX5B/TCIRG1/TMCO3/ATP6V0A1/ATP6V1H/COX10/COX7A2/COX6B1/SLC9A3R1/ATP6V1A/ATP6V1G1/ATP6V1C1/PARK7	40
115	GO:0007033	vacuole organization	39/2702	157/18493	0.000484248	0.0249245	0.0229762	MAP1LC3A/ULK2/TP53INP2/TMEM175/PIP4K2C/SYT7/MTM1/RNF5/AKTIP/TFEB/CLN5/ATG2A/HEXB/UBXN2B/WIPI1/STX12/SCFD1/MAP1LC3B/SEC22B/GBA/ARSB/TMEM106B/WDR45/ATG5/ACP2/MTMR3/AMBRA1/ATG2B/ATG101/FIG4/PSEN1/RALB/ATG13/MFN2/GABARAPL2/RAB7A/ANXA2/ARF1/RAB1A	39
116	GO:0006625	protein targeting to peroxisome	21/2702	68/18493	0.000485328	0.0249245	0.0229762	ACOX2/EHHADH/PHYH/HAO2/PIPOX/ACOT4/RAB8B/CRAT/ACOT2/MPV17/ECH1/EPHX2/GSTK1/PECR/CROT/ACOX1/ACOT8/DHRS4/PEX16/ZFAND6/PEX19	21
117	GO:0072662	protein localization to peroxisome	21/2702	68/18493	0.000485328	0.0249245	0.0229762	ACOX2/EHHADH/PHYH/HAO2/PIPOX/ACOT4/RAB8B/CRAT/ACOT2/MPV17/ECH1/EPHX2/GSTK1/PECR/CROT/ACOX1/ACOT8/DHRS4/PEX16/ZFAND6/PEX19	21
118	GO:0072663	establishment of protein localization to peroxisome	21/2702	68/18493	0.000485328	0.0249245	0.0229762	ACOX2/EHHADH/PHYH/HAO2/PIPOX/ACOT4/RAB8B/CRAT/ACOT2/MPV17/ECH1/EPHX2/GSTK1/PECR/CROT/ACOX1/ACOT8/DHRS4/PEX16/ZFAND6/PEX19	21
119	GO:1903320	regulation of protein modification by small protein conjugation or removal	51/2702	221/18493	0.000496786	0.0252298	0.0232577	ADGRB1/NOD2/PRKCG/FBXO2/ADRB2/INAVA/TRIM21/RASD2/COMMD1/RASSF5/SPOPL/TOLLIP/PTPN22/NXN/ZER1/DCUN1D3/CENPX/PIAS3/ISG15/TGFBR1/ARRDC4/SMAD7/DCUN1D2/MAD2L2/DTX3L/CDK5/BIRC2/DNAJB2/SENP2/ATG5/FYN/PIN1/UBE2N/CTR9/RNF40/VPS28/DERL1/NDFIP2/PIAS1/PSEN1/WDR70/GSK3A/MUL1/ZYG11B/WDR48/CDK9/RELA/PTTG1IP/WFS1/PARK7/RAB1A	51
120	GO:0034330	cell junction organization	63/2702	287/18493	0.0004996	0.0252298	0.0232577	F11R/DMTN/NFASC/LSR/ACVRL1/INAVA/SNAI1/TESK2/THBS1/PARD6A/TGFB3/CLDN1/WNT11/CAMSAP3/SLC9A1/CADM1/SH3BP1/TNS1/PTK2B/MPP7/RAB8B/JUP/DLC1/PRKACA/BCAS3/CCM2/NECTIN4/TGFB2/RAPGEF2/FZD5/TGFBR1/PERP/CDH24/ARHGAP6/SMAD7/AJUBA/FLOT1/OPHN1/CNTNAP1/MYO1C/NPHP1/PRKCA/ITGA5/WDPCP/EPB41L5/CTNND1/DAPK3/LDB1/ADD1/MAPRE2/PIP5K1C/KRT5/TLN1/ILK/FLCN/SMAD3/CDC42/PDPK1/RAC1/PIP5K1A/NUMB/FSCN1/MMP14	63
121	GO:0043112	receptor metabolic process	44/2702	184/18493	0.000530573	0.0265725	0.0244955	SH3GL2/CACNG8/CALY/APLN/CEACAM1/PICK1/PPARA/ARC/ADM/AP2A1/HOXA5/PHETA1/ACHE/RAMP1/ACKR3/FLOT1/OPHN1/RAB31/CALCRL/NSF/DTX3L/CDK5/AP2M1/CD81/MKLN1/NR1D1/SNX25/OPTN/NRG1/UVRAG/MTMR2/PSEN1/LGMN/EZR/GRK2/NUMB/RNF43/FURIN/GRB2/CLTA/SNX1/ANXA2/PTPN1/ARF1	44
122	GO:0010257	NADH dehydrogenase complex assembly	20/2702	64/18493	0.000552781	0.0271428	0.0250211	ND3/NDUFB1/NDUFB11/NDUFAF3/NDUFA8/NDUFA6/NDUFB6/NDUFB7/NDUFB10/NDUFS6/NDUFV1/NDUFS4/NDUFA12/NDUFA1/NDUFB5/NDUFV3/NDUFB4/NDUFB3/NDUFS1/NDUFA10	20
123	GO:0032981	mitochondrial respiratory chain complex I assembly	20/2702	64/18493	0.000552781	0.0271428	0.0250211	ND3/NDUFB1/NDUFB11/NDUFAF3/NDUFA8/NDUFA6/NDUFB6/NDUFB7/NDUFB10/NDUFS6/NDUFV1/NDUFS4/NDUFA12/NDUFA1/NDUFB5/NDUFV3/NDUFB4/NDUFB3/NDUFS1/NDUFA10	20
124	GO:0006893	Golgi to plasma membrane transport	18/2702	55/18493	0.000555397	0.0271428	0.0250211	COMMD1/AMN/EXOC1/EXOC5/RAB31/ARF5/NSF/LLGL1/C16orf70/GOLGA7/CCDC22/OPTN/BBS2/CNST/ARF4/EXOC4/ARF1/ARF3	18
125	GO:0072659	protein localization to plasma membrane	55/2702	244/18493	0.000564945	0.0273885	0.0252477	F11R/SYTL2/RAB3D/NFASC/SPTBN4/PRKCZ/GAS6/EFR3B/AMN/EPHB2/EMP2/RAB8B/JUP/DAB2/RAPGEF2/STX7/EFR3A/EXOC5/VAMP8/TMEM59/RAMP1/FLOT1/STX8/RAB31/TSPAN33/NSF/CDK5/AP2M1/C16orf70/EHD2/GOLGA7/FAM126B/PPP2R5A/GAK/OPTN/MYADM/BBS2/RHOG/CNST/RAB11A/SLC9A3R1/PDPK1/PACS1/AKT2/EZR/PIP5K1A/STXBP1/TMED2/NUMB/RER1/RAB8A/MMP14/BCL2L1/LGALS3/ANXA2	55
126	GO:0010975	regulation of neuron projection development	96/2702	478/18493	0.000604511	0.0289371	0.0266752	STMN2/INPP5J/MAP6/NGFR/NFATC4/RTN4RL2/KNDC1/CAMK2B/SCN1B/RTN4R/GATA3/XK/RGS2/ULK2/ENC1/PAK1/SEMA3F/BRSK1/TIAM1/EPHB2/SARM1/SHANK2/ZSWIM5/OLFM1/EPHB3/PTK2B/ZSWIM8/BMP5/ARC/KANK1/PPP2R5B/CRABP2/EFNA1/SEMA6C/RAPGEF2/RETREG3/AP2A1/PRAG1/SERPINI1/BMP7/CTSZ/TRAK2/ID1/ACAP3/PLXNA2/BHLHB9/PLXNA3/SEMA3C/RRN3/CDK5/PLXNB2/B2M/ANAPC2/ARSB/TMEM106B/GDI1/BDNF/SKIL/TMEM30A/NR2F1/CUL7/METRN/NDEL1/PLK2/FYN/GAK/IT…	96
127	GO:0032801	receptor catabolic process	13/2702	34/18493	0.000610795	0.0289371	0.0266752	AP2A1/DTX3L/CDK5/AP2M1/SNX25/UVRAG/MTMR2/LGMN/RNF43/FURIN/CLTA/ANXA2/PTPN1	13
128	GO:0036258	multivesicular body assembly	2002-12-01	30/18493	0.000611213	0.0289371	0.0266752	VPS37D/CHMP6/CHMP1B/CHMP1A/VPS25/CHMP2A/VPS37B/VPS37A/VPS28/VPS37C/RAB11A/IST1	12
129	GO:0051100	negative regulation of binding	40/2702	165/18493	0.000696135	0.0327022	0.030146	NKX3-1/TEX14/NFATC4/SLPI/ADRB2/PDGFB/MSX1/PPARA/HMOX1/LHX2/DAB2/DDIT3/NES/CTSZ/ID1/PIM2/TMSB4X/MAD2L2/HABP4/EPB41L5/B2M/ID2/DNAJB2/MITD1/SENP2/TFIP11/TTBK1/NEK2/DTNBP1/PIN1/ZNF593/USP33/EIF4A3/E2F1/TMBIM6/PSEN1/RALB/PEX19/GTF2F1/PARK7	40
130	GO:0048002	antigen processing and presentation of peptide antigen	35/2702	139/18493	0.000705396	0.0328823	0.030312	KIF5A/SH3GL2/MR1/CTSV/ERAP1/HLA-B/KIF26A/AP1S1/TAP1/AP2A1/VAMP8/SEC31A/SEC24D/ACTR10/SNAP23/SEC22B/HLA-E/B2M/AP2M1/SAR1B/AP1M1/DYNLL1/AP1B1/ACTR1B/KLC2/DCTN3/DCTN1/KIF4A/DYNC1LI2/KIF18A/LGMN/DYNLL2/CLTA/RAB7A/ARF1	35
131	GO:0060627	regulation of vesicle-mediated transport	99/2702	498/18493	0.000718387	0.0332323	0.0306346	SMPD3/HAP1/SLC17A7/SH3GL2/SYN1/RAB3D/BAIAP3/CALY/PRKCG/DNAJC6/STON2/APLN/CEACAM1/SYT11/CDK5R2/ABCA7/SIRPA/GAS6/RAC2/RAB27A/PICK1/SYTL4/STXBP5L/SYT7/C3/RAB8B/ARC/SAR1A/HMOX1/DAB2/SCAMP5/ARHGAP1/AP2A1/VAMP8/CALM3/EHD1/STXBP2/BIN1/RIMS3/FLOT1/OPHN1/SCFD1/STX18/CLU/NSF/CDK5/UNC13B/B2M/C12orf4/TBC1D20/ZP3/MFGE8/SYP/SAR1B/NAPB/YIPF5/EHD2/UNC119/ARFGAP1/CHMP2A/ATP6AP1/VAMP4/ATG5/NAPA/GOSR1/DTNBP1/MKLN1/…	99
132	GO:0045333	cellular respiration	42/2702	176/18493	0.000732567	0.0334658	0.0308499	NFATC4/UQCR10/CYTB/ND3/MECP2/NDUFB1/COQ10A/SDHAF4/SDHAF2/FAHD1/MTFR1L/PANK2/NDUFA8/ETFRF1/COX5B/NDUFA6/UQCRQ/NDUFB6/NDUFB7/COX10/SLC25A25/NDUFB10/NDUFS6/NDUFV1/NDUFS4/TBRG4/SIRT3/COQ10B/NDUFA12/SDHC/UQCRC1/CDK1/NDUFA1/NDUFB5/NDUFV3/NDUFB4/DLST/SDHA/NDUFB3/NDUFS1/PARK7/NDUFA10	42
133	GO:0072329	monocarboxylic acid catabolic process	33/2702	129/18493	0.00073448	0.0334658	0.0308499	CYP4F12/ACOX2/CYP26B1/CPT1C/HOGA1/AIG1/EHHADH/PHYH/HAO2/CRYL1/ABCD1/ASRGL1/PPARA/DECR1/CRAT/LIPE/LPIN2/DCXR/ECH1/PECR/CROT/ECHS1/ACOX1/MECR/ACACB/ACOT8/BDH2/ABCD3/HADHA/FAH/GCDH/ABAT/AKT2	33
134	GO:0030433	ubiquitin-dependent ERAD pathway	21/2702	70/18493	0.00074433	0.0336615	0.0310303	FBXO2/SVIP/RNF5/AMFR/RNF185/DERL2/FAF2/OS9/RNF103/DNAJB2/SEC61B/SYVN1/EDEM2/TMEM129/MAN1B1/DERL1/UBE2J2/SEL1L/JKAMP/ERLEC1/WFS1	21
135	GO:0006826	iron ion transport	19/2702	61/18493	0.000787716	0.035156	0.032408	MELTF/ATP6V1D/ATP6V0D1/ARHGAP1/ATP6V1F/ATP6V0E2/ATP6V1E1/ATP6V0E1/ATP6V1B2/B2M/ATP7A/ATP6AP1/ATP6V0B/TCIRG1/ATP6V0A1/ATP6V1H/ATP6V1A/ATP6V1G1/ATP6V1C1	19
136	GO:0022900	electron transport chain	43/2702	182/18493	0.000794036	0.035156	0.032408	DMGDH/UQCR10/HAAO/CYTB/ND3/COX8A/MECP2/NDUFB1/SDHAF2/DEGS1/CYB561/NDUFA8/ETFRF1/TXNRD2/COX5B/NDUFA6/UQCRQ/NDUFB6/NDUFB7/COX10/NDUFB10/NDUFS6/TSTA3/CIAPIN1/COX7A2/COX6B1/NDUFV1/NDUFS4/P4HA2/NDUFA12/SDHC/UQCRC1/CDK1/NDUFA1/NDUFB5/NDUFV3/NDUFB4/SDHA/NDUFB3/NDUFS1/SRD5A1/PARK7/NDUFA10	43
137	GO:0031638	zymogen activation	17/2702	52/18493	0.000794781	0.035156	0.032408	C1R/MELTF/THBS1/CYFIP2/KLK1/VSIR/CTSH/PERP/TBC1D10A/CTSZ/BAD/PLGRKT/C1RL/LGMN/FURIN/MMP14/ANXA2	17
138	GO:0043161	proteasome-mediated ubiquitin-dependent protein catabolic process	80/2702	389/18493	0.000810822	0.0353868	0.0326207	FBXO2/IFI27/SVIP/COMMD1/CEBPA/RNF4/KCTD17/MTM1/SPOPL/RNF5/RNF19B/KCTD5/SIRT2/FBXL5/DAB2/TRIM38/DDIT3/RNF144A/FBXL18/KCTD2/FBXL15/TRIM3/AMFR/FAM122A/SMAD7/CLEC16A/UBXN2B/RNF185/DERL2/KLHL20/FAF2/CLU/NUB1/OS9/KLHL15/GBA/RNF103/ANAPC2/BIRC2/DNAJB2/SEC61B/UBXN11/SPOP/UBR1/SYVN1/UBE2W/PLK2/EDEM2/TMEM129/KLHL42/FBXO31/ANAPC11/SOCS4/BBS7/SIRT1/MAN1B1/FBXL12/GIPC1/RNF216/DERL1/RBX1/TNFAIP1/UBE2J2/PIAS1/U…	80
139	GO:0009150	purine ribonucleotide metabolic process	97/2702	488/18493	0.000811676	0.0353868	0.0326207	ACSF2/TDO2/DGAT2/MLXIPL/PGM2L1/PIPOX/UQCR10/NUDT11/SULT2B1/ACOT4/AK3/ABCD1/ENPP1/PPARA/GALK1/ADSSL1/PDK2/AK1/CYTB/ND3/ADM/NUDT18/NUDT16/MPP1/ENO3/HMGCS2/MBIP/BPGM/ACOT2/MOCS3/BAD/MECP2/TMSB4X/NFS1/ACSF3/NDUFB1/GUK1/CTNS/ATP6V1B2/SDHAF2/ATP7A/DCAKD/CROT/TIGAR/FAR2/GTPBP1/ATP5PD/PANK2/NDUFA8/ACACB/ALDOC/ACOT8/COX5B/NDUFA6/SLC35B3/TPST1/UQCRQ/NDUFB6/MPC1/NDUFB7/COX10/SLC25A25/PDE4D/NDUFB10/NDUFS6/PD…	97
140	GO:0006605	protein targeting	86/2702	424/18493	0.000827715	0.0358282	0.0330277	ACOX2/HAP1/SLC51B/GOLGA7B/DMTN/PAK1/EHHADH/PHYH/HAO2/RAC2/PIPOX/RAB27A/STOM/ACOT4/RAB8B/SIRT4/ASNA1/ARL6IP1/GOSR2/CRAT/SAMM50/FZD5/TRAK2/GDAP1/TIMM8B/ACOT2/ROMO1/TIMM17A/MPV17/MYO1C/CLU/ECH1/ZDHHC18/OS9/CDK5/EPHX2/GSTK1/MIPEP/PECR/RPS27/GCC2/CROT/SRP14/TOMM22/SNX16/SEC61B/GDI1/ACOX1/GOLGA7/SRP54/ZDHHC4/UBL5/ACOT8/HAX1/DHRS4/FYN/ZDHHC6/LEPROT/PEX16/TIMM22/SEC62/TRAK1/ZFYVE16/SEC61A1/GIPC1/TIMM23/G…	86
141	GO:0032886	regulation of microtubule-based process	47/2702	204/18493	0.000836964	0.0359717	0.0331599	STMN2/HAP1/INPP5J/MAP6/CEP70/PAK1/DNAAF1/TUBB4A/APC2/TTLL6/CAMSAP3/RNF4/MAPRE3/TRIM36/UBXN2B/MECP2/PARP3/CDK2AP2/RASSF7/KAT2B/CHMP1B/CHMP1A/BORA/CHMP2A/SPAG5/CEP131/NEK2/RASSF1/PLK2/KLHL42/MAPRE2/TOGARAM1/POC1A/BBS2/MARK4/STMN3/PSRC1/DCTN1/RAC1/LAMP1/KIF18A/MARK2/NUMA1/BICD2/GPSM2/TRAF3IP1/IGBP1	47
142	GO:0098876	vesicle-mediated transport to the plasma membrane	24/2702	85/18493	0.000853905	0.0363004	0.033463	COMMD1/AMN/EXOC1/EXOC5/RAB31/ARF5/NSF/VPS39/LLGL1/C16orf70/VPS29/GOLGA7/CCDC22/SNAP47/OPTN/BBS2/VPS26A/CNST/RAB11A/ARF4/RAB8A/EXOC4/ARF1/ARF3	24
143	GO:0070861	regulation of protein exit from endoplasmic reticulum	2002-11-01	27/18493	0.000856594	0.0363004	0.033463	SLC51B/SVIP/SAR1A/DERL2/OS9/GCC2/SAR1B/TMEM30A/EDEM2/SEC16A/ERLEC1	11
144	GO:0007163	establishment or maintenance of cell polarity	46/2702	199/18493	0.000877001	0.0369071	0.0340223	RND1/CYP26B1/SPN/CD3G/RND3/GATA3/PRKCZ/PAK1/BRSK1/PARD6A/WNT11/CAMSAP3/SLC9A1/SH3BP1/PTK2B/MPP7/KIF26B/KANK1/LHX2/BCAS3/SDCCAG8/PARD3B/UBXN2B/OPHN1/DLG3/WDPCP/GSN/LLGL1/PAX6/NDEL1/AMOTL2/ILK/LMNA/MARK4/RHOG/CDC42/SLC9A3R1/PARVA/DCTN1/MARK2/NUMA1/ARF4/GBF1/GPSM2/CDX2/FSCN1	46
145	GO:0007409	axonogenesis	90/2702	449/18493	0.00093703	0.0391614	0.0361003	ADGRB1/MAP6/KIF5A/NGFR/KIF5C/VSTM2L/NFASC/POU4F1/SPTBN4/SCN1B/LHX9/RTN4R/GATA3/XK/ULK2/SPTB/PAK1/CXCR4/GRB7/SEMA3F/C12orf57/BRSK1/NPTX1/EFNA2/TIAM1/CYFIP2/ATL1/EPHB2/ZSWIM5/OLFM1/EPHB3/ZSWIM8/GBX2/LHX2/UNC5A/CRABP2/NTNG2/EFNA1/SEMA6C/SLC9A6/UNC5B/BMP7/TRAK2/PLXNA2/FLOT1/PLXNA3/OPHN1/LHX4/SEMA3C/RAP1GAP/CDK5/PLXNB2/PRKCA/GPC1/ANAPC2/LLGL1/DPYSL5/EXT1/GDI1/BDNF/SKIL/LAMB2/PAX6/METRN/NDEL1/FYN/CNP/L…	90
146	GO:0010507	negative regulation of autophagy	22/2702	76/18493	0.000959985	0.0398459	0.0367314	BMF/RASIP1/MTM1/RNF5/PTPN22/HMOX1/SIRT2/DAP/LZTS1/LEPR/KDM4A/CLEC16A/SCFD1/CPTP/SEC22B/TIGAR/NRBP2/RRAGA/CTSA/EIF4G2/QSOX1/WDR6	22
147	GO:1902905	positive regulation of supramolecular fiber organization	46/2702	200/18493	0.000980735	0.0404303	0.03727	STMN2/NPHS1/PAK1/SYNPO/CDC42EP3/TGFB3/WNT11/PICK1/BAIAP2L1/PROX1/PTK2B/PXN/CTGF/CDC42EP5/TGFBR1/BAIAP2L2/ID1/ARPC5L/ARPC4/BIN1/MECP2/BRK1/MYO1C/CLU/GSN/SORBS3/ARHGEF10L/SPIRE2/TOGARAM1/CFL2/SEMA5A/BRAF/ARPC2/SMAD3/CORO1B/CDC42/PSRC1/DCTN1/PSEN1/RAC1/RHOBTB2/NUMA1/BAIAP2/GRB2/SWAP70/ARF1	46
148	GO:0050772	positive regulation of axonogenesis	23/2702	81/18493	0.000996195	0.0407901	0.0376018	MAP6/NGFR/PAK1/TIAM1/CRABP2/PLXNA2/PLXNA3/PLXNB2/ANAPC2/GDI1/BDNF/SKIL/METRN/NDEL1/ILK/SEMA5A/TRAK1/BRAF/RAB11A/TRPV2/PLXNB1/IST1/ARHGDIA	23
149	GO:0031396	regulation of protein ubiquitination	45/2702	195/18493	0.00102808	0.0415839	0.0383334	ADGRB1/NOD2/PRKCG/FBXO2/ADRB2/INAVA/RASD2/COMMD1/RASSF5/SPOPL/PTPN22/NXN/ZER1/DCUN1D3/CENPX/ISG15/TGFBR1/ARRDC4/SMAD7/DCUN1D2/MAD2L2/DTX3L/CDK5/BIRC2/DNAJB2/SENP2/ATG5/FYN/PIN1/UBE2N/CTR9/RNF40/VPS28/DERL1/NDFIP2/PSEN1/WDR70/GSK3A/ZYG11B/WDR48/CDK9/PTTG1IP/WFS1/PARK7/RAB1A	45
150	GO:0010770	positive regulation of cell morphogenesis involved in differentiation	36/2702	147/18493	0.00103076	0.0415839	0.0383334	MAP6/NGFR/CAMK2B/DMTN/PAK1/TIAM1/CRABP2/PLXNA2/BHLHB9/PLXNA3/TRIOBP/PLXNB2/ANAPC2/GDI1/BDNF/SKIL/CUL7/METRN/NDEL1/ILK/MYADM/FBXO31/SEMA5A/PARP6/TRAK1/BRAF/ARPC2/RAB11A/CDC42/RAC1/TRPV2/PLXNB1/BAIAP2/IST1/CRKL/ARHGDIA	36
151	GO:0046034	ATP metabolic process	55/2702	250/18493	0.00103639	0.0415839	0.0383334	MLXIPL/PGM2L1/UQCR10/ABCD1/ENPP1/PPARA/GALK1/AK1/CYTB/ND3/ENO3/BPGM/BAD/MECP2/TMSB4X/NDUFB1/GUK1/CTNS/ATP6V1B2/SDHAF2/ATP7A/TIGAR/ATP5PD/NDUFA8/ALDOC/COX5B/NDUFA6/UQCRQ/NDUFB6/NDUFB7/COX10/SLC25A25/NDUFB10/NDUFS6/FLCN/COX7A2/NADK/NDUFV1/NDUFS4/TPI1/ATP6V1A/ECD/NDUFA12/SDHC/UQCRC1/CDK1/NDUFA1/NDUFB5/NDUFV3/NDUFB4/SDHA/NDUFB3/NDUFS1/PARK7/NDUFA10	55
152	GO:0035303	regulation of dephosphorylation	47/2702	206/18493	0.00104303	0.0415839	0.0383334	LMTK3/PPP1R3C/SYTL2/SMPD1/CAMSAP3/PPP1R36/CRY2/DLC1/PPP2R5B/TGFB2/PPP2R1B/CSRNP2/RCAN3/CALM3/ZFYVE1/FAM122A/PPME1/B3GAT3/DLG3/CNEP1R1/GBA/PPP1R7/PPP2R5A/ARPP19/PPP1R2/PIN1/RCAN1/MTMR3/FKBP15/NUAK1/CNST/SMAD3/CDCA2/MTMR2/PTPA/CALM2/SHOC2/MTMR1/GNAI2/PPP1R16A/SWAP70/SMG7/MYO1D/PPP1R9B/LGALS3/IGBP1/YWHAB	47
153	GO:0007041	lysosomal transport	27/2702	101/18493	0.00105536	0.0418006	0.0385332	CACNG8/ADRB2/MTM1/AKTIP/TRAK2/CLEC16A/BIN1/STX8/CLU/VPS39/DTX3L/GCC2/SNX16/ARSB/TMEM106B/GAK/TRAK1/ZFYVE16/RAB12/VPS54/GNPTG/NCOA4/LAMP1/IGF2R/CDX2/RAB7A/ARF1	27
154	GO:0043254	regulation of protein complex assembly	90/2702	451/18493	0.0010812	0.0425459	0.0392203	STMN2/TPPP3/INPP5J/NPHS1/TPPP/BMF/CRYAB/DMTN/SPTBN4/SVIP/PRKCZ/SPTB/PAK1/TUBB4A/TMOD2/CDC42EP3/BIK/PICK1/ANKRA2/CAMSAP3/BAIAP2L1/RNF4/PTK2B/MPP7/KANK1/SAR1A/SIRT2/RIOK3/PPP2R5B/FNIP2/CDC42EP5/BAIAP2L2/ARPC5L/ARPC4/BIN1/AJUBA/TRIOBP/MECP2/TMSB4X/ERCC3/BRK1/CPTP/DDB2/RRN3/MYO1C/CLU/UNC13B/GSN/TP53/GBA/BIRC2/GTF2B/THRA/SAR1B/NAPB/CUL4B/SPIRE2/ADD1/TFIP11/TTBK1/HAX1/NAPA/TOGARAM1/RPA2/SLF1/MYADM/ARPC…	90
155	GO:0090316	positive regulation of intracellular protein transport	38/2702	158/18493	0.0010931	0.0427367	0.0393962	SLC51B/PAK1/GAS6/RAC2/STOM/JUP/SAR1A/PRKACA/BCAS3/FZD5/MYO1C/B3GAT3/CDK5/TP53/SAR1B/TMEM30A/CEP131/UBL5/HDAC3/EDEM2/FYN/LEPROT/MAPK14/OAZ2/SMAD3/CDC42/UBE2J2/PSEN1/AKT2/GSK3A/TCAF1/ATG13/GTSE1/CDK1/SEC16A/MFF/RBM22/SAE1	38
156	GO:0007029	endoplasmic reticulum organization	16/2702	49/18493	0.00113887	0.0442408	0.0407827	ATL1/REEP2/ASNA1/ARL6IP1/REEP1/ATL3/STX18/GET4/COL4A3BP/GAK/RAB18/RTN3/SEC61A1/CAV2/LMAN2/SEC16A	16
157	GO:0009100	glycoprotein metabolic process	80/2702	394/18493	0.00119267	0.0460353	0.042437	SLC51B/ALG1L/FBXO2/ST3GAL5/HYAL1/C1GALT1C1L/GAL3ST1/MUC3A/B3GNT8/ABCA7/FUT1/HPSE/NUDT14/BGN/B3GAT1/PXYLP1/RNF5/CHST7/B4GALT1/COL2A1/DPM3/MUC13/MGAT2/AMFR/TRAK2/GALNT11/HEXB/TMEM59/RAMP1/ALG5/ADAMTS9/RNF185/PORCN/DERL2/B3GNT3/B3GAT3/OS9/DAD1/GPC1/ALG2/ATP7A/RNF103/POMGNT2/ARSB/CHST13/EXT1/MAN2B2/SDF2/GXYLT2/CSGALNACT2/B4GALT4/COG3/ACOT8/SYVN1/EDEM2/ITM2C/FKTN/NGLY1/B4GALT5/TRAK1/IDS/MAN1B1/TMEM258…	80
158	GO:0032956	regulation of actin cytoskeleton organization	69/2702	331/18493	0.00123402	0.0469231	0.0432554	RND1/NPHS1/F11R/DMTN/RND3/SPTBN4/SPTB/PAK1/SYNPO/TMOD2/CDC42EP3/TGFB3/WNT11/PAM/PICK1/BAIAP2L1/PROX1/SLC9A1/SH3BP1/PTK2B/ASAP3/KANK1/DLC1/TRPM2/BCAS3/PXN/CTGF/CDC42EP5/TGFBR1/ARHGAP6/BAIAP2L2/ID1/ARPC5L/ARPC4/BIN1/TRIOBP/TMSB4X/BRK1/MYO1C/CDK5/GSN/SORBS3/DAPK3/ARHGEF10L/SPIRE2/ADD1/WASF2/PDGFA/HAX1/LIMA1/CFL2/ILK/MYADM/SEMA5A/BRAF/ARPC2/CAPG/SMAD3/AKAP13/CORO1B/CDC42/RAC1/RHOBTB2/BAIAP2/GRB2/SWAP…	69
159	GO:0036503	ERAD pathway	25/2702	92/18493	0.00123454	0.0469231	0.0432554	FBXO2/SVIP/RNF5/AMFR/RNF185/DERL2/FAF2/GET4/OS9/RNF103/DNAJB2/RCN3/SEC61B/SDF2/SYVN1/EDEM2/TMEM129/MAN1B1/DERL1/HM13/UBE2J2/SEL1L/JKAMP/ERLEC1/WFS1	25
160	GO:0002504	antigen processing and presentation of peptide or polysaccharide antigen via MHC class II	27/2702	102/18493	0.0012389	0.0469231	0.0432554	KIF5A/SH3GL2/CTSV/THBS1/KIF26A/AP1S1/AP2A1/SEC31A/SEC24D/ACTR10/AP2M1/SAR1B/AP1M1/DYNLL1/AP1B1/ACTR1B/KLC2/DCTN3/DCTN1/KIF4A/DYNC1LI2/KIF18A/LGMN/DYNLL2/CLTA/RAB7A/ARF1	27
161	GO:0006904	vesicle docking involved in exocytosis	15/2702	45/18493	0.0012708	0.0477011	0.0439725	SNPH/SYTL2/RAB3D/RAB8B/STXBP2/SCFD1/VPS45/YKT6/SCFD2/UNC13B/PPFIA3/RALB/STXBP1/RAB8A/EXOC4	15
162	GO:0006091	generation of precursor metabolites and energy	93/2702	471/18493	0.00127518	0.0477011	0.0439725	PPP1R3C/C1QTNF2/NFATC4/GIPR/DMGDH/OXCT1/KL/MLXIPL/PGM2L1/PHKG1/CEBPA/UQCR10/PDX1/ABCD1/ENPP1/PPP1R3F/PPARA/GALK1/HAAO/CYTB/ND3/GYG2/ENO3/HMGCS2/EPM2AIP1/COX8A/BPGM/LEPR/MECP2/NDUFB1/COQ10A/SDHAF4/SDHAF2/ATP7A/CROT/TIGAR/FAHD1/MTFR1L/ACOX1/DEGS1/SLC25A4/ATP5PD/CYB561/PANK2/NDUFA8/ALDOC/ETFRF1/PPP1R2/TXNRD2/COX5B/NDUFA6/NR1D1/UQCRQ/BDH2/NDUFB6/UGP2/FECH/NDUFB7/COX10/SLC25A25/NDUFB10/NDUFS6/TSTA3/CI…	93
163	GO:1902903	regulation of supramolecular fiber organization	71/2702	343/18493	0.00128862	0.0479083	0.0441635	STMN2/INPP5J/NPHS1/CRYAB/DMTN/SPTBN4/SPTB/PAK1/SYNPO/TUBB4A/APC2/TMOD2/CDC42EP3/TGFB3/WNT11/PICK1/CAMSAP3/BAIAP2L1/PROX1/SLC9A1/SH3BP1/PTK2B/ASAP3/KANK1/DLC1/PXN/CTGF/CDC42EP5/TGFBR1/ARHGAP6/BAIAP2L2/ID1/ARPC5L/ARPC4/BIN1/TRIOBP/MECP2/TMSB4X/BRK1/MYO1C/CLU/GSN/SORBS3/ARHGEF10L/SPIRE2/ADD1/WASF2/HAX1/LIMA1/TOGARAM1/CFL2/MYADM/SEMA5A/BRAF/ARPC2/CAPG/SMAD3/AKAP13/CORO1B/CDC42/PSRC1/DCTN1/PSEN1/RAC1/…	71
164	GO:0009896	positive regulation of catabolic process	82/2702	407/18493	0.00132038	0.0485875	0.0447897	ADRB2/SVIP/TRIM21/MLXIPL/APC2/TP53INP2/CEBPA/ABCD1/PTK2B/PIP4K2C/PPARA/TNRC6C/ABHD5/VSIR/RNF19B/HMOX1/SIRT2/FBXL5/DAB2/RNF144A/TFEB/STX5/FAM122A/SMAD7/CLEC16A/PIM2/TMEM59/BAD/CLU/NSF/NUB1/DTX3L/OSBPL7/SEC22B/GBA/TNRC6B/DNAJB2/MEX3D/TOB1/CUL4B/METTL14/GTPBP1/MOV10/CD81/PLK2/EDEM2/CCDC22/OPTN/CDKN1B/AMBRA1/RNF40/SOCS4/BBS7/SIRT1/VPS28/OAZ2/FLCN/RAB12/CALCOCO2/RBX1/UVRAG/PIAS1/PSEN1/BNIP3L/ANKIB1/AK…	82
165	GO:0051099	positive regulation of binding	42/2702	181/18493	0.00132293	0.0485875	0.0447897	PLCL1/POU4F1/GATA3/TIAM1/SIRT2/ENHO/MAPRE3/PARP9/KDM4D/RAPGEF2/AKTIP/CLN5/CDCA5/AMFR/CALM3/FLOT1/DTX3L/CDK5/EPB41L5/B2M/GTF2B/BDNF/ADD1/H1F0/PLK2/PIN1/EDF1/LARP6/BAMBI/PYGO2/KLF4/USP33/SYAP1/DERL1/CALM2/PSEN1/RALB/CRBN/CDK9/LGALS3/PARK7/ANXA2	42

## Sheet: BP_DL2+TUTs_UP
GO Biological Processes Terms - DIS3L2+TUTs KD - UPREGULATED GENES
	ID	Description	GeneRatio	BgRatio	pvalue	p.adjust	qvalue	geneID	Count
1	GO:0006914	autophagy	128/2423	466/18493	5.4107e-17	1.62077e-13	1.42985e-13	BAD/CAPN1/RRAGD/CLEC16A/ATP6V1H/ATG5/CTSA/KDM4A/ATG2B/SIRT2/FUNDC1/WIPI1/PRKACA/TSG101/RAB7A/USP33/TIGAR/TP53INP2/TOLLIP/PSEN1/ULK2/DYNLL1/EXOC1/SCFD1/SIRT1/SH3GLB1/SNAP29/HMOX1/MTMR3/ATP6V1D/CHMP4B/MAP1LC3A/PIM2/BMF/BNIP3L/TBC1D17/CDC37/RASIP1/ATG2A/EIF4G2/AMBRA1/TCIRG1/EPM2A/TFEB/DAP/ARSB/ATP6V0E1/ATP6V1A/CHMP3/RAB3GAP1/TMEM59/ATP6V0B/STX12/STK11/VAMP8/CLU/VPS26A/OPTN/ATG101/EIF2AK4/MAP1S/CHMP2…	128
2	GO:0061919	process utilizing autophagic mechanism	128/2423	466/18493	5.4107e-17	1.62077e-13	1.42985e-13	BAD/CAPN1/RRAGD/CLEC16A/ATP6V1H/ATG5/CTSA/KDM4A/ATG2B/SIRT2/FUNDC1/WIPI1/PRKACA/TSG101/RAB7A/USP33/TIGAR/TP53INP2/TOLLIP/PSEN1/ULK2/DYNLL1/EXOC1/SCFD1/SIRT1/SH3GLB1/SNAP29/HMOX1/MTMR3/ATP6V1D/CHMP4B/MAP1LC3A/PIM2/BMF/BNIP3L/TBC1D17/CDC37/RASIP1/ATG2A/EIF4G2/AMBRA1/TCIRG1/EPM2A/TFEB/DAP/ARSB/ATP6V0E1/ATP6V1A/CHMP3/RAB3GAP1/TMEM59/ATP6V0B/STX12/STK11/VAMP8/CLU/VPS26A/OPTN/ATG101/EIF2AK4/MAP1S/CHMP2…	128
3	GO:0016236	macroautophagy	87/2423	279/18493	2.03161e-15	4.05712e-12	3.5792e-12	CAPN1/RRAGD/CLEC16A/ATP6V1H/ATG5/ATG2B/FUNDC1/WIPI1/PRKACA/TSG101/RAB7A/TIGAR/TP53INP2/PSEN1/ULK2/DYNLL1/EXOC1/SCFD1/SIRT1/SH3GLB1/SNAP29/HMOX1/MTMR3/ATP6V1D/CHMP4B/MAP1LC3A/PIM2/BNIP3L/CDC37/ATG2A/AMBRA1/TCIRG1/EPM2A/ATP6V0E1/ATP6V1A/CHMP3/RAB3GAP1/ATP6V0B/STX12/VAMP8/VPS26A/OPTN/ATG101/CHMP2A/ATP6V1E1/VPS25/PRKAA1/LAMTOR5/CALCOCO2/ATP6V1G1/VPS37B/ULK3/MAP1LC3B/SNAPIN/RALB/ATG3/ATG12/ATP6V1B2/EP…	87
4	GO:0048193	Golgi vesicle transport	99/2423	359/18493	1.51222e-13	2.26493e-10	1.99813e-10	ARF5/TRAPPC6A/TRAPPC3/GOLGA5/KIF26A/SPTB/EXOC5/WIPI1/KLHL20/DYNC1I2/SAR1A/CD59/TMED2/DYNLL1/KIF4A/EXOC1/SCFD1/SNAP23/ARCN1/PICK1/KDELR3/CTSZ/ARFGAP1/VAPA/CCDC22/RP2/NAPA/BET1/SNX8/YKT6/GOSR2/GOSR1/FOLR1/KRT18/NRBP1/SCAMP3/RAB14/PPP6C/KIF18A/OPTN/C16orf70/TBC1D20/F10/COPB1/LLGL1/ACTR10/COG6/RINT1/DYNC1LI2/GCC2/COG3/KDELR2/DCTN3/RAB30/KIF23/ARL3/SEC31A/SCAMP2/VPS54/ANK2/YIPF5/GOLGA7/SEC16A/ARFGAP2/…	99
5	GO:0042775	mitochondrial ATP synthesis coupled electron transport	37/2423	86/18493	6.92429e-12	8.29668e-09	7.31934e-09	COX10/UQCRC1/NDUFS1/NDUFB4/NDUFB2/NDUFB7/NDUFB3/NDUFA8/NDUFA1/NDUFA2/COX5B/NDUFS6/PINK1/NDUFV3/NDUFS4/UQCRQ/NDUFB6/NDUFV1/SDHAF2/NDUFS5/MECP2/CDK1/NDUFA3/NDUFB1/UQCR10/NDUFA6/COX2/CYTB/ND2/ND5/COX1/ND3/ND4/ND1/COX3/ND4L/NDUFS3	37
6	GO:0042773	ATP synthesis coupled electron transport	37/2423	87/18493	1.05367e-11	1.05209e-08	9.28153e-09	COX10/UQCRC1/NDUFS1/NDUFB4/NDUFB2/NDUFB7/NDUFB3/NDUFA8/NDUFA1/NDUFA2/COX5B/NDUFS6/PINK1/NDUFV3/NDUFS4/UQCRQ/NDUFB6/NDUFV1/SDHAF2/NDUFS5/MECP2/CDK1/NDUFA3/NDUFB1/UQCR10/NDUFA6/COX2/CYTB/ND2/ND5/COX1/ND3/ND4/ND1/COX3/ND4L/NDUFS3	37
7	GO:0016050	vesicle organization	85/2423	314/18493	2.30606e-11	1.97366e-08	1.74116e-08	SNX11/TRAPPC6A/ZFYVE16/TRAPPC3/RAB27A/AP1M1/TSG101/RAB7A/SAR1A/STX7/CD59/TMED2/SCFD1/SNAP23/SNAP29/CTSZ/CHMP4B/VAPA/RAB11A/SLC17A7/AKT2/NAPA/BET1/CAV2/GOSR2/GOSR1/FOLR1/CHMP3/STX12/RAB32/RAB14/PPP6C/SNX19/SDC4/RAB22A/TBC1D20/TMEM175/CCDC136/CHMP2A/CHMP1A/VPS25/TMEM127/WASHC4/STXBP1/SDCBP/DNAJC13/SEC31A/VPS37B/RAB20/SNAPIN/TMF1/SEC16A/ARFGAP2/SEC24D/VTI1A/SAR1B/GRIA1/VPS37A/VPS8/VPS28/AP2M1/ZNF385…	85
8	GO:0006119	oxidative phosphorylation	45/2423	126/18493	8.38676e-11	6.28063e-08	5.54078e-08	COX10/MLXIPL/UQCRC1/NDUFS1/NDUFB4/NDUFB2/NDUFB7/ABCD1/COX7A2/NDUFB3/NDUFA8/NDUFA1/NDUFA2/COX5B/NDUFS6/PINK1/NDUFV3/NDUFS4/UQCRQ/ATP7A/NDUFB6/NDUFV1/ATP5PD/SDHAF2/NDUFS5/MECP2/CDK1/NDUFA3/PDE12/SHMT2/NDUFB1/UQCR10/NDUFA6/COX2/CYTB/ND2/ND5/COX1/ND3/ND4/ND1/ATP6/COX3/ND4L/NDUFS3	45
9	GO:0006120	mitochondrial electron transport, NADH to ubiquinone	25/2423	48/18493	1.11721e-10	6.9439e-08	6.12591e-08	NDUFS1/NDUFB4/NDUFB2/NDUFB7/NDUFB3/NDUFA8/NDUFA1/NDUFA2/NDUFS6/PINK1/NDUFV3/NDUFS4/NDUFB6/NDUFV1/NDUFS5/NDUFA3/NDUFB1/NDUFA6/ND2/ND5/ND3/ND4/ND1/ND4L/NDUFS3	25
10	GO:0006888	ER to Golgi vesicle-mediated transport	63/2423	211/18493	1.15906e-10	6.9439e-08	6.12591e-08	TRAPPC6A/TRAPPC3/SPTB/DYNC1I2/SAR1A/CD59/TMED2/DYNLL1/SCFD1/ARCN1/KDELR3/CTSZ/ARFGAP1/VAPA/NAPA/BET1/YKT6/GOSR2/GOSR1/FOLR1/NRBP1/PPP6C/TBC1D20/F10/COPB1/ACTR10/COG6/RINT1/DYNC1LI2/COG3/KDELR2/DCTN3/RAB30/SEC31A/ANK2/YIPF5/SEC16A/ARFGAP2/SEC24D/ANK3/VTI1A/SAR1B/GRIA1/WHAMM/SPTBN4/STX5/TGFA/COG5/YIF1B/ARF4/TRAPPC11/STX18/LMAN2/TRAPPC1/TRAPPC12/GOLGB1/TRAPPC6B/GAS6/COPB2/PROS1/F8/RAB12/SEC22B	63
11	GO:0022904	respiratory electron transport chain	39/2423	104/18493	2.84316e-10	1.54849e-07	1.36607e-07	COX10/UQCRC1/NDUFS1/NDUFB4/NDUFB2/NDUFB7/NDUFB3/NDUFA8/NDUFA1/NDUFA2/COX5B/NDUFS6/PINK1/NDUFV3/NDUFAF2/NDUFS4/UQCRQ/NDUFB6/NDUFV1/SDHAF2/NDUFS5/MECP2/CDK1/NDUFA3/NDUFB1/UQCR10/NDUFA6/COX2/CYTB/ND2/ND5/COX1/ND3/ND4/ND1/COX3/ETFRF1/ND4L/NDUFS3	39
12	GO:0006903	vesicle targeting	36/2423	93/18493	4.88172e-10	2.4372e-07	2.1501e-07	TRAPPC6A/TBC1D23/TRAPPC3/WIPI1/SAR1A/PSEN1/CD59/TMED2/SCFD1/SNAP23/SNAP29/CTSZ/NAPA/BET1/YKT6/GOSR2/GOSR1/FOLR1/PPP6C/TBC1D20/STARD3/SEC31A/SEC16A/ARFGAP2/SEC24D/SAR1B/GRIA1/STX5/TGFA/MAP4K2/TRAPPC1/FAM91A1/TRAPPC6B/SEPT5/F8/SEC22B	36
13	GO:0010506	regulation of autophagy	79/2423	303/18493	8.07429e-10	3.72101e-07	3.28267e-07	BAD/CAPN1/RRAGD/CLEC16A/ATP6V1H/CTSA/KDM4A/SIRT2/PRKACA/USP33/TIGAR/TP53INP2/ULK2/EXOC1/SCFD1/SIRT1/SH3GLB1/HMOX1/MTMR3/ATP6V1D/CHMP4B/PIM2/BMF/BNIP3L/CDC37/RASIP1/EIF4G2/AMBRA1/EPM2A/TFEB/DAP/ATP6V0E1/ATP6V1A/RAB3GAP1/TMEM59/ATP6V0B/STK11/VPS26A/OPTN/ATG101/EIF2AK4/ATP6V1E1/TRIM21/PRKAA1/LAMTOR5/CALCOCO2/ATP6V1G1/ULK3/RMC1/HAX1/RALB/PLK2/ATP6V1B2/FLCN/ATP6V1C1/RRAGA/RAB39B/PINK1/ATP6V0D1/FZD5/CD…	79
14	GO:0032386	regulation of intracellular transport	99/2423	422/18493	3.17509e-09	1.30964e-06	1.15536e-06	FYN/AKAP8L/EHD2/C12orf4/CDC42/PRKACA/DERL2/GTSE1/SPAG5/STXBP2/SAR1A/RAPGEF3/PSEN1/RBM22/MTMR2/EDEM2/SIRT4/SCFD1/EZR/UNC13D/SIRT1/SH3GLB1/HMOX1/BNIP3L/PDCD5/AKT2/NAPA/CRYAB/EHD1/MAPK14/TMEM30A/TNNC1/CHMP3/RAB3GAP1/SCP2/RHOU/RAB29/TNNT2/VAMP8/GIPC1/BMP4/NAPB/TBC1D20/MAP2K2/RAC2/PRKAA1/REEP2/EDEM1/RINT1/OS9/GCC2/STXBP1/NUMA1/DNAJC13/TP53/SNAPIN/HAX1/STXBP5L/YIPF5/SNX12/STOM/SEC16A/PAK1/ANK3/UHMK1/SA…	99
15	GO:0043312	neutrophil degranulation	110/2423	485/18493	3.27901e-09	1.30964e-06	1.15536e-06	PRSS3/PLAUR/MVP/CAPN1/SERPINB1/CD44/GRN/TIMP2/HEXB/CTSA/KCNAB2/RAB27A/STK10/AP1M1/RAB7A/STXBP2/TOLLIP/CEACAM1/PSEN1/CD59/B4GALT1/FTL/DYNLL1/SNAP23/UNC13D/RAB18/SNAP29/CYB5R3/TOM1/ATP6V1D/PYGB/CTSZ/VAPA/MAGT1/CRISPLD2/ASAH1/RAB3D/IMPDH1/PSMD3/COMMD9/TCIRG1/FRK/MAPK14/TMEM30A/ARSB/ACTR1B/GCA/QPCT/STXBP3/VAMP8/RAB14/NPC2/YPEL5/CYSTM1/APAF1/ADGRE5/RAP2C/SERPINB6/C3/COPB1/CAP1/ACTR10/LGALS3/OSTF1/GNS/…	110
16	GO:0002446	neutrophil mediated immunity	112/2423	499/18493	4.40415e-09	1.64908e-06	1.45482e-06	KMT2E/PRSS3/PLAUR/MVP/CAPN1/SERPINB1/CD44/GRN/TIMP2/HEXB/CTSA/KCNAB2/RAB27A/STK10/AP1M1/RAB7A/STXBP2/TOLLIP/CEACAM1/PSEN1/CD59/B4GALT1/FTL/DYNLL1/SNAP23/UNC13D/RAB18/SNAP29/CYB5R3/TOM1/ATP6V1D/PYGB/CTSZ/VAPA/MAGT1/CRISPLD2/ASAH1/RAB3D/IMPDH1/PSMD3/COMMD9/TCIRG1/FRK/MAPK14/TMEM30A/ARSB/TUSC2/ACTR1B/GCA/QPCT/STXBP3/VAMP8/RAB14/NPC2/YPEL5/CYSTM1/APAF1/ADGRE5/RAP2C/SERPINB6/C3/COPB1/CAP1/ACTR10/LGALS…	112
17	GO:0002283	neutrophil activation involved in immune response	110/2423	488/18493	4.71607e-09	1.662e-06	1.46622e-06	PRSS3/PLAUR/MVP/CAPN1/SERPINB1/CD44/GRN/TIMP2/HEXB/CTSA/KCNAB2/RAB27A/STK10/AP1M1/RAB7A/STXBP2/TOLLIP/CEACAM1/PSEN1/CD59/B4GALT1/FTL/DYNLL1/SNAP23/UNC13D/RAB18/SNAP29/CYB5R3/TOM1/ATP6V1D/PYGB/CTSZ/VAPA/MAGT1/CRISPLD2/ASAH1/RAB3D/IMPDH1/PSMD3/COMMD9/TCIRG1/FRK/MAPK14/TMEM30A/ARSB/ACTR1B/GCA/QPCT/STXBP3/VAMP8/RAB14/NPC2/YPEL5/CYSTM1/APAF1/ADGRE5/RAP2C/SERPINB6/C3/COPB1/CAP1/ACTR10/LGALS3/OSTF1/GNS/…	110
18	GO:0042119	neutrophil activation	111/2423	498/18493	7.76411e-09	2.58415e-06	2.27974e-06	KMT2E/PRSS3/PLAUR/MVP/CAPN1/SERPINB1/CD44/GRN/TIMP2/HEXB/CTSA/KCNAB2/RAB27A/STK10/AP1M1/RAB7A/STXBP2/TOLLIP/CEACAM1/PSEN1/CD59/B4GALT1/FTL/DYNLL1/SNAP23/UNC13D/RAB18/SNAP29/CYB5R3/TOM1/ATP6V1D/PYGB/CTSZ/VAPA/MAGT1/CRISPLD2/ASAH1/RAB3D/IMPDH1/PSMD3/COMMD9/TCIRG1/FRK/MAPK14/TMEM30A/ARSB/ACTR1B/GCA/QPCT/STXBP3/VAMP8/RAB14/NPC2/YPEL5/CYSTM1/APAF1/ADGRE5/RAP2C/SERPINB6/C3/COPB1/CAP1/ACTR10/LGALS3/OSTF…	111
19	GO:0010256	endomembrane system organization	94/2423	403/18493	1.07229e-08	3.3811e-06	2.98281e-06	BAIAP2L1/AKAP8L/EHD2/GOLGA5/ARFGEF1/RAB27A/CDC42/TSG101/RAB7A/CAMSAP3/TMED2/TGFB2/SH3GLB1/RAB18/SUN2/CHMP4B/ABCD1/RAB11A/AKT2/CAV2/COL4A3BP/PLSCR4/CHMP3/RAB3GAP1/PLEKHM2/RAB29/SNX19/CLU/OPTN/RAB22A/TBC1D20/MAP2K2/BAIAP2L2/CCDC136/CHMP2A/SYNE1/CHMP1A/VPS25/REEP2/SYT11/RTN3/RINT1/TMEM127/GCC2/WASHC4/COG3/FLOT1/RAB30/DNAJC13/VPS37B/TOR1AIP1/ATP8B2/TMF1/ANK2/GSN/SEC16A/ANK3/VTI1A/PRKCA/VPS37A/WHAMM/L…	94
20	GO:0022900	electron transport chain	52/2423	182/18493	2.46332e-08	7.37888e-06	6.50965e-06	CIAPIN1/COX10/CYB561/UQCRC1/NDUFS1/NDUFB4/NDUFB2/NDUFB7/TSTA3/UGDH/COX7A2/NDUFB3/NDUFA8/NDUFA1/COX6B1/NDUFA2/COX5B/SH3BGRL3/DEGS1/NDUFS6/SRD5A1/PINK1/NDUFV3/NDUFAF2/NDUFS4/UQCRQ/NDUFB6/NDUFV1/SDHAF2/NDUFS5/MECP2/CDK1/NDUFA3/COX8A/NQO1/GLRX5/NDUFB1/UQCR10/NDUFA6/TXNRD3/COX2/CYTB/ND2/ND5/COX1/ND3/ND4/ND1/COX3/ETFRF1/ND4L/NDUFS3	52
21	GO:0016241	regulation of macroautophagy	47/2423	158/18493	2.92357e-08	8.34054e-06	7.35803e-06	CAPN1/RRAGD/CLEC16A/ATP6V1H/PRKACA/TIGAR/EXOC1/SCFD1/SIRT1/SH3GLB1/HMOX1/MTMR3/ATP6V1D/CHMP4B/PIM2/BNIP3L/CDC37/EPM2A/ATP6V0E1/ATP6V1A/RAB3GAP1/ATP6V0B/VPS26A/OPTN/ATG101/ATP6V1E1/LAMTOR5/CALCOCO2/ATP6V1G1/RALB/ATP6V1B2/ATP6V1C1/RRAGA/PINK1/ATP6V0D1/CDK5/PIP4K2C/MTM1/ATP6V0E2/ATG13/SLC38A9/GBA/EXOC7/UBQLN2/RNF5/RAB12/SEC22B	47
22	GO:0010257	NADH dehydrogenase complex assembly	26/2423	64/18493	3.83118e-08	9.97938e-06	8.80381e-06	NDUFS1/NDUFB4/NDUFB2/NDUFB7/NDUFB3/NDUFA8/NDUFA1/NDUFA2/NDUFS6/NDUFB11/NDUFV3/NDUFAF2/NDUFS4/NDUFB6/NDUFV1/NDUFS5/NDUFA3/NDUFAF3/NDUFB1/NDUFA6/ND2/ND5/ND3/ND4/ND1/NDUFS3	26
23	GO:0032981	mitochondrial respiratory chain complex I assembly	26/2423	64/18493	3.83118e-08	9.97938e-06	8.80381e-06	NDUFS1/NDUFB4/NDUFB2/NDUFB7/NDUFB3/NDUFA8/NDUFA1/NDUFA2/NDUFS6/NDUFB11/NDUFV3/NDUFAF2/NDUFS4/NDUFB6/NDUFV1/NDUFS5/NDUFA3/NDUFAF3/NDUFB1/NDUFA6/ND2/ND5/ND3/ND4/ND1/NDUFS3	26
24	GO:1905037	autophagosome organization	33/2423	94/18493	4.31815e-08	1.07792e-05	9.5094e-06	ATG5/ATG2B/WIPI1/RAB7A/TP53INP2/PSEN1/ULK2/SCFD1/SH3GLB1/MTMR3/CHMP4B/MAP1LC3A/ATG2A/AMBRA1/RAB3GAP1/STX12/ATG101/ULK3/MAP1LC3B/RALB/ATG3/ATG12/PINK1/PIP4K2C/MTM1/ATG13/GBA/PACS2/UBQLN2/WDR45/RNF5/UBXN2B/SEC22B	33
25	GO:0045333	cellular respiration	50/2423	176/18493	5.54955e-08	1.28915e-05	1.13729e-05	COX10/UQCRC1/NDUFS1/NDUFB4/NDUFB2/NDUFB7/COQ10B/MTFR1L/NDUFB3/NDUFA8/DLST/ACO1/NDUFA1/PANK2/NDUFA2/COX5B/TBRG4/NDUFS6/SLC25A25/SDHAF4/PINK1/NDUFV3/NDUFAF2/NDUFS4/UQCRQ/NDUFB6/NDUFV1/SDHAF2/PDHB/NDUFS5/MECP2/CDK1/NDUFA3/FAHD1/SHMT2/NDUFB1/UQCR10/NDUFA6/COX2/CYTB/ND2/ND5/COX1/ND3/ND4/ND1/COX3/ETFRF1/ND4L/NDUFS3	50
26	GO:0033108	mitochondrial respiratory chain complex assembly	33/2423	95/18493	5.79065e-08	1.28915e-05	1.13729e-05	NDUFS1/NDUFB4/NDUFB2/NDUFB7/SAMM50/UQCC1/NDUFB3/NDUFA8/NDUFA1/NDUFA2/NDUFS6/NDUFB11/SDHAF4/NDUFV3/NDUFAF2/NDUFS4/NDUFB6/NDUFV1/SDHAF2/NDUFS5/NDUFA3/NDUFAF3/COX14/NDUFB1/COA3/UQCR10/NDUFA6/ND2/ND5/ND3/ND4/ND1/NDUFS3	33
27	GO:0009144	purine nucleoside triphosphate metabolic process	71/2423	287/18493	5.8099e-08	1.28915e-05	1.13729e-05	BAD/COX10/NADK/MLXIPL/UQCRC1/NDUFS1/CTNS/NDUFB4/TIGAR/NDUFB2/NDUFB7/GTPBP1/SAMHD1/ABCD1/IMPDH1/GALK1/COX7A2/ATP6V1A/NDUFB3/NDUFA8/ECD/MOCS3/NDUFA1/NDUFA2/RAN/PRKAA1/COX5B/GUK1/NDUFS6/ATP6V1B2/AK3/SLC25A25/MBIP/FLCN/PINK1/NDUFV3/NDUFS4/UQCRQ/ATP7A/NDUFB6/PGM2L1/NDUFV1/ATP5PD/SDHAF2/NDUFS5/MECP2/CDK1/NDUFA3/BPGM/PDE12/ZBTB7A/SHMT2/NDUFB1/UQCR10/NDUFA6/PPARA/NUDT16/COX2/CYTB/ND2/ND5/COX1/ND3/ND4/ND1…	71
28	GO:0000045	autophagosome assembly	32/2423	91/18493	6.58376e-08	1.40102e-05	1.23598e-05	ATG5/ATG2B/WIPI1/RAB7A/TP53INP2/PSEN1/ULK2/SCFD1/SH3GLB1/MTMR3/CHMP4B/MAP1LC3A/ATG2A/AMBRA1/RAB3GAP1/STX12/ATG101/ULK3/MAP1LC3B/RALB/ATG3/ATG12/PINK1/PIP4K2C/MTM1/ATG13/PACS2/UBQLN2/WDR45/RNF5/UBXN2B/SEC22B	32
29	GO:0007033	vacuole organization	46/2423	157/18493	6.78179e-08	1.40102e-05	1.23598e-05	HEXB/ATG5/ATG2B/WIPI1/RAB7A/TP53INP2/PSEN1/ULK2/SCFD1/SH3GLB1/MTMR3/CHMP4B/MAP1LC3A/CLN5/TMEM106B/ATG2A/AMBRA1/FIG4/TFEB/ARSB/RAB3GAP1/STX12/RAB14/ATG101/TMEM175/TMEM165/RAB20/ULK3/MAP1LC3B/SNAPIN/RALB/ATG3/ATG12/PINK1/TPP1/PIP4K2C/AKTIP/MTM1/ATG13/GBA/PACS2/UBQLN2/WDR45/RNF5/UBXN2B/SEC22B	46
30	GO:0016197	endosomal transport	56/2423	208/18493	7.02441e-08	1.40277e-05	1.23753e-05	VPS50/EHD2/TBC1D23/CLEC16A/ZFYVE16/AP5M1/TSG101/RAB7A/RAB11FIP3/TOM1/CHMP4B/CLN5/RAB11A/TBC1D17/SNX8/AP1S1/YKT6/RIC1/RGP1/GOSR2/GOSR1/EHD1/VPS29/SNX17/CHMP3/RAB29/RAB14/DENND1A/PQLC1/VPS26A/CHMP2A/CHMP1A/VPS25/GCC2/WASHC4/VPS37B/TMEM50B/TINAGL1/VPS54/VTI1A/VPS37A/VPS28/STX5/RHOBTB3/VPS39/RAB8A/UBXN6/VPS37C/TBC1D10B/ARHGAP1/CHMP6/ARL4C/PHETA1/SNX2/LEPROT/CHMP1B	56
31	GO:0051656	establishment of organelle localization	106/2423	491/18493	9.57311e-08	1.85008e-05	1.63214e-05	TRAPPC6A/PAX6/TBC1D23/C12orf4/TRAPPC3/RAB27A/WIPI1/CDC42/ATP6AP1/SPAG5/STXBP2/SAR1A/PSEN1/PIBF1/CD59/TMED2/TMEM230/SCFD1/SNAP23/EZR/UNC13D/SNAP29/SUN2/HMOX1/CTSZ/SNPH/CHMP4B/FAM83D/RAB11A/NAPA/BET1/YKT6/GOSR2/NUP88/GOSR1/FOLR1/CBL/RPS15/RAB3GAP1/TRAK2/VAMP8/PPP6C/KIF18A/GPSM2/GIPC1/NAPB/TBC1D20/UXT/DLGAP5/RAC2/ACTN4/MAP1S/CHMP2A/CHMP1A/STARD3/LLGL1/RAN/SYT11/CDCA8/STXBP1/NUMA1/NUSAP1/KIF23/ACTR2/…	106
32	GO:0009205	purine ribonucleoside triphosphate metabolic process	69/2423	280/18493	1.04392e-07	1.95442e-05	1.72419e-05	BAD/COX10/NADK/MLXIPL/UQCRC1/NDUFS1/CTNS/NDUFB4/TIGAR/NDUFB2/NDUFB7/GTPBP1/ABCD1/IMPDH1/GALK1/COX7A2/ATP6V1A/NDUFB3/NDUFA8/ECD/MOCS3/NDUFA1/NDUFA2/RAN/PRKAA1/COX5B/GUK1/NDUFS6/ATP6V1B2/AK3/SLC25A25/MBIP/FLCN/PINK1/NDUFV3/NDUFS4/UQCRQ/ATP7A/NDUFB6/PGM2L1/NDUFV1/ATP5PD/SDHAF2/NDUFS5/MECP2/CDK1/NDUFA3/BPGM/PDE12/ZBTB7A/SHMT2/NDUFB1/UQCR10/NDUFA6/PPARA/COX2/CYTB/ND2/ND5/COX1/ND3/ND4/ND1/ATP6/COX3/TMS…	69
33	GO:0009199	ribonucleoside triphosphate metabolic process	70/2423	286/18493	1.12448e-07	2.04144e-05	1.80096e-05	BAD/COX10/NADK/MLXIPL/UQCRC1/NDUFS1/CTNS/NDUFB4/TIGAR/NDUFB2/NDUFB7/GTPBP1/ABCD1/IMPDH1/GALK1/COX7A2/ATP6V1A/NDUFB3/NDUFA8/ECD/MOCS3/NDUFA1/UCK1/NDUFA2/RAN/PRKAA1/COX5B/GUK1/NDUFS6/ATP6V1B2/AK3/SLC25A25/MBIP/FLCN/PINK1/NDUFV3/NDUFS4/UQCRQ/ATP7A/NDUFB6/PGM2L1/NDUFV1/ATP5PD/SDHAF2/NDUFS5/MECP2/CDK1/NDUFA3/BPGM/PDE12/ZBTB7A/SHMT2/NDUFB1/UQCR10/NDUFA6/PPARA/COX2/CYTB/ND2/ND5/COX1/ND3/ND4/ND1/ATP6/COX…	70
34	GO:0007034	vacuolar transport	40/2423	131/18493	1.40945e-07	2.48353e-05	2.19097e-05	CLEC16A/ZFYVE16/TSG101/RAB7A/CHMP4B/NDFIP2/SNX16/TMEM106B/GOSR2/ARSB/CHMP3/TRAK2/CLU/CHMP2A/CHMP1A/VPS25/GCC2/TMEM50B/SNAPIN/RHOB/VPS54/VTI1A/PINK1/ATP6V0D1/VPS28/DTX3L/CDX2/VPS39/AKTIP/UBXN6/STX8/MTM1/CHMP6/GAK/TRAK1/IGF2R/RAB12/LEPROT/CHMP1B/NCOA4	40
35	GO:0051098	regulation of binding	84/2423	369/18493	1.97879e-07	3.38712e-05	2.98812e-05	HFE/PLAUR/BTBD1/SIRT2/PRKACA/TRAF4/USP33/PSEN1/MAPRE3/ADD1/BAMBI/TFIP11/HMOX1/PDGFB/CTSZ/E2F1/PIM2/CLN5/TGFBR1/EDF1/HAND1/EPB41L5/ID2/MAD2L2/NEK2/IFIT2/MSX2/TEX14/HJURP/BMP4/PIN1/LIF/HIP1R/RARA/LGALS3/RAN/NES/KLF4/FAM129B/DERL1/FLOT1/GTF2B/PARP9/TMBIM6/RB1/ZNF593/SNAPIN/CALM2/RALB/PLK2/GZMA/CDCA5/HMGA2/POU4F1/DAB2/TIAM1/NRG1/MITD1/AMFR/CALM3/PEX19/MSX1/ERCC3/PYGO2/DTX3L/SENP2/HMGB2/CDK5/TAF10/B2M…	84
36	GO:0009141	nucleoside triphosphate metabolic process	73/2423	307/18493	2.07427e-07	3.45193e-05	3.04529e-05	BAD/COX10/NADK/MLXIPL/UQCRC1/NDUFS1/CTNS/NDUFB4/TIGAR/NDUFB2/NDUFB7/GTPBP1/SAMHD1/ABCD1/IMPDH1/GALK1/COX7A2/ATP6V1A/NDUFB3/NDUFA8/ECD/MOCS3/NDUFA1/UCK1/NDUFA2/RAN/PRKAA1/COX5B/GUK1/NDUFS6/ATP6V1B2/AK3/SLC25A25/MBIP/FLCN/PINK1/NDUFV3/NDUFS4/UQCRQ/ATP7A/NDUFB6/PGM2L1/NDUFV1/ATP5PD/SDHAF2/NDUFS5/MECP2/CDK1/NDUFA3/BPGM/SMPDL3A/PDE12/ZBTB7A/SHMT2/NDUFB1/UQCR10/NDUFA6/PPARA/NUDT16/COX2/CYTB/ND2/ND5/COX…	73
37	GO:0046034	ATP metabolic process	62/2423	250/18493	3.58722e-07	5.80839e-05	5.12417e-05	BAD/COX10/NADK/MLXIPL/UQCRC1/NDUFS1/CTNS/NDUFB4/TIGAR/NDUFB2/NDUFB7/ABCD1/GALK1/COX7A2/ATP6V1A/NDUFB3/NDUFA8/ECD/NDUFA1/NDUFA2/PRKAA1/COX5B/GUK1/NDUFS6/ATP6V1B2/SLC25A25/FLCN/PINK1/NDUFV3/NDUFS4/UQCRQ/ATP7A/NDUFB6/PGM2L1/NDUFV1/ATP5PD/SDHAF2/NDUFS5/MECP2/CDK1/NDUFA3/BPGM/PDE12/ZBTB7A/SHMT2/NDUFB1/UQCR10/NDUFA6/PPARA/COX2/CYTB/ND2/ND5/COX1/ND3/ND4/ND1/ATP6/COX3/TMSB4X/ND4L/NDUFS3	62
38	GO:0043254	regulation of protein complex assembly	97/2423	451/18493	3.99734e-07	6.14447e-05	5.42065e-05	BAIAP2L1/CAPG/ARHGEF5/FNIP2/NCKAP1/RNF4/ARFGEF1/SIRT2/PPP2R5B/SPTB/CDC42/FSCN1/CAMSAP3/SAR1A/RRN3/ADD1/SH3GLB1/TRIOBP/TFIP11/PICK1/BIK/RBX1/RIOK3/BMF/STMN2/NAPA/CRYAB/BIRC2/GTF2H1/RPA2/CLU/PTK2B/HJURP/VASP/NAPB/THRA/BAIAP2L2/TMOD2/AJUBA/HIP1R/PRKAA1/RPA1/H3F3B/SLF1/HRK/RAC1/STXBP1/ARPC5L/NUMA1/GTF2B/ACTR2/TMOD3/RB1/WARS/TP53/HAX1/RALB/RASA1/GSN/PAK1/MPP7/EPS8/SAR1B/WHAMM/BAG4/CUL4B/PINK1/DMTN/TPP…	97
39	GO:0048199	vesicle targeting, to, from or within Golgi	27/2423	75/18493	3.99991e-07	6.14447e-05	5.42065e-05	TRAPPC6A/TRAPPC3/WIPI1/SAR1A/CD59/TMED2/SCFD1/CTSZ/NAPA/BET1/GOSR2/GOSR1/FOLR1/PPP6C/TBC1D20/SEC31A/SEC16A/ARFGAP2/SEC24D/SAR1B/GRIA1/STX5/TGFA/TRAPPC1/TRAPPC6B/F8/SEC22B	27
40	GO:0007050	cell cycle arrest	59/2423	241/18493	1.07753e-06	0.000161386	0.000142375	KMT2E/MLXIPL/RRAGD/PPP2R5B/VASH1/PRKACA/TSG101/GTSE1/PCBP4/ZNF268/TGFB2/CDKN3/CGRRF1/E2F1/CAB39L/AKT2/HBP1/TGFBR1/PPP1R9B/EIF4G2/CDKN1B/ID2/ARID3A/STK11/INHBA/CDKN2C/CDKN1A/EIF2AK4/E2F8/CDKN2D/PRKAA1/PCNA/LAMTOR5/CDK4/CAB39/TBRG4/SKIL/RB1/TP53/CNOT9/PLK2/HMGA2/POU4F1/UHMK1/RRAGA/WHAMM/CDC25C/ZNF385A/CDK5/ILK/NKX3-1/CDK1/DDIT3/SFN/SLC38A9/MLF1/GAS6/FOXO4/HMGN5	59
41	GO:0045787	positive regulation of cell cycle	85/2423	390/18493	1.16609e-06	0.000170392	0.00015032	KMT2E/MLXIPL/MNAT1/SIRT2/PPP2R5B/CDC42/PRKACA/GTSE1/SPAG5/FGFR1/MAPRE3/PCBP4/ZNF268/TGFB2/PDGFB/E2F1/FAM83D/RAB11A/CCNE1/EZH2/CCNJ/SLC6A4/DUSP3/CDKN1B/CCND3/H2AFY/HYAL1/ID2/ARID3A/CCND2/MSX2/GPSM2/GIPC1/CKS2/CDKN1A/EREG/DLGAP5/HSPA2/E2F8/RARA/TRIM21/PCNA/SLF1/MEIS2/CDK4/NUMA1/NUSAP1/KIF23/TMOD3/RB1/TP53/ANAPC11/DTL/CNOT9/PLK2/CDCA5/HMGA2/POU4F1/CCNO/PRKCA/NSMCE2/CUL4B/CDC25C/ZNF385A/MSX1/TGFA/PGG…	85
42	GO:0033157	regulation of intracellular protein transport	57/2423	232/18493	1.44185e-06	0.00020567	0.000181442	FYN/AKAP8L/CDC42/PRKACA/DERL2/GTSE1/SAR1A/RAPGEF3/PSEN1/RBM22/EDEM2/SIRT4/SIRT1/SH3GLB1/BNIP3L/PDCD5/AKT2/MAPK14/TMEM30A/RHOU/RAB29/BMP4/RAC2/PRKAA1/EDEM1/OS9/GCC2/TP53/HAX1/STOM/SEC16A/PAK1/ANK3/UHMK1/SAR1B/BAG4/PINK1/DMTN/FZD5/CDK5/IFI27/NDEL1/MFF/CDK1/HDAC3/JUP/ATG13/SFN/GAS6/CHP1/MYO1C/SVIP/UBL5/TCAF1/UBE2J1/GDI1/LEPROT	57
43	GO:0009150	purine ribonucleotide metabolic process	101/2423	488/18493	1.50594e-06	0.000209817	0.0001851	BAD/CROT/PDK2/COX10/NADK/MLXIPL/UQCRC1/NDUFS1/CTNS/DGAT2/FAR2/NDUFB4/ELOVL1/TIGAR/PTHLH/NDUFB2/NDUFB7/GTPBP1/ACOT8/ABCD1/GCDH/IMPDH1/GALK1/PDHX/COX7A2/PDE4D/ATP6V1A/NDUFB3/NDUFA8/ACOT2/DLST/ADCY7/ECD/MOCS3/NDUFA1/PANK2/MPP1/ACSS2/NDUFA2/RAN/PRKAA1/COX5B/PAPSS1/EPHA2/MPC2/GUK1/NDUFS6/ATP6V1B2/AK3/SLC25A25/ADM/MBIP/ACSL1/FLCN/PINK1/NDUFV3/NDUFS4/UQCRQ/PDP1/ATP7A/NDUFB6/PGM2L1/ACSF2/NDUFV1/ATP5PD/SD…	101
44	GO:0006901	vesicle coating	25/2423	71/18493	1.71195e-06	0.000233098	0.000205639	TRAPPC6A/TRAPPC3/SAR1A/CD59/TMED2/SCFD1/CTSZ/NAPA/BET1/GOSR2/FOLR1/PPP6C/TBC1D20/SEC31A/SEC16A/ARFGAP2/SEC24D/SAR1B/GRIA1/STX5/TGFA/TRAPPC1/TRAPPC6B/F8/SEC22B	25
45	GO:0034340	response to type I interferon	30/2423	94/18493	1.78964e-06	0.000237253	0.000209305	IFI35/OAS1/SAMHD1/CACTIN/CDC37/OAS3/OAS2/IFIT3/IFIT2/IFI6/RSAD2/OASL/NLRC5/IFITM3/IFNAR1/IFI27/STAT2/ISG20/MYD88/SHMT2/MX2/USP18/IRF7/IFIT1/IFITM1/ISG15/PSMB8/HLA-C/HLA-E/IKBKE	30
46	GO:0015980	energy derivation by oxidation of organic compounds	63/2423	267/18493	1.82167e-06	0.000237253	0.000209305	COX10/UQCRC1/NDUFS1/PPP1R3F/NDUFB4/TIGAR/NDUFB2/NDUFB7/PYGB/AKT2/COQ10B/MTFR1L/NDUFB3/NDUFA8/DLST/ACO1/NDUFA1/PANK2/NR1D1/NDUFA2/KL/COX5B/TBRG4/NDUFS6/SLC25A25/SDHAF4/PINK1/NDUFV3/NDUFAF2/NDUFS4/UQCRQ/PHKG1/NDUFB6/PGM2L1/NDUFV1/SDHAF2/PDHB/NDUFS5/MECP2/UGP2/CDK1/NDUFA3/EPM2AIP1/FAHD1/SHMT2/NDUFB1/UQCR10/PPP1R2/NDUFA6/IRS2/COX2/CYTB/ND2/ND5/COX1/ND3/ND4/ND1/COX3/ETFRF1/ND4L/NDUFS3/PPP1CB	63
47	GO:0048207	vesicle targeting, rough ER to cis-Golgi	24/2423	67/18493	1.932e-06	0.000241137	0.000212732	TRAPPC6A/TRAPPC3/SAR1A/CD59/TMED2/SCFD1/CTSZ/NAPA/BET1/GOSR2/FOLR1/PPP6C/TBC1D20/SEC31A/SEC16A/SEC24D/SAR1B/GRIA1/STX5/TGFA/TRAPPC1/TRAPPC6B/F8/SEC22B	24
48	GO:0048208	COPII vesicle coating	24/2423	67/18493	1.932e-06	0.000241137	0.000212732	TRAPPC6A/TRAPPC3/SAR1A/CD59/TMED2/SCFD1/CTSZ/NAPA/BET1/GOSR2/FOLR1/PPP6C/TBC1D20/SEC31A/SEC16A/SEC24D/SAR1B/GRIA1/STX5/TGFA/TRAPPC1/TRAPPC6B/F8/SEC22B	24
49	GO:0016482	cytosolic transport	42/2423	154/18493	2.02617e-06	0.00024773	0.000218548	TBC1D23/WIPI1/RAB7A/KLHL20/MTMR2/EZR/CLN5/SNX16/TBC1D17/SNX8/AP1S1/YKT6/RIC1/RGP1/GOSR2/GOSR1/VPS29/CHMP3/RAB29/RAB14/PQLC1/VPS26A/MAP2K2/GCC2/ACTR2/DNAJC13/VPS54/SNX12/VTI1A/DAB2/STX5/RHOBTB3/AKTIP/TBC1D10B/STX8/MYO1D/GAK/AP2A1/SRC/PHETA1/SNX2/EMP2	42
50	GO:0036257	multivesicular body organization	15/2423	31/18493	2.08991e-06	0.000250413	0.000220915	RAB27A/TSG101/CHMP4B/RAB11A/CHMP3/CHMP2A/CHMP1A/VPS25/VPS37B/VPS37A/VPS28/VPS37C/CHMP6/IST1/CHMP1B	15
51	GO:0090114	COPII-coated vesicle budding	25/2423	72/18493	2.29843e-06	0.000269998	0.000238192	TRAPPC6A/TRAPPC3/SAR1A/CD59/TMED2/SCFD1/CTSZ/VAPA/NAPA/BET1/GOSR2/FOLR1/PPP6C/TBC1D20/SEC31A/SEC16A/SEC24D/SAR1B/GRIA1/STX5/TGFA/TRAPPC1/TRAPPC6B/F8/SEC22B	25
52	GO:0009167	purine ribonucleoside monophosphate metabolic process	66/2423	286/18493	2.37678e-06	0.000273833	0.000241575	BAD/COX10/NADK/MLXIPL/UQCRC1/NDUFS1/CTNS/NDUFB4/TIGAR/NDUFB2/NDUFB7/ABCD1/IMPDH1/GALK1/COX7A2/ATP6V1A/NDUFB3/NDUFA8/ECD/NDUFA1/MPP1/NDUFA2/PRKAA1/COX5B/GUK1/NDUFS6/ATP6V1B2/AK3/SLC25A25/FLCN/PINK1/NDUFV3/NDUFS4/UQCRQ/ATP7A/NDUFB6/PGM2L1/NDUFV1/ATP5PD/SDHAF2/NDUFS5/MECP2/CDK1/NDUFA3/BPGM/PDE12/ZBTB7A/SHMT2/NDUFB1/UQCR10/NDUFA6/PPARA/NUDT11/COX2/CYTB/ND2/ND5/COX1/ND3/ND4/ND1/ATP6/COX3/TMSB4X/ND4L/N…	66
53	GO:0032388	positive regulation of intracellular transport	53/2423	214/18493	2.5736e-06	0.000290914	0.000256645	FYN/EHD2/CDC42/PRKACA/GTSE1/SPAG5/SAR1A/RAPGEF3/PSEN1/RBM22/MTMR2/EDEM2/EZR/SH3GLB1/PDCD5/AKT2/EHD1/MAPK14/TMEM30A/SCP2/RHOU/RAB29/VAMP8/TBC1D20/RAC2/PRKAA1/EDEM1/STXBP1/NUMA1/TP53/STOM/SEC16A/PAK1/ANK3/SAR1B/DAB2/PINK1/FZD5/CDK5/STX18/MFF/CDK1/HDAC3/JUP/ATG13/SFN/GAS6/CHP1/MYO1C/UBL5/TCAF1/UNC13B/LEPROT	53
54	GO:0009126	purine nucleoside monophosphate metabolic process	66/2423	287/18493	2.69817e-06	0.000299347	0.000264085	BAD/COX10/NADK/MLXIPL/UQCRC1/NDUFS1/CTNS/NDUFB4/TIGAR/NDUFB2/NDUFB7/ABCD1/IMPDH1/GALK1/COX7A2/ATP6V1A/NDUFB3/NDUFA8/ECD/NDUFA1/MPP1/NDUFA2/PRKAA1/COX5B/GUK1/NDUFS6/ATP6V1B2/AK3/SLC25A25/FLCN/PINK1/NDUFV3/NDUFS4/UQCRQ/ATP7A/NDUFB6/PGM2L1/NDUFV1/ATP5PD/SDHAF2/NDUFS5/MECP2/CDK1/NDUFA3/BPGM/PDE12/ZBTB7A/SHMT2/NDUFB1/UQCR10/NDUFA6/PPARA/NUDT11/COX2/CYTB/ND2/ND5/COX1/ND3/ND4/ND1/ATP6/COX3/TMSB4X/ND4L/N…	66
55	GO:0009161	ribonucleoside monophosphate metabolic process	68/2423	300/18493	3.27071e-06	0.00035627	0.000314301	BAD/COX10/NADK/MLXIPL/UQCRC1/NDUFS1/CTNS/NDUFB4/TIGAR/NDUFB2/UPRT/NDUFB7/ABCD1/IMPDH1/GALK1/COX7A2/ATP6V1A/NDUFB3/NDUFA8/ECD/NDUFA1/UCK1/MPP1/NDUFA2/PRKAA1/COX5B/GUK1/NDUFS6/ATP6V1B2/AK3/SLC25A25/FLCN/PINK1/NDUFV3/NDUFS4/UQCRQ/ATP7A/NDUFB6/PGM2L1/NDUFV1/ATP5PD/SDHAF2/NDUFS5/MECP2/CDK1/NDUFA3/BPGM/PDE12/ZBTB7A/SHMT2/NDUFB1/UQCR10/NDUFA6/PPARA/NUDT11/COX2/CYTB/ND2/ND5/COX1/ND3/ND4/ND1/ATP6/COX3/TMS…	68
56	GO:0033572	transferrin transport	16/2423	36/18493	3.90831e-06	0.000418119	0.000368865	HFE/ATP6V1H/ATP6AP1/ATP6V1D/TCIRG1/ATP6V0E1/ATP6V1A/ATP6V0B/ATP6V1F/ATP6V1E1/ATP6V1G1/ATP6V1B2/ATP6V1C1/ATP6V0D1/ATP6V0E2/ARHGAP1	16
57	GO:0060337	type I interferon signaling pathway	28/2423	89/18493	5.34293e-06	0.000544159	0.000480057	IFI35/OAS1/SAMHD1/CACTIN/CDC37/OAS3/OAS2/IFIT3/IFIT2/IFI6/RSAD2/OASL/NLRC5/IFITM3/IFNAR1/IFI27/STAT2/ISG20/MYD88/MX2/USP18/IRF7/IFIT1/IFITM1/ISG15/PSMB8/HLA-C/HLA-E	28
58	GO:0071357	cellular response to type I interferon	28/2423	89/18493	5.34293e-06	0.000544159	0.000480057	IFI35/OAS1/SAMHD1/CACTIN/CDC37/OAS3/OAS2/IFIT3/IFIT2/IFI6/RSAD2/OASL/NLRC5/IFITM3/IFNAR1/IFI27/STAT2/ISG20/MYD88/MX2/USP18/IRF7/IFIT1/IFITM1/ISG15/PSMB8/HLA-C/HLA-E	28
59	GO:0006091	generation of precursor metabolites and energy	96/2423	471/18493	5.35893e-06	0.000544159	0.000480057	CIAPIN1/CROT/COX10/CYB561/MLXIPL/UQCRC1/GIPR/NDUFS1/PPP1R3F/NDUFB4/TIGAR/OXCT1/NDUFB2/NDUFB7/PYGB/ABCD1/TSTA3/AKT2/GALK1/UGDH/COX7A2/COQ10B/MTFR1L/NDUFB3/NDUFA8/DLST/ACO1/ECD/NDUFA1/PANK2/COX6B1/NR1D1/ACSS2/NDUFA2/PRKAA1/KL/COX5B/TBRG4/SH3BGRL3/DEGS1/NDUFS6/SRD5A1/SLC25A25/SLC25A4/SDHAF4/PINK1/NDUFV3/ACOX1/BDH2/NDUFAF2/NDUFS4/UQCRQ/PHKG1/ATP7A/NDUFB6/PGM2L1/NDUFV1/ATP5PD/SDHAF2/PDHB/NDUFS5/MECP2/…	96
60	GO:0009123	nucleoside monophosphate metabolic process	71/2423	322/18493	5.64072e-06	0.000563226	0.000496878	BAD/COX10/NADK/MLXIPL/UQCRC1/NDUFS1/CTNS/NDUFB4/TIGAR/NDUFB2/UPRT/NDUFB7/ABCD1/CDADC1/IMPDH1/GALK1/COX7A2/ATP6V1A/NDUFB3/NDUFA8/ECD/NDUFA1/UCK1/MPP1/NDUFA2/PRKAA1/COX5B/GUK1/NDUFS6/ATP6V1B2/AK3/SLC25A25/FLCN/PINK1/NDUFV3/NDUFS4/UQCRQ/ATP7A/NDUFB6/PGM2L1/TK2/NDUFV1/ATP5PD/TK1/SDHAF2/NDUFS5/MECP2/CDK1/NDUFA3/BPGM/PDE12/ZBTB7A/SHMT2/NDUFB1/UQCR10/NDUFA6/PPARA/NUDT11/COX2/CYTB/ND2/ND5/COX1/ND3/ND4/ND…	71
61	GO:0048194	Golgi vesicle budding	26/2423	80/18493	5.90124e-06	0.000579579	0.000511305	TRAPPC6A/TRAPPC3/SAR1A/CD59/TMED2/SCFD1/CTSZ/VAPA/NAPA/BET1/GOSR2/FOLR1/PPP6C/TBC1D20/SEC31A/SEC16A/ARFGAP2/SEC24D/SAR1B/GRIA1/STX5/TGFA/TRAPPC1/TRAPPC6B/F8/SEC22B	26
62	GO:0043161	proteasome-mediated ubiquitin-dependent protein catabolic process	82/2423	389/18493	6.94046e-06	0.00067065	0.000591648	ANKIB1/HFE/RNF216/NUB1/PIAS1/CLEC16A/JKAMP/RNF4/ATXN3/SIRT2/SEL1L/DERL2/KLHL20/UBE2A/PSEN1/PCNP/KLHL42/EDEM2/MAEA/SIRT1/KCTD17/RBX1/SMAD7/UBE2I/UBE2W/SEC61B/FBXL15/TNFAIP1/WFS1/TRIM2/TRIM3/BIRC2/TRIM38/RNF19B/FBXL5/AREL1/CLU/SPOP/GIPC1/EDEM1/OS9/DERL1/SDCBP/BBS7/RNF185/ANAPC11/SPOPL/SKP2/PLK2/FBXL17/RNF217/DAB2/FBXL18/FBXW5/UBR1/AMFR/UBXN1/IFI27/FBXO22/KCTD5/CDK1/MTM1/COMMD1/KLHL15/GLMN/DDIT3/ANA…	82
63	GO:1903533	regulation of protein targeting	26/2423	81/18493	7.6169e-06	0.00072433	0.000639005	FYN/SIRT4/SH3GLB1/BNIP3L/PDCD5/AKT2/RHOU/RAC2/PRKAA1/HAX1/STOM/PAK1/ANK3/BAG4/PINK1/DMTN/FZD5/CDK5/MFF/ATG13/CHP1/MYO1C/UBL5/TCAF1/GDI1/LEPROT	26
64	GO:0036258	multivesicular body assembly	14/2423	30/18493	7.83809e-06	0.000733718	0.000647287	TSG101/CHMP4B/RAB11A/CHMP3/CHMP2A/CHMP1A/VPS25/VPS37B/VPS37A/VPS28/VPS37C/CHMP6/IST1/CHMP1B	14
65	GO:1902600	proton transmembrane transport	42/2423	162/18493	8.17563e-06	0.000753541	0.000664774	COX10/ATP6V1H/SLC9A3/ATP6AP1/CLCN4/SLC46A1/SLC9A1/ATP6V1D/SLC17A7/TCIRG1/COX7A2/ATP6V0E1/ATP6V1A/ATP6V0B/SLC36A1/COX6B1/ATP6V1F/ACTN4/ATP6V1E1/COX5B/SLC2A8/ATP6V1G1/ATP6V1B2/TMCO3/ATP6V1C1/ATP6V0D1/ATP7A/MFSD3/ATP5PD/ATP6V0E2/CLCN5/UCP2/COX8A/CHP1/SLC9A6/COX2/CYTB/COX1/ND4/ATP6/COX3/TMSB4X	42
66	GO:1904029	regulation of cyclin-dependent protein kinase activity	28/2423	91/18493	8.59994e-06	0.00078064	0.000688681	MNAT1/MAPRE3/PDGFB/CDKN3/CCNE1/CDC37/CCNJ/GTF2H1/CDKN1B/CCND3/CCND2/CDKN2C/CKS2/CDKN1A/CDKN2D/CCNH/HERC5/LATS2/CCNO/CDC25C/CAMK2N1/CDK5R2/CCNE2/SFN/HEXIM1/SERTAD1/SRC/CEBPA	28
67	GO:0015988	energy coupled proton transmembrane transport, against electrochemical gradient	15/2423	34/18493	8.76528e-06	0.000783773	0.000691445	ATP6V1H/ATP6AP1/TCIRG1/ATP6V0E1/ATP6V1A/ATP6V0B/ATP6V1F/ATP6V1E1/ATP6V1B2/ATP6V1C1/ATP6V0D1/ATP6V0E2/CYTB/COX1/ND4	15
68	GO:0015682	ferric iron transport	16/2423	38/18493	9.18301e-06	0.000797325	0.0007034	HFE/ATP6V1H/ATP6AP1/ATP6V1D/TCIRG1/ATP6V0E1/ATP6V1A/ATP6V0B/ATP6V1F/ATP6V1E1/ATP6V1G1/ATP6V1B2/ATP6V1C1/ATP6V0D1/ATP6V0E2/ARHGAP1	16
69	GO:0072512	trivalent inorganic cation transport	16/2423	38/18493	9.18301e-06	0.000797325	0.0007034	HFE/ATP6V1H/ATP6AP1/ATP6V1D/TCIRG1/ATP6V0E1/ATP6V1A/ATP6V0B/ATP6V1F/ATP6V1E1/ATP6V1G1/ATP6V1B2/ATP6V1C1/ATP6V0D1/ATP6V0E2/ARHGAP1	16
70	GO:0140029	exocytic process	26/2423	82/18493	9.7754e-06	0.000836635	0.00073808	STXBP2/PSEN1/SCFD1/SNAP23/SNAP29/SNPH/NAPA/RAB3D/YKT6/STXBP3/VAMP8/NAPB/VPS45/STXBP1/SYTL2/SNAPIN/RALB/DMTN/SV2A/RAB8B/STX3/RAB8A/SCFD2/SEPT5/UNC13B/LYN	26
71	GO:0000079	regulation of cyclin-dependent protein serine/threonine kinase activity	27/2423	87/18493	1.03729e-05	0.000875267	0.000772161	MNAT1/MAPRE3/PDGFB/CDKN3/CCNE1/CDC37/CCNJ/GTF2H1/CDKN1B/CCND3/CCND2/CDKN2C/CKS2/CDKN1A/CDKN2D/CCNH/HERC5/LATS2/CCNO/CDC25C/CDK5R2/CCNE2/SFN/HEXIM1/SERTAD1/SRC/CEBPA	27
72	GO:0006892	post-Golgi vesicle-mediated transport	29/2423	97/18493	1.11576e-05	0.000928404	0.000819038	ARF5/EXOC5/WIPI1/KLHL20/EXOC1/SCFD1/SNAP23/CCDC22/RP2/GOSR2/KRT18/SCAMP3/RAB14/OPTN/C16orf70/LLGL1/ARL3/SCAMP2/VPS54/GOLGA7/ANK3/VTI1A/CNST/ARF4/STXBP6/COMMD1/GAK/AP2A1/IGF2R	29
73	GO:2000677	regulation of transcription regulatory region DNA binding	19/2423	51/18493	1.16157e-05	0.000953286	0.000840989	PSEN1/HAND1/MAD2L2/MSX2/LIF/KLF4/FAM129B/GTF2B/RB1/ZNF593/HMGA2/POU4F1/MSX1/ERCC3/TRAF6/DDIT3/ZBTB7A/H1F0/TMSB4X	19
74	GO:0032984	protein-containing complex disassembly	69/2423	317/18493	1.19991e-05	0.000971438	0.000857003	DVL2/UPF1/CLEC16A/CAPG/LIMA1/DHX8/SPTB/TSG101/CAMSAP3/MRPL22/ADD1/MRPS18A/SNAP29/SH3BP1/TRIOBP/TFIP11/MAP1LC3A/MID1/STMN2/NAPA/MRPL32/SMARCD2/MRPL51/MTRF1L/CHMP3/VAMP8/GLE1/MRPS14/KIF18A/MTIF3/NAPB/TMOD2/CHMP2A/CHMP1A/MRPL35/EIF5A/NES/MICAL2/CKAP2/CALCOCO2/MRPL47/TMOD3/MAP1LC3B/SH3GL1/SNAPIN/GSN/EPS8/EPG5/PLEKHH2/MRPL17/DMTN/SPTBN4/FZD5/MRPS18C/CFL2/HDGFL3/MRPL36/MRPL13/CFL1/AURKAIP1/GBA/GAK/HIST…	69
75	GO:0019058	viral life cycle	64/2423	289/18493	1.38348e-05	0.00110512	0.000974941	CD4/ATG5/CDC42/TSG101/HACD3/RAB7A/OAS1/LGALS1/CHMP4B/VAPA/CAV2/CD81/OAS3/TRIM38/HYAL1/CHMP3/RAB29/VAMP8/TBC1D20/EIF2AK4/CHMP2A/CHMP1A/TRIM21/RAN/LAMTOR5/RSAD2/OASL/VPS37B/FURIN/IFITM3/EPHA2/NECTIN4/DYNLT1/STOM/GSN/HMGA2/IFIT5/VPS37A/VPS28/ITGA5/NFIA/CLDN1/IFI27/FAM111A/ANPEP/AXL/VPS37C/CDK1/ISG20/CXCR6/GRK2/PDE12/CHMP6/RAD23A/IST1/GAS6/IFIT1/IFITM1/ISG15/PLSCR1/WWP2/TRIM15/PI4KA/CHMP1B	64
76	GO:0032509	endosome transport via multivesicular body sorting pathway	2423-12-01	24/18493	1.46003e-05	0.00115093	0.00101535	CHMP3/CHMP2A/CHMP1A/VPS25/VPS37B/TMEM50B/VPS37A/VPS28/UBXN6/VPS37C/LEPROT/CHMP1B	12
77	GO:0010498	proteasomal protein catabolic process	91/2423	452/18493	1.54727e-05	0.00120386	0.00106204	ANKIB1/HFE/RNF216/NUB1/PIAS1/CLEC16A/JKAMP/RNF4/ATXN3/SIRT2/SEL1L/PRKACA/DERL2/KLHL20/UBE2A/OPHN1/PSEN1/PCNP/KLHL42/EDEM2/MAEA/SIRT1/KCTD17/RBX1/SMAD7/UBE2I/RNF40/UBE2W/SEC61B/FBXL15/TNFAIP1/WFS1/TRIM2/TRIM3/BIRC2/TRIM38/RNF19B/FBXL5/AREL1/CLU/SPOP/GIPC1/NR1D1/EDEM1/OS9/DERL1/SDCBP/BBS7/RNF185/ANAPC11/SPOPL/TMF1/SKP2/PLK2/FBXL17/RNF217/DAB2/FBXL18/CUL4B/PINK1/FBXW5/UBR1/AMFR/UBXN1/IFI27/FBXO22/UB…	91
78	GO:0006826	iron ion transport	21/2423	61/18493	1.69301e-05	0.00130036	0.00114718	HFE/ATP6V1H/ATP6AP1/FTL/ATP6V1D/TCIRG1/ATP6V0E1/ATP6V1A/ATP6V0B/ATP6V1F/ATP6V1E1/ATP6V1G1/SLC40A1/ATP6V1B2/ATP6V1C1/ATP6V0D1/ATP7A/B2M/FTH1/ATP6V0E2/ARHGAP1	21
79	GO:0042594	response to starvation	45/2423	183/18493	1.72689e-05	0.00130959	0.00115533	HFE/CPS1/RRAGD/CLEC16A/ATG5/USP33/ULK2/OXCT1/EIF2AK1/SIRT1/SH3GLB1/PICK1/MTMR3/MAP1LC3A/CBL/AMBRA1/DAP/CPEB4/SLC2A1/CDKN1A/EIF2AK4/PRKAA1/GLUL/CTSV/MAP1LC3B/TP53/RALB/SRD5A1/SLC39A4/ADM/RRAGA/ATF3/NUAK2/BMT2/ZFYVE1/FBXO22/FOXA3/KRT20/DDIT3/UCP2/GBA/GAS6/AKR1C3/FNIP1/SIK1B	45
80	GO:0039702	viral budding via host ESCRT complex	2423-11-01	21/18493	1.90029e-05	0.00142185	0.00125436	TSG101/CHMP4B/CHMP3/CHMP2A/CHMP1A/VPS37B/VPS37A/VPS28/VPS37C/CHMP6/CHMP1B	11
81	GO:0060627	regulation of vesicle-mediated transport	98/2423	498/18493	1.96071e-05	0.00142185	0.00125436	HFE/EHD2/ZFYVE16/C12orf4/ATG5/ABCA7/RAB27A/ATP6AP1/TSG101/RAB7A/STXBP2/SAR1A/CEACAM1/OPHN1/MTMR2/SCFD1/EZR/UNC13D/PICK1/HMOX1/ARFGAP1/RAB11A/SLC17A7/AKT2/NAPA/RAB3D/GOSR1/EHD1/CBL/GNAI2/SNX17/CHMP3/RAB3GAP1/STXBP3/RAB29/VAMP8/CLU/GIPC1/SDC4/C3/NAPB/TBC1D20/MAP2K2/RAC2/MKLN1/ACTN4/CHMP2A/HIP1R/LGALS3/PRKAA1/SYT11/NUMB/RINT1/RAC1/STXBP1/FLOT1/SDCBP/DNAJC13/RAB20/SH3GL1/SNAPIN/RALB/ATG3/STXBP5L/DGKQ…	98
82	GO:0009267	cellular response to starvation	38/2423	146/18493	1.96238e-05	0.00142185	0.00125436	HFE/RRAGD/CLEC16A/ATG5/USP33/SIRT1/SH3GLB1/PICK1/MTMR3/MAP1LC3A/AMBRA1/DAP/CPEB4/SLC2A1/CDKN1A/EIF2AK4/PRKAA1/GLUL/CTSV/MAP1LC3B/TP53/RALB/SRD5A1/SLC39A4/RRAGA/ATF3/NUAK2/BMT2/ZFYVE1/FBXO22/FOXA3/KRT20/UCP2/GBA/GAS6/AKR1C3/FNIP1/SIK1B	38
83	GO:0000082	G1/S transition of mitotic cell cycle	59/2423	263/18493	1.96985e-05	0.00142185	0.00125436	KMT2E/MNAT1/PIAS1/MYO16/MCM2/GTSE1/RBL1/PCBP4/ORC6/CDKN3/E2F1/PIM2/CCNE1/EZH2/CDKN1B/CCND3/HYAL1/POLE4/ID2/ORC4/ARID3A/RHOU/RPA2/CCND2/PPP6C/INHBA/ECD/CDKN2C/BTN2A2/CDKN1A/E2F8/CDKN2D/RPA1/PCNA/CDK4/ACVR1B/KLF4/RB1/TP53/CTDSP1/CNOT9/CTDSPL/SKP2/PLK2/LATS2/CUL4B/CDC25C/PRMT2/ZNF385A/SENP2/TAF10/CDK2AP2/CDK1/PLRG1/CCNE2/SFN/IQGAP3/DCUN1D3/DHFR	59
84	GO:0000910	cytokinesis	41/2423	163/18493	2.27121e-05	0.00161986	0.00142904	CDC42/RAB11FIP3/KIF4A/SH3GLB1/SEPT3/CHMP4B/CCP110/RAB11A/KIF20A/CHMP3/TEX14/GIPC1/PIN1/E2F8/CHMP2A/CHMP1A/CKAP2/DCTN3/NUSAP1/KIF23/ACTR2/ARL3/SEPT11/RHOB/CALM2/RASA1/BIN3/ANK3/TRIM36/FLCN/MITD1/CALM3/BCL2L1/CFL1/CHMP6/IST1/SEPT5/PRPF40A/CALM1/PRC1/CHMP1B	41
85	GO:0090316	positive regulation of intracellular protein transport	40/2423	158/18493	2.4203e-05	0.00169696	0.00149706	FYN/CDC42/PRKACA/GTSE1/SAR1A/RAPGEF3/PSEN1/RBM22/EDEM2/SH3GLB1/PDCD5/AKT2/MAPK14/TMEM30A/RHOU/RAB29/RAC2/PRKAA1/EDEM1/TP53/STOM/SEC16A/PAK1/ANK3/SAR1B/PINK1/FZD5/CDK5/MFF/CDK1/HDAC3/JUP/ATG13/SFN/GAS6/CHP1/MYO1C/UBL5/TCAF1/LEPROT	40
86	GO:0032868	response to insulin	58/2423	259/18493	2.43597e-05	0.00169696	0.00149706	PDK2/BAIAP2L1/GPR21/ATP6V1H/ATP6AP1/CEACAM1/HADHA/SLC9A1/UPRT/SIRT1/ATP6V1D/LPIN2/ZNF106/AKT2/CAV2/TCIRG1/CCND3/ATP6V0E1/GNAI2/ATP6V1A/STXBP3/ERRFI1/SLC2A1/ATP6V0B/PIK3R3/GOT1/FABP3/INSIG2/ATP6V1F/ATP6V1E1/KL/CDK4/SLC2A8/ATP6V1G1/GGH/SRD5A1/ATP6V1B2/EIF4EBP2/ADM/PAK1/ATP6V1C1/USF1/ADIPOR1/ATP6V0D1/RAB8B/NDEL1/RAB8A/SYAP1/ATP6V0E2/UCP2/EPM2AIP1/FOXO4/SOCS1/IRS2/PPARA/SRC/MYO1C/LYN	58
87	GO:0006900	vesicle budding from membrane	29/2423	101/18493	2.60962e-05	0.00179704	0.00158535	TRAPPC6A/TRAPPC3/RAB7A/SAR1A/CD59/TMED2/SCFD1/CTSZ/VAPA/NAPA/BET1/GOSR2/FOLR1/PPP6C/TBC1D20/SEC31A/SEC16A/ARFGAP2/SEC24D/SAR1B/GRIA1/AP2M1/STX5/TGFA/TRAPPC1/TRAPPC6B/F8/S100A10/SEC22B	29
88	GO:0051099	positive regulation of binding	44/2423	181/18493	2.88043e-05	0.00194205	0.00171328	HFE/PLAUR/SIRT2/TRAF4/USP33/PSEN1/MAPRE3/ADD1/BAMBI/CLN5/EDF1/EPB41L5/BMP4/PIN1/HIP1R/RARA/LGALS3/RAN/KLF4/FAM129B/DERL1/FLOT1/GTF2B/PARP9/RB1/CALM2/RALB/PLK2/CDCA5/HMGA2/POU4F1/TIAM1/AMFR/CALM3/PYGO2/DTX3L/HMGB2/CDK5/B2M/AKTIP/SYAP1/TRAF6/H1F0/S100A10	44
89	GO:0051101	regulation of DNA binding	33/2423	122/18493	2.91235e-05	0.00194205	0.00171328	PLAUR/SIRT2/PSEN1/HMOX1/E2F1/EDF1/HAND1/ID2/MAD2L2/NEK2/MSX2/HJURP/LIF/KLF4/FAM129B/GTF2B/RB1/ZNF593/CALM2/GZMA/CDCA5/HMGA2/POU4F1/CALM3/MSX1/ERCC3/HMGB2/TAF10/TRAF6/DDIT3/ZBTB7A/H1F0/TMSB4X	33
90	GO:0007032	endosome organization	24/2423	77/18493	2.91745e-05	0.00194205	0.00171328	RAB27A/TSG101/RAB7A/CHMP4B/RAB11A/CHMP3/RAB22A/CHMP2A/CHMP1A/VPS25/TMEM127/WASHC4/DNAJC13/VPS37B/VPS37A/VPS28/AKTIP/VPS37C/RNF26/CHMP6/ALS2CL/IST1/PHETA1/CHMP1B	24
91	GO:0051650	establishment of vesicle localization	63/2423	290/18493	2.99865e-05	0.00197417	0.00174161	TRAPPC6A/TBC1D23/TRAPPC3/RAB27A/WIPI1/SAR1A/PSEN1/CD59/TMED2/TMEM230/SCFD1/SNAP23/SNAP29/CTSZ/SNPH/RAB11A/NAPA/BET1/YKT6/GOSR2/GOSR1/FOLR1/RAB3GAP1/TRAK2/PPP6C/GIPC1/NAPB/TBC1D20/ACTN4/STARD3/SYT11/STXBP1/KIF23/SEC31A/BBS7/SNAPIN/STXBP5L/SEC16A/ARFGAP2/SEC24D/SAR1B/GRIA1/PINK1/SV2A/CALM3/STX5/TGFA/CDK5/NDEL1/STX3/MAP4K2/TRAPPC1/HAP1/FAM91A1/TRAPPC6B/TRAK1/SEPT5/F8/PIP5K1C/MYO1C/CALM1/UNC13B/SEC22B	63
92	GO:0034330	cell junction organization	62/2423	287/18493	4.11677e-05	0.00268082	0.00236502	SNAI2/LAMC2/CDC42/PRKACA/FSCN1/CAMSAP3/TNS1/OPHN1/ADD1/SLC9A1/TGFB2/SH3BP1/SMAD7/PARD6A/LSR/TGFBR1/CNTNAP1/DUSP3/PERP/EPB41L5/PTK2B/SDC4/SNAI1/VASP/AJUBA/ACTN4/NUMB/RAC1/CCM2/TLN1/FLOT1/EPHA2/NECTIN4/ANK2/MPP7/DLG5/PRKCA/FLCN/WHAMM/DMTN/ITGA5/FBLIM1/FZD5/CLDN1/INAVA/NFASC/DLC1/RAB8B/ILK/PLEKHA7/MAPRE2/DAPK3/JUP/ACTG1/PKP3/KRT5/PIP5K1C/SRC/S100A10/MYO1C/CTNND1/LDB1	62
93	GO:0006839	mitochondrial transport	54/2423	241/18493	4.49157e-05	0.00289304	0.00255224	BAD/MCUB/MIPEP/PSEN1/SIRT4/SLC9A1/SH3GLB1/TOMM22/SAMM50/E2F1/BMF/GDAP1/BNIP3L/PDCD5/MICU1/AIP/ATF2/RHOU/SLC25A16/MRS2/ROMO1/TST/RAC2/HIP1R/STARD3/PRKAA1/TIMM17A/COX5B/TP53/MPC2/HAX1/DYNLT1/TIMM8B/BAG4/PINK1/FZD5/YWHAZ/ATP5PD/MFF/BCL2L1/CNP/SLC25A30/ATG13/UCP2/SFN/BOK/SLC25A20/SPG7/UBL5/ATP6/KIF1BP/LEPROT/SLC35F6/TIMM23	54
94	GO:0044843	cell cycle G1/S phase transition	61/2423	282/18493	4.54154e-05	0.00289304	0.00255224	KMT2E/MNAT1/PIAS1/MYO16/MCM2/GTSE1/RBL1/PCBP4/ORC6/SUSD2/CDKN3/E2F1/FAM83D/PIM2/CCNE1/EZH2/CDKN1B/CCND3/HYAL1/POLE4/ID2/ORC4/ARID3A/RHOU/RPA2/CCND2/PPP6C/INHBA/ECD/CDKN2C/BTN2A2/CDKN1A/E2F8/CDKN2D/RPA1/PCNA/CDK4/ACVR1B/KLF4/RB1/TP53/CTDSP1/CNOT9/CTDSPL/SKP2/PLK2/LATS2/CUL4B/CDC25C/PRMT2/ZNF385A/SENP2/TAF10/CDK2AP2/CDK1/PLRG1/CCNE2/SFN/IQGAP3/DCUN1D3/DHFR	61
95	GO:0030522	intracellular receptor signaling pathway	62/2423	288/18493	4.58752e-05	0.00289304	0.00255224	CYP26B1/MED24/CALCOCO1/SNAI2/PIAS1/RNF4/ALPK1/SIRT1/HNF4A/RIOK3/UBE2I/TRIP4/CCNE1/BUD31/EZH2/DDX58/DHX58/BIRC2/FAM120B/IFIH1/CRY2/NCOA3/THRA/NR1D1/ACTN4/RARA/RAN/WBP2/MED4/PIM1/DDX60/RB1/TGFB1I1/CRABP2/CNOT9/TIFA/SKP2/PAK1/DAB2/OTULIN/NR2F6/PRMT2/NLRX1/INAVA/CITED2/MED30/NKX3-1/RARG/TRAF6/NR2F1/UBE2N/TAF7/ZBTB7A/IRF7/PPARA/AKR1C3/SRC/GLMP/RXRB/TRIM15/TRIM16/NCOA4	62
96	GO:0000041	transition metal ion transport	30/2423	110/18493	5.57301e-05	0.0034779	0.00306821	HFE/ATP6V1H/ATP6AP1/FTL/ATP6V1D/SLC30A4/TCIRG1/ATP6V0E1/ATP6V1A/ATP6V0B/ATP6V1F/ATP6V1E1/SLC31A1/ATP6V1G1/SLC40A1/SLC39A8/TRPM2/SLC39A1/ATP6V1B2/SLC39A4/TMEM163/SLC30A6/ATP6V1C1/ATP6V0D1/ATP7A/SLC39A13/B2M/FTH1/ATP6V0E2/ARHGAP1	30
97	GO:0006605	protein targeting	84/2423	424/18493	5.86947e-05	0.00362516	0.00319812	CROT/FYN/ZDHHC6/MIPEP/ZFYVE16/RAB27A/RAB7A/ZFAND6/SIRT4/CRAT/SH3GLB1/TOMM22/SAMM50/SRP54/CHMP4B/ACOT8/GDAP1/SNX16/BNIP3L/ECH1/PDCD5/AKT2/CDC37/SEC61B/PHYH/GOSR2/AIP/EHHADH/MPV17/RPS15/PECR/TRAK2/SCP2/RHOU/ACOT2/CLU/PEX16/GIPC1/ROMO1/RAC2/PRKAA1/TIMM17A/OS9/GCC2/SDCBP/SRP14/HAX1/ATG3/GOLGA7/STOM/PAK1/TIMM8B/ANK3/VTI1A/GOLGA7B/BAG4/PINK1/DMTN/ACOX1/PEX19/FZD5/CDK5/YWHAZ/RAB8B/MFF/ARL6IP1/HAP1/ATG13…	84
98	GO:0009615	response to virus	66/2423	315/18493	6.37201e-05	0.00389538	0.0034365	BAD/RNF216/ZMYND11/TSPAN32/NCBP3/OAS1/EXOC1/UNC13D/SAMHD1/RIOK3/PIM2/BNIP3L/AP1S1/DDX58/DHX58/BIRC2/OAS3/OAS2/MAPK14/TRIM38/HYAL1/IFIH1/NPC2/IFIT3/IFIT2/CLU/KCNJ8/IFI6/EIF2AK4/TRAF3/SERINC3/LAMTOR5/RSAD2/OASL/DDX60/IFI44/PPM1B/PARP9/HERC5/NLRC5/IFITM3/IFNAR1/SKP2/HMGA2/IFIT5/NLRX1/DTX3L/IFI27/FAM111A/RNASE6/STAT2/BCL2L1/ISG20/CFL1/RNF26/DDX41/MX2/IRF7/IFIT1/IFITM1/ISG15/PLSCR1/SRC/MICB/TRIM15/IKB…	66
99	GO:0048278	vesicle docking	21/2423	66/18493	6.4463e-05	0.00390099	0.00344146	EXOC5/STXBP2/STX7/SCFD1/SNPH/RAB3D/CAV2/YKT6/STXBP3/STX12/VPS45/STXBP1/SYTL2/RALB/STX5/RAB8B/STX3/RAB8A/STX8/SCFD2/UNC13B	21
100	GO:0008286	insulin receptor signaling pathway	34/2423	132/18493	6.58333e-05	0.00394407	0.00347946	PDK2/BAIAP2L1/GPR21/ATP6V1H/ATP6AP1/SIRT1/ATP6V1D/ZNF106/AKT2/CAV2/TCIRG1/CCND3/ATP6V0E1/GNAI2/ATP6V1A/ATP6V0B/PIK3R3/ATP6V1F/ATP6V1E1/KL/CDK4/SLC2A8/ATP6V1G1/ATP6V1B2/EIF4EBP2/ATP6V1C1/ADIPOR1/ATP6V0D1/NDEL1/ATP6V0E2/FOXO4/SOCS1/IRS2/SRC	34
101	GO:0032869	cellular response to insulin stimulus	47/2423	204/18493	6.64992e-05	0.00394452	0.00347986	PDK2/BAIAP2L1/GPR21/ATP6V1H/ATP6AP1/CEACAM1/SLC9A1/SIRT1/ATP6V1D/LPIN2/ZNF106/AKT2/CAV2/TCIRG1/CCND3/ATP6V0E1/GNAI2/ATP6V1A/ERRFI1/ATP6V0B/PIK3R3/GOT1/ATP6V1F/ATP6V1E1/KL/CDK4/SLC2A8/ATP6V1G1/SRD5A1/ATP6V1B2/EIF4EBP2/PAK1/ATP6V1C1/USF1/ADIPOR1/ATP6V0D1/RAB8B/NDEL1/RAB8A/SYAP1/ATP6V0E2/UCP2/FOXO4/SOCS1/IRS2/SRC/MYO1C	47
102	GO:0009896	positive regulation of catabolic process	81/2423	407/18493	6.71663e-05	0.00394503	0.00348031	ANKIB1/BAD/UPF1/MLXIPL/ABHD5/NUB1/PIAS1/CLEC16A/ATXN3/SIRT2/RAB7A/TNRC6C/TP53INP2/PSEN1/EDEM2/EZR/SIRT1/SH3GLB1/GTPBP1/HMOX1/TNRC6B/RBX1/SMAD7/ABCD1/CCDC22/PIM2/RNF40/BNIP3L/AKT2/CDC37/VSIR/CPEB3/AMBRA1/CD81/CDKN1B/EPM2A/TFEB/RAB3GAP1/TMEM59/RNF19B/STK11/FBXL5/AREL1/CLU/PTK2B/OPTN/EIF2AK4/TRIM21/PRKAA1/EDEM1/CALCOCO2/BBS7/FURIN/DTL/RALB/METTL14/PLK2/RNF217/DAB2/FLCN/MOV10/CUL4B/PINK1/VPS28/STX5/D…	81
103	GO:0090068	positive regulation of cell cycle process	61/2423	286/18493	6.97404e-05	0.00405645	0.00357861	KMT2E/SIRT2/PPP2R5B/CDC42/PRKACA/GTSE1/SPAG5/FGFR1/PCBP4/PDGFB/E2F1/FAM83D/RAB11A/EZH2/CDKN1B/CCND3/H2AFY/HYAL1/ID2/ARID3A/CCND2/MSX2/GPSM2/GIPC1/CDKN1A/EREG/DLGAP5/HSPA2/E2F8/PCNA/SLF1/CDK4/NUMA1/NUSAP1/KIF23/TMOD3/RB1/TP53/ANAPC11/DTL/CNOT9/PLK2/CDCA5/HMGA2/POU4F1/NSMCE2/CUL4B/CDC25C/ZNF385A/MSX1/TGFA/CEP295/MECP2/CDK1/ZNF16/PLRG1/SFN/FOXO4/PIWIL2/NUDT16/UBXN2B	61
104	GO:0014020	primary neural tube formation	27/2423	96/18493	7.2468e-05	0.00417458	0.00368281	DVL2/PRKACA/TEAD2/TMED2/TGFB2/BMP7/FOLR1/BMP5/IFT57/APAF1/SDC4/BMP4/VASP/RARA/SHROOM3/KDM6A/ADM/DLC1/FZD6/SPINT2/CFL1/RARG/GLMN/TRAF6/MTHFR/PLXNB2/PHACTR4	27
105	GO:0051607	defense response to virus	51/2423	228/18493	7.54794e-05	0.00427964	0.0037755	RNF216/ZMYND11/TSPAN32/NCBP3/OAS1/EXOC1/UNC13D/SAMHD1/RIOK3/BNIP3L/DDX58/DHX58/BIRC2/OAS3/OAS2/TRIM38/IFIH1/IFIT3/IFIT2/KCNJ8/IFI6/EIF2AK4/TRAF3/SERINC3/RSAD2/OASL/DDX60/PPM1B/PARP9/HERC5/NLRC5/IFITM3/SKP2/IFIT5/NLRX1/DTX3L/IFI27/FAM111A/RNASE6/STAT2/ISG20/RNF26/DDX41/MX2/IRF7/IFIT1/IFITM1/ISG15/PLSCR1/MICB/TRIM15	51
106	GO:0031331	positive regulation of cellular catabolic process	71/2423	347/18493	7.57285e-05	0.00427964	0.0037755	ANKIB1/BAD/UPF1/MLXIPL/ABHD5/NUB1/PIAS1/CLEC16A/ATXN3/SIRT2/TNRC6C/TP53INP2/PSEN1/EDEM2/EZR/SIRT1/SH3GLB1/GTPBP1/HMOX1/TNRC6B/RBX1/SMAD7/ABCD1/CCDC22/PIM2/RNF40/BNIP3L/AKT2/CDC37/CPEB3/AMBRA1/CD81/EPM2A/TFEB/RAB3GAP1/TMEM59/RNF19B/STK11/FBXL5/CLU/PTK2B/OPTN/EIF2AK4/TRIM21/PRKAA1/EDEM1/CALCOCO2/BBS7/FURIN/RALB/METTL14/PLK2/RNF217/DAB2/FLCN/MOV10/PINK1/DTX3L/PIP4K2C/FBXO22/GBA/RAD23A/SOCS4/MEX3D/IR…	71
107	GO:0019079	viral genome replication	31/2423	117/18493	7.67484e-05	0.00427964	0.0037755	ATG5/CDC42/HACD3/OAS1/VAPA/OAS3/TRIM38/RAB29/TBC1D20/EIF2AK4/LAMTOR5/RSAD2/OASL/IFITM3/STOM/HMGA2/IFIT5/NFIA/IFI27/FAM111A/ISG20/CXCR6/GRK2/PDE12/RAD23A/GAS6/IFIT1/IFITM1/ISG15/PLSCR1/PI4KA	31
108	GO:0035455	response to interferon-alpha	2423-10-01	20/18493	7.71493e-05	0.00427964	0.0037755	KLHL20/IFIT3/IFIT2/IFITM3/IFNAR1/AXL/PDE12/GAS6/MX2/IFITM1	10
109	GO:1903829	positive regulation of cellular protein localization	66/2423	318/18493	8.58185e-05	0.0046955	0.00414237	BAD/FYN/NGFR/CDC42/PRKACA/TSG101/GTSE1/SAR1A/RAPGEF3/PSEN1/RBM22/EDEM2/EZR/SH3GLB1/CARD10/E2F1/PARD6A/RAB11A/PDCD5/AKT2/MAPK14/TMEM30A/RHOU/RAB29/STK11/GPSM2/GLIS2/RAC2/LIF/LGALS3/PRKAA1/SYT11/EDEM1/KAT7/NUMA1/PARP9/WRAP53/TP53/EPHA2/STOM/SEC16A/PAK1/ANK3/SAR1B/PINK1/VPS28/CNST/FZD5/DTX3L/CDK5/YWHAZ/STX3/MFF/CDK1/HDAC3/TRAPPC12/JUP/ATG13/SFN/GAS6/CHP1/SRC/MYO1C/UBL5/TCAF1/LEPROT	66
110	GO:0051648	vesicle localization	64/2423	306/18493	8.62135e-05	0.0046955	0.00414237	TRAPPC6A/TBC1D23/TRAPPC3/RAB27A/WIPI1/SAR1A/PSEN1/CD59/TMED2/TMEM230/SCFD1/SNAP23/SNAP29/CTSZ/SNPH/RAB11A/NAPA/BET1/YKT6/GOSR2/GOSR1/FOLR1/RAB3GAP1/TRAK2/PPP6C/GIPC1/NAPB/TBC1D20/ACTN4/STARD3/SYT11/STXBP1/KIF23/SEC31A/BBS7/TPGS1/SNAPIN/STXBP5L/SEC16A/ARFGAP2/SEC24D/SAR1B/GRIA1/PINK1/SV2A/CALM3/STX5/TGFA/CDK5/NDEL1/STX3/MAP4K2/TRAPPC1/HAP1/FAM91A1/TRAPPC6B/TRAK1/SEPT5/F8/PIP5K1C/MYO1C/CALM1/UNC13B…	64
111	GO:0032535	regulation of cellular component size	74/2423	367/18493	8.83807e-05	0.00477017	0.00420824	TNFRSF12A/BAIAP2L1/USH1C/IFRD1/SEMA3B/RTN4R/CAPG/XK/LIMA1/NCKAP1/SLC12A2/ARFGEF1/SPTB/ULK2/ADD1/EZR/CDHR5/SH3BP1/TRIOBP/PICK1/RAB11A/PEX11G/SLC12A7/PTK2B/SLC12A4/RAB22A/VASP/BAIAP2L2/TMOD2/OLFM1/HIP1R/PEX11B/LAMTOR5/CDK4/RAC1/LRRC8A/ARPC5L/ACTR2/TMOD3/SLC12A6/CRABP2/HAX1/RASA1/GSN/PAK1/EPS8/PLEKHH2/WHAMM/BAG4/DMTN/SPTBN4/AP2M1/NPHS1/CDC42EP3/ARPC2/CDK5/ATP7A/CFL2/ILK/NDEL1/WIPF2/CFL1/RARG/ANAPC2/…	74
112	GO:0046755	viral budding	2423-11-01	24/18493	9.21697e-05	0.00490037	0.0043231	TSG101/CHMP4B/CHMP3/CHMP2A/CHMP1A/VPS37B/VPS37A/VPS28/VPS37C/CHMP6/CHMP1B	11
113	GO:0016054	organic acid catabolic process	57/2423	265/18493	9.32468e-05	0.00490037	0.0043231	CYP26B1/CROT/CD44/HEXB/OAT/HSD17B10/MCCC1/LIPE/HADHA/SLC9A1/CRAT/TXN2/ACOT8/LPIN2/ABCD1/RENBP/BCKDK/FAH/DECR1/ECH1/AKT2/BCAT2/GCDH/PHYH/EHHADH/HGD/HYAL1/PECR/SCP2/MECR/ABCD3/DLST/ALDH6A1/GOT1/TST/GAD1/GLUL/NPL/AMDHD1/ABHD10/PCYOX1L/ACAD8/ACOX1/PPM1K/BDH2/CRYL1/CPT1C/ACSF3/ACOT4/SHMT2/ABAT/IRS2/CYP4F12/PPARA/CHP1/ACADSB/DDAH2	57
114	GO:0046395	carboxylic acid catabolic process	57/2423	265/18493	9.32468e-05	0.00490037	0.0043231	CYP26B1/CROT/CD44/HEXB/OAT/HSD17B10/MCCC1/LIPE/HADHA/SLC9A1/CRAT/TXN2/ACOT8/LPIN2/ABCD1/RENBP/BCKDK/FAH/DECR1/ECH1/AKT2/BCAT2/GCDH/PHYH/EHHADH/HGD/HYAL1/PECR/SCP2/MECR/ABCD3/DLST/ALDH6A1/GOT1/TST/GAD1/GLUL/NPL/AMDHD1/ABHD10/PCYOX1L/ACAD8/ACOX1/PPM1K/BDH2/CRYL1/CPT1C/ACSF3/ACOT4/SHMT2/ABAT/IRS2/CYP4F12/PPARA/CHP1/ACADSB/DDAH2	57
115	GO:0071985	multivesicular body sorting pathway	13/2423	32/18493	9.91821e-05	0.00516696	0.00455829	RAB27A/CHMP3/CHMP2A/CHMP1A/VPS25/VPS37B/TMEM50B/VPS37A/VPS28/UBXN6/VPS37C/LEPROT/CHMP1B	13
116	GO:1903830	magnesium ion transmembrane transport	2423-09-01	17/18493	0.000100933	0.00516831	0.00455948	NIPAL3/MAGT1/NIPAL2/MRS2/SLC41A1/SLC41A2/CNNM2/NIPA1/ZDHHC13	9
117	GO:1904380	endoplasmic reticulum mannose trimming	2423-09-01	17/18493	0.000100933	0.00516831	0.00455948	SEL1L/DERL2/EDEM2/EDEM1/OS9/RNF185/AMFR/RNF5/RNF103	9
118	GO:0019395	fatty acid oxidation	27/2423	98/18493	0.000106541	0.00540923	0.00477202	CROT/ADIPOR2/DGAT2/HADHA/SIRT4/CRAT/ACOT8/ABCD1/DECR1/ECH1/AKT2/GCDH/PHYH/MAPK14/EHHADH/PECR/SCP2/MECR/ABCD3/FABP3/PRKAA1/ADIPOR1/ACOX1/BDH2/CPT1C/IRS2/PPARA	27
119	GO:0042058	regulation of epidermal growth factor receptor signaling pathway	24/2423	83/18493	0.000111281	0.0056024	0.00494244	PLAUR/GPRC5A/EPN1/PTPN3/CDC42/TSG101/RAB7A/CEACAM1/PSEN1/DUSP3/CBL/ERRFI1/EREG/IFI6/HIP1R/VPS25/CNOT9/SHKBP1/TGFA/AFAP1L2/HAP1/CHMP6/SOCS4/ITGA1	24
120	GO:0007175	negative regulation of epidermal growth factor-activated receptor activity	2423-08-01	14/18493	0.000123507	0.00615648	0.00543125	GPRC5A/TSG101/PSEN1/CBL/ERRFI1/VPS25/CHMP6/SOCS4	8
121	GO:0055076	transition metal ion homeostasis	34/2423	136/18493	0.000124342	0.00615648	0.00543125	HFE/ATP6AP1/CYBRD1/SLC46A1/EIF2AK1/FTL/HMOX1/CCDC22/SLC30A4/SFXN3/ATP6V1A/EPAS1/FBXL5/ACO1/MT2A/EGLN1/SLC31A1/ATP6V1G1/SLC40A1/SLC39A8/SLC39A4/ATP6V0D1/BDH2/ATP7A/SLC39A13/B2M/TMC8/FTH1/MT1E/COMMD1/BTBD9/MT1X/MT1F/NCOA4	34
122	GO:0050690	regulation of defense response to virus by virus	2423-12-01	29/18493	0.000148738	0.00725321	0.00639879	CD4/FYN/ATP6V1H/AP1M1/AP1B1/AP1S1/RAC1/ELMO1/AP2M1/B2M/PACS1/AP2A1	12
123	GO:0007163	establishment or maintenance of cell polarity	45/2423	199/18493	0.000148914	0.00725321	0.00639879	CYP26B1/PAX6/SDCCAG8/ARFGEF1/CDC42/FSCN1/CAMSAP3/OPHN1/DLG3/SLC9A1/SH3BP1/PARD6A/AMOTL2/RND3/PARD3B/RHOU/STK11/MAPKAP1/PTK2B/GPSM2/CAP1/LLGL1/NEK3/NUMA1/ACTR2/RHOB/DYNLT1/GSN/PAK1/MPP7/DLG5/CD3G/LMNA/RHOBTB3/CDX2/ILK/NDEL1/SPINT2/ARF4/RND1/CFL1/PARVB/SPN/CDC42BPB/UBXN2B	45
124	GO:0042326	negative regulation of phosphorylation	86/2423	448/18493	0.000150882	0.00728978	0.00643105	PAX6/MLXIPL/MVP/GPRC5A/ZMYND11/SIRT2/TSG101/TIGAR/CEACAM1/PSEN1/PIBF1/DYNLL1/IGBP1/EZR/SIRT1/BMP7/SMAD7/PARD6A/CACTIN/FKTN/DUSP3/PRKAR1A/SNX25/CBL/CDKN1B/STK38/PDE4D/H2AFY/ERRFI1/RGS2/INHBA/CDKN2C/PKN1/BTN2A2/CDKN1A/BMP4/PIN1/LIF/CDKN2D/AJUBA/VPS25/ZBED3/KLF4/DUSP5/RB1/WARS/CALM2/CTDSP1/CTDSPL/DGKQ/LATS2/MBIP/PTPRR/FLCN/PINK1/DMTN/CALM3/CAMK2N1/ATF3/PAQR3/SMPD1/ILK/TERF2IP/DUSP18/MIDN/RGS14/HDAC3…	86
125	GO:0034440	lipid oxidation	27/2423	100/18493	0.00015428	0.00739433	0.00652328	CROT/ADIPOR2/DGAT2/HADHA/SIRT4/CRAT/ACOT8/ABCD1/DECR1/ECH1/AKT2/GCDH/PHYH/MAPK14/EHHADH/PECR/SCP2/MECR/ABCD3/FABP3/PRKAA1/ADIPOR1/ACOX1/BDH2/CPT1C/IRS2/PPARA	27
126	GO:0031668	cellular response to extracellular stimulus	55/2423	258/18493	0.000156638	0.00744776	0.00657042	PDK2/HFE/FYN/SNAI2/RRAGD/CLEC16A/ATG5/KIF26A/USP33/SIRT1/SH3GLB1/PICK1/HMOX1/MTMR3/TXN2/MAP1LC3A/GDAP1/PPP1R9B/COL1A1/FOLR1/CBL/AMBRA1/DAP/CPEB4/SLC2A1/CDKN1A/EIF2AK4/PRKAA1/GLUL/CTSV/PIM1/MAP1LC3B/TP53/RALB/SRD5A1/SKP2/SLC39A4/RRAGA/USF1/ATF3/NUAK2/BMT2/ZFYVE1/FBXO22/AXL/FOS/FOXA3/KRT20/UCP2/GBA/GAS6/AKR1C3/FNIP1/LYN/SIK1B	55
127	GO:0007265	Ras protein signal transduction	83/2423	430/18493	0.000161653	0.00762568	0.00672738	TIMP2/RTN4R/ARHGEF5/NCKAP1/NGFR/ARFGEF1/RAB27A/CDC42/HACD3/RAB7A/RAPGEF3/OPHN1/TGFB2/RAB18/ARHGAP5/ARFGAP1/RAB11A/RAB3D/SHOC2/TNFAIP1/RND3/RHOU/RAB29/RAB32/CTNNAL1/RAB14/MAPKAP1/DENND1A/IQSEC3/GPSM2/RAP2C/RAB22A/IQSEC2/CDKN1A/MCF2L/RRAS/PLEKHG3/RAC2/GPR55/RAC1/FLOT1/RAB30/RB1/RAB20/KSR1/TP53/ARHGDIA/RIT1/RHOB/RALB/PLK2/RASA1/PSD2/DYNLT1/EPS8/FLCN/ELMO1/RAB39B/TIAM1/NRG1/MRAS/WASF2/CDC42SE2/KALRN/…	83
128	GO:0043433	negative regulation of DNA binding transcription factor activity	38/2423	160/18493	0.000164313	0.00769062	0.00678467	SIRT1/HMOX1/BMP7/SMAD7/CCDC22/CACTIN/EZH2/WFS1/DAP/HAND1/ID2/MAD2L2/MSX2/GLIS2/EIF2AK4/TRAF3/TRIM21/BHLHE40/EGLN1/KLF4/PIM1/RB1/NLRC5/OTULIN/PRMT2/FZD6/TAF3/COMMD1/BRMS1/DDIT3/GAS6/SIGIRR/CHP1/COMMD6/ANXA4/PELI1/WWP2/TMSB4X	38
129	GO:0031667	response to nutrient levels	91/2423	481/18493	0.000167581	0.00778279	0.00686598	CYP26B1/PDK2/ADIPOR2/GIPR/CD4/HFE/FYN/SNAI2/CPS1/RRAGD/CLEC16A/ATG5/KDM4A/SIRT2/USP33/ULK2/OXCT1/EIF2AK1/SIRT1/SH3GLB1/PICK1/HMOX1/MTMR3/TXN2/GSS/BMP7/MAP1LC3A/PCSK1N/GDAP1/CUBN/SLC6A4/COL1A1/FOLR1/CBL/AMBRA1/DAP/SPARC/ARSB/CPEB4/GNAI2/IGFBP2/SLC2A1/NENF/APAF1/CDKN1A/EIF2AK4/CDKN2D/DAD1/RARA/PRKAA1/PCNA/SPX/GLUL/CTSV/PIM1/TMBIM6/MAP1LC3B/TP53/RALB/DGKQ/SRD5A1/SLC39A4/GSN/SLC25A25/ADM/ACSL1/CCL28/…	91
130	GO:1901987	regulation of cell cycle phase transition	80/2423	412/18493	0.000172576	0.0078937	0.00696382	KMT2E/MYO16/FOXN3/SDCCAG8/SIRT2/PRKACA/GTSE1/DYNC1I2/RBL1/DYNLL1/PCBP4/SUSD2/RBX1/E2F1/FAM83D/CCP110/RAB11A/EZH2/PPP1R9B/CDKN1B/CCND3/H2AFY/CEP70/HYAL1/NEK11/ID2/ARID3A/MAD2L2/NEK2/RPA2/CCND2/TEX14/ECD/BTN2A2/MAD2L1BP/CDKN1A/DLGAP5/HSPA2/TUBA4A/PSMG2/E2F8/CDKN2D/PCNA/RINT1/CDK4/RNASEH2B/KLF4/DCTN3/TMOD3/RB1/TP53/ANAPC11/DTL/CTDSP1/CNOT9/CTDSPL/PLK2/CDCA5/HMGA2/NSMCE2/CUL4B/CDC25C/PRMT2/ZNF385A/ER…	80
131	GO:0035303	regulation of dephosphorylation	46/2423	206/18493	0.000172605	0.0078937	0.00696382	PPP2R5B/NUAK1/CAMSAP3/DLG3/MTMR2/IGBP1/TGFB2/MTMR3/SHOC2/PPP1R9B/CSRNP2/GNAI2/PPP1R7/RCAN3/FKBP15/PTPA/MASTL/CRY2/PIN1/ARPP19/LGALS3/SYTL2/PPP2R1B/LMTK3/CALM2/PPP1R1C/MGAT5/BAG4/PINK1/CALM3/CNST/DLC1/ZFYVE1/SMPD1/MYO1D/GBA/PPP1R2/CDCA2/CHP1/FAM122A/CALM1/PPP1R14C/PHACTR4/CNEP1R1/ITGA1/PPME1	46
132	GO:0015693	magnesium ion transport	2423-09-01	18/18493	0.000178404	0.00803693	0.00709018	NIPAL3/MAGT1/NIPAL2/MRS2/SLC41A1/SLC41A2/CNNM2/NIPA1/ZDHHC13	9
133	GO:1901990	regulation of mitotic cell cycle phase transition	74/2423	375/18493	0.000178419	0.00803693	0.00709018	KMT2E/MYO16/FOXN3/SDCCAG8/SIRT2/PRKACA/GTSE1/DYNC1I2/RBL1/DYNLL1/PCBP4/RBX1/E2F1/CCP110/RAB11A/EZH2/PPP1R9B/CDKN1B/CCND3/CEP70/HYAL1/NEK11/ID2/ARID3A/MAD2L2/NEK2/RPA2/CCND2/TEX14/ECD/BTN2A2/MAD2L1BP/CDKN1A/DLGAP5/HSPA2/TUBA4A/PSMG2/E2F8/PCNA/RINT1/CDK4/RNASEH2B/KLF4/DCTN3/TMOD3/RB1/TP53/ANAPC11/DTL/CTDSP1/CNOT9/CTDSPL/PLK2/CDCA5/HMGA2/NSMCE2/CUL4B/CDC25C/PRMT2/ZNF385A/ERCC3/SENP2/CEP57/TUBA1A/CDK…	74
134	GO:0044839	cell cycle G2/M phase transition	48/2423	218/18493	0.000180073	0.00805088	0.00710249	USH1C/AKAP8L/FOXN3/SDCCAG8/PRKACA/GTSE1/DYNC1I2/ABCB1/DYNLL1/RBX1/CCP110/RAB11A/FBXL15/TPD52L1/H2AFY/CEP70/NEK2/MASTL/OPTN/CDKN1A/HSPA2/TUBA4A/ARPP19/AJUBA/NES/RINT1/CDK4/RNASEH2B/BORA/DCTN3/TP53/DTL/CALM2/SKP2/HMGA2/FBXL18/CDC25C/CALM3/CEP57/TUBA1A/MECP2/USP47/CDK1/CTC1/FOXO4/BRCC3/LCMT1/PPME1	48
135	GO:0007041	lysosomal transport	27/2423	101/18493	0.000184645	0.00819412	0.00722885	CLEC16A/ZFYVE16/TSG101/RAB7A/SNX16/TMEM106B/ARSB/CHMP3/TRAK2/CLU/GCC2/SNAPIN/RHOB/VPS54/PINK1/DTX3L/CDX2/VPS39/AKTIP/UBXN6/STX8/MTM1/GAK/TRAK1/IGF2R/RAB12/NCOA4	27
136	GO:0051783	regulation of nuclear division	45/2423	201/18493	0.000189669	0.00835522	0.00737098	SIRT2/PDGFB/BMP7/CHMP4B/CCNE1/CAV2/CCNJ/PPP1R9B/PRKAR1A/CCND3/H2AFY/MAD2L2/NEK2/CCND2/MSX2/TEX14/MAD2L1BP/EREG/BMP4/DLGAP5/PIN1/LIF/PSMG2/CHMP2A/CHMP1A/SLF1/BORA/NUMA1/NUSAP1/RB1/ANAPC11/CDCA5/CCNO/NSMCE2/CDC25C/FBXW5/MSX1/TGFA/CCNE2/TOM1L2/AURKAIP1/PIWIL2/LCMT1/UBXN2B/CHMP1B	45
137	GO:0070585	protein localization to mitochondrion	34/2423	139/18493	0.000195324	0.00854152	0.00753533	BAD/MIPEP/SIRT4/SH3GLB1/TOMM22/SAMM50/E2F1/BMF/GDAP1/BNIP3L/PDCD5/MTCH2/AIP/RHOU/ROMO1/RAC2/PRKAA1/TIMM17A/TP53/HAX1/TIMM8B/BAG4/PINK1/CALM3/FZD5/YWHAZ/MFF/DDIT3/ATG13/SFN/UBL5/CALM1/LEPROT/TIMM23	34
138	GO:0048285	organelle fission	87/2423	458/18493	0.000200418	0.00870077	0.00767582	CYP26B1/COX10/AKAP8L/SIRT2/SPAG5/PIBF1/KIF4A/PDGFB/MYBL2/BMP7/CHMP4B/ACOT8/PIM2/RAB11A/GDAP1/PEX11G/CCNE1/CAV2/CCNJ/PPP1R9B/PRKAR1A/NCAPG/CCND3/H2AFY/MAD2L2/MTFR1L/NEK2/RPA2/CCND2/MSX2/MASTL/TEX14/KIF18A/CKS2/MAD2L1BP/EREG/BMP4/DLGAP5/HSPA2/PIN1/LIF/PSMG2/CHMP2A/CHMP1A/PEX11B/RAN/SLF1/CDCA8/BORA/SLC2A8/DSCC1/NUMA1/NUSAP1/KIF23/ACTR2/RB1/ANAPC11/CENPC/CDCA5/EPS8/CCNO/NSMCE2/CDC25C/PINK1/FBXW5/PEX1…	87
139	GO:0007031	peroxisome organization	23/2423	81/18493	0.000206675	0.00890784	0.0078585	CROT/ZFAND6/CRAT/ACOT8/ABCD1/ECH1/PEX11G/PHYH/EHHADH/MPV17/PECR/SCP2/ABCD3/ACOT2/PEX16/PEX11B/ACOX1/PEX19/RAB8B/MFF/ACOT4/GSTK1/PEX26	23
140	GO:0015991	ATP hydrolysis coupled proton transport	2423-12-01	30/18493	0.000218495	0.00935001	0.00824858	ATP6V1H/ATP6AP1/TCIRG1/ATP6V0E1/ATP6V1A/ATP6V0B/ATP6V1F/ATP6V1E1/ATP6V1B2/ATP6V1C1/ATP6V0D1/ATP6V0E2	12
141	GO:0034329	cell junction assembly	51/2423	238/18493	0.00023342	0.00989752	0.0087316	SNAI2/LAMC2/CDC42/PRKACA/FSCN1/CAMSAP3/TNS1/OPHN1/SLC9A1/SH3BP1/SMAD7/PARD6A/LSR/CNTNAP1/DUSP3/EPB41L5/PTK2B/SDC4/SNAI1/VASP/AJUBA/ACTN4/RAC1/TLN1/FLOT1/EPHA2/ANK2/MPP7/DLG5/PRKCA/FLCN/WHAMM/DMTN/ITGA5/FBLIM1/FZD5/CLDN1/NFASC/DLC1/ILK/DAPK3/JUP/ACTG1/PKP3/KRT5/PIP5K1C/SRC/S100A10/MYO1C/CTNND1/LDB1	51
142	GO:0007015	actin filament organization	77/2423	397/18493	0.000234593	0.00989752	0.0087316	BAIAP2L1/USH1C/CAPG/ARHGEF5/LIMA1/NCKAP1/ARFGEF1/SPTB/CDC42/FSCN1/NEBL/RAPGEF3/ADD1/PXN/SLC9A1/EZR/SH3BP1/TRIOBP/PICK1/TGFBR1/PPP1R9B/TNFAIP1/RND3/RHOU/MAD2L2/TNNT2/WASHC3/PTK2B/SDC4/VASP/BAIAP2L2/RAC2/TMOD2/ACTN4/HIP1R/CAP1/MICAL2/RAC1/ARPC5L/ACTR2/TMOD3/SHROOM3/TPM1/HAX1/RHOB/RASA1/BIN3/GSN/MSRB2/PAK1/EPS8/PLEKHH2/WHAMM/BAG4/WASF2/DMTN/SPTBN4/NPHS1/CDC42EP3/ARPC2/RHOBTB3/DLC1/CFL2/SAMD14/WIPF2/…	77
143	GO:0072655	establishment of protein localization to mitochondrion	33/2423	135/18493	0.000243823	0.010215	0.00901167	BAD/MIPEP/SIRT4/SH3GLB1/TOMM22/SAMM50/E2F1/BMF/GDAP1/BNIP3L/PDCD5/AIP/RHOU/ROMO1/RAC2/PRKAA1/TIMM17A/TP53/HAX1/TIMM8B/BAG4/PINK1/CALM3/FZD5/YWHAZ/MFF/DDIT3/ATG13/SFN/UBL5/CALM1/LEPROT/TIMM23	33
144	GO:0001701	in utero embryonic development	63/2423	311/18493	0.000249374	0.010375	0.00915282	EPN1/VASH1/UBE2A/FGFR1/PALB2/RRN3/TMED2/HSD17B2/ADD1/PDGFB/ALKBH1/BMP7/TGFBR1/CUBN/BMP5/TFEB/COL4A3BP/HAND1/EPB41L5/EPAS1/NEK2/RDH10/OCRL/SNAI1/SBDS/LIF/E2F8/DAD1/ACVR1B/EGLN1/EIF4E2/RNASEH2B/CCM2/SKIL/LMX1B/TAF8/TPM1/CYR61/SLC39A1/KDM6A/ADM/SEC24D/MED21/PTPRR/FLCN/MYO1E/MSX1/FZD5/PYGO2/SENP2/ATP7A/CDX2/NDEL1/SPINT2/KRT8/BCL2L1/ARNT2/LIG4/MAFG/CTR9/ND4/CEBPA/BRK1	63
145	GO:0043624	cellular protein complex disassembly	46/2423	210/18493	0.000274566	0.0113443	0.0100079	UPF1/CAPG/LIMA1/SPTB/CAMSAP3/MRPL22/ADD1/MRPS18A/SH3BP1/TRIOBP/MID1/STMN2/NAPA/MRPL32/MRPL51/MTRF1L/GLE1/MRPS14/KIF18A/NAPB/TMOD2/MRPL35/EIF5A/NES/MICAL2/CKAP2/MRPL47/TMOD3/SH3GL1/GSN/EPS8/PLEKHH2/MRPL17/DMTN/SPTBN4/MRPS18C/CFL2/HDGFL3/MRPL36/MRPL13/CFL1/AURKAIP1/GAK/MRPL41/MRPL33/MRPS21	46
146	GO:0031669	cellular response to nutrient levels	49/2423	228/18493	0.000284809	0.0116501	0.0102778	PDK2/HFE/FYN/SNAI2/RRAGD/CLEC16A/ATG5/USP33/SIRT1/SH3GLB1/PICK1/HMOX1/MTMR3/TXN2/MAP1LC3A/GDAP1/COL1A1/FOLR1/CBL/AMBRA1/DAP/CPEB4/SLC2A1/CDKN1A/EIF2AK4/PRKAA1/GLUL/CTSV/PIM1/MAP1LC3B/TP53/RALB/SRD5A1/SLC39A4/RRAGA/USF1/ATF3/NUAK2/BMT2/ZFYVE1/FBXO22/FOXA3/KRT20/UCP2/GBA/GAS6/AKR1C3/FNIP1/SIK1B	49
147	GO:0044282	small molecule catabolic process	82/2423	431/18493	0.000285857	0.0116501	0.0102778	BAD/CYP26B1/CROT/CD44/HEXB/ENTPD2/HAGH/OAT/INPP5A/HSD17B10/MCCC1/TIGAR/LIPE/OXCT1/HADHA/MTMR2/SLC9A1/CRAT/TXN2/ACOT8/LPIN2/ABCD1/RENBP/CDADC1/BCKDK/FAH/DECR1/ECH1/AKT2/BCAT2/GCDH/PHYH/CUBN/GALK1/EHHADH/HGD/HYAL1/SNX17/PECR/SCP2/MECR/ABCD3/DLST/ALDH6A1/GOT1/OCRL/PNKD/SRD5A3/TST/GAD1/GLUL/NPL/AMDHD1/ABHD10/PCYOX1L/ACAD8/INPP1/CDA/ACOX1/PPM1K/BDH2/PGM2L1/CRYL1/CPT1C/RBKS/BPGM/FUT1/ACSF3/ACOT4/SHMT2/…	82
148	GO:0001841	neural tube formation	27/2423	104/18493	0.000310015	0.0125493	0.011071	DVL2/PRKACA/TEAD2/TMED2/TGFB2/BMP7/FOLR1/BMP5/IFT57/APAF1/SDC4/BMP4/VASP/RARA/SHROOM3/KDM6A/ADM/DLC1/FZD6/SPINT2/CFL1/RARG/GLMN/TRAF6/MTHFR/PLXNB2/PHACTR4	27
149	GO:0140014	mitotic nuclear division	57/2423	277/18493	0.000316746	0.0127357	0.0112355	AKAP8L/SIRT2/SPAG5/PIBF1/KIF4A/PDGFB/MYBL2/BMP7/CHMP4B/RAB11A/CCNE1/CAV2/CCNJ/PPP1R9B/NCAPG/CCND3/H2AFY/MAD2L2/NEK2/CCND2/TEX14/KIF18A/MAD2L1BP/EREG/BMP4/DLGAP5/PIN1/PSMG2/CHMP2A/CHMP1A/RAN/SLF1/CDCA8/BORA/DSCC1/NUMA1/NUSAP1/KIF23/RB1/ANAPC11/CENPC/CDCA5/EPS8/CCNO/NSMCE2/CDC25C/FBXW5/TGFA/NDEL1/CCNE2/TOM1L2/AURKAIP1/CHMP6/PRC1/LCMT1/UBXN2B/CHMP1B	57
150	GO:0070861	regulation of protein exit from endoplasmic reticulum	2423-11-01	27/18493	0.000330406	0.0131964	0.0116419	DERL2/SAR1A/EDEM2/TMEM30A/EDEM1/OS9/GCC2/SEC16A/SAR1B/SVIP/UBE2J1	11
151	GO:0007088	regulation of mitotic nuclear division	40/2423	177/18493	0.000341766	0.013443	0.0118595	SIRT2/PDGFB/BMP7/CHMP4B/CCNE1/CAV2/CCNJ/PPP1R9B/CCND3/H2AFY/MAD2L2/NEK2/CCND2/TEX14/MAD2L1BP/EREG/BMP4/DLGAP5/PIN1/PSMG2/CHMP2A/CHMP1A/SLF1/BORA/NUMA1/NUSAP1/RB1/ANAPC11/CDCA5/CCNO/NSMCE2/CDC25C/FBXW5/TGFA/CCNE2/TOM1L2/AURKAIP1/LCMT1/UBXN2B/CHMP1B	40
152	GO:0022406	membrane docking	40/2423	177/18493	0.000341766	0.013443	0.0118595	SDCCAG8/EXOC5/PRKACA/RAB7A/STXBP2/DYNC1I2/STX7/DYNLL1/SCFD1/EZR/SNAP29/SNPH/CCP110/RAB11A/RAB3D/CAV2/YKT6/CEP70/STXBP3/NEK2/STX12/VAMP8/PEX16/TUBA4A/VPS45/STXBP1/DCTN3/SYTL2/RALB/STX5/CEP57/RAB8B/STX3/RAB8A/TUBA1A/STX8/CDK1/SCFD2/CHP1/UNC13B	40
153	GO:0010508	positive regulation of autophagy	28/2423	110/18493	0.000344574	0.013443	0.0118595	BAD/CLEC16A/TP53INP2/SIRT1/SH3GLB1/HMOX1/PIM2/BNIP3L/CDC37/AMBRA1/EPM2A/TFEB/RAB3GAP1/TMEM59/STK11/OPTN/EIF2AK4/TRIM21/PRKAA1/CALCOCO2/RALB/PLK2/FLCN/PINK1/PIP4K2C/GBA/SVIP/RAB12	28
154	GO:0038127	ERBB signaling pathway	34/2423	143/18493	0.000345557	0.013443	0.0118595	PLAUR/MVP/GPRC5A/EPN1/PTPN3/CDC42/TSG101/RAB7A/CEACAM1/PSEN1/CDC37/DUSP3/CBL/ERRFI1/PTK2B/EREG/IFI6/HIP1R/VPS25/GRB7/CNOT9/EPS8/PTPRR/PRKCA/NRG1/SHKBP1/TGFA/ARF4/AFAP1L2/HAP1/CHMP6/SOCS4/SRC/ITGA1	34
155	GO:0065004	protein-DNA complex assembly	53/2423	254/18493	0.000355027	0.0135439	0.0119484	MNAT1/PIAS1/RNF4/TAF11/MCM2/RRN3/RBX1/RBBP7/OIP5/ASF1B/GTF2H1/H2AFY/RPA2/HELLS/TAF12/NAA60/HJURP/THRA/RPA1/H3F3B/MED6/CCNH/GTF2B/CENPO/RB1/GTF2A2/TP53/ITGB3BP/CENPC/CUL4B/HIST1H2BD/HIST1H4H/ERCC3/HMGB2/CENPX/TRAPPC12/TAF7/HIST1H2BC/HIST2H2BE/TSPYL4/TAF9B/HIST1H1C/H2AFX/H1F0/HIST3H2BB/HIST1H2BK/BRD2/HIST1H2BN/HIST2H4A/HIST1H2BG/HIST1H2BE/HIST1H3E/HIST1H3H	53
156	GO:0016049	cell growth	90/2423	485/18493	0.000356474	0.0135439	0.0119484	TNFRSF12A/IFRD1/ADIPOR2/SEMA3B/PRDM11/RTN4R/CYFIP2/KIF26A/CDC42/DERL2/TSG101/CEACAM1/SMARCA2/ULK2/SLC9A1/TGFB2/SIRT1/HNF4A/ADNP2/RBBP7/RAB11A/SGK3/TGFBR1/PPP1R9B/CRYAB/EIF4G2/CDKN1B/HYAL1/EPB41L5/IGFBP2/MAD2L2/RGS2/STK11/SGK1/PTK2B/INHBA/CDKN2C/CDKN1A/PIN1/EIF2AK4/CDKN2D/OLFM1/EXOSC2/H3F3B/ACVR1B/SDCBP/RB1/TP53/IGFBP4/CYR61/CRABP2/BIN3/PAK1/FLCN/TIAM1/CDA/ADIPOR1/G6PD/PRMT2/PDLIM5/MSX1/IGFBP7/ESM…	90
157	GO:0001843	neural tube closure	24/2423	89/18493	0.000357191	0.0135439	0.0119484	DVL2/PRKACA/TEAD2/TMED2/TGFB2/FOLR1/IFT57/APAF1/SDC4/BMP4/VASP/RARA/SHROOM3/KDM6A/ADM/DLC1/FZD6/SPINT2/RARG/GLMN/TRAF6/MTHFR/PLXNB2/PHACTR4	24
158	GO:0006906	vesicle fusion	24/2423	89/18493	0.000357191	0.0135439	0.0119484	RAB7A/STX7/SNAP23/SNAP29/AKT2/CAV2/GOSR2/GOSR1/STX12/TMEM175/STXBP1/RAB20/SNAPIN/VTI1A/VPS8/STX5/RAB8B/VPS39/STX3/RAB8A/STXBP6/STX8/SAMD9/SEC22B	24
159	GO:0061025	membrane fusion	35/2423	149/18493	0.000364107	0.0137193	0.0121032	CD4/RAB7A/STX7/SNAP23/SNAP29/VAPA/AKT2/NAPA/CAV2/YKT6/GOSR2/GOSR1/GCA/CHMP3/STX12/TMEM175/STXBP1/RAB20/SNAPIN/VTI1A/VPS8/STX5/RAB8B/VPS39/STX3/RAB8A/STX18/STXBP6/STX8/GAS6/MX2/CHP1/SAMD9/UBXN2B/SEC22B	35
160	GO:0042147	retrograde transport, endosome to Golgi	23/2423	84/18493	0.000369937	0.0138518	0.0122201	TBC1D23/RAB7A/CLN5/TBC1D17/SNX8/AP1S1/YKT6/RIC1/RGP1/GOSR2/GOSR1/VPS29/RAB29/PQLC1/VPS26A/GCC2/VPS54/VTI1A/STX5/RHOBTB3/TBC1D10B/PHETA1/SNX2	23
161	GO:0010639	negative regulation of organelle organization	74/2423	384/18493	0.000374394	0.0139317	0.0122905	MNAT1/CLEC16A/CAPG/LIMA1/ATG5/KDM4A/ARFGEF1/SPTB/MCM2/RAB7A/CAMSAP3/TIGAR/ADD1/SIRT4/SCFD1/SIRT1/TRIOBP/PICK1/BMP7/CHMP4B/MID1/CCP110/STMN2/PRKAR1A/H2AFY/MAD2L2/NEK2/CLU/TEX14/BMP4/LIF/PSMG2/TMOD2/CHMP2A/HIP1R/H3F3B/CKAP2/TMOD3/MTF2/GSN/EPS8/PLEKHH2/FLCN/BAG4/ATAD2/WASF2/PINK1/DMTN/SPTBN4/LMNA/DLC1/HDGFL3/TERF2IP/MECP2/SDR16C5/MTM1/BCL2L1/DCP2/TOM1L2/AURKAIP1/BOK/TAF7/CTC1/MYADM/INPP5J/HIST1H1C/H…	74
162	GO:0000422	autophagy of mitochondrion	21/2423	74/18493	0.000386957	0.0142225	0.0125471	CLEC16A/ATG5/ATG2B/FUNDC1/WIPI1/TIGAR/MAP1LC3A/BNIP3L/CDC37/ATG2A/AMBRA1/OPTN/MAP1LC3B/HAX1/ATG3/ATG12/PINK1/FZD5/ATG13/GBA/WDR45	21
163	GO:0061726	mitochondrion disassembly	21/2423	74/18493	0.000386957	0.0142225	0.0125471	CLEC16A/ATG5/ATG2B/FUNDC1/WIPI1/TIGAR/MAP1LC3A/BNIP3L/CDC37/ATG2A/AMBRA1/OPTN/MAP1LC3B/HAX1/ATG3/ATG12/PINK1/FZD5/ATG13/GBA/WDR45	21
164	GO:0006904	vesicle docking involved in exocytosis	15/2423	45/18493	0.000397161	0.0145085	0.0127994	STXBP2/SCFD1/SNPH/RAB3D/YKT6/STXBP3/VPS45/STXBP1/SYTL2/RALB/RAB8B/STX3/RAB8A/SCFD2/UNC13B	15
165	GO:0010948	negative regulation of cell cycle process	61/2423	304/18493	0.000402343	0.0146087	0.0128878	MLXIPL/MYO16/FOXN3/PPP2R5B/EED/GTSE1/RBL1/PCBP4/ZNF268/CBX5/SUSD2/RBX1/L3MBTL2/BMP7/E2F1/RBBP7/EZH2/PRKAR1A/CDKN1B/H2AFY/ARID3A/MAD2L2/NEK2/RPA2/APAF1/TEX14/BTN2A2/CDKN1A/BMP4/UXT/LIF/PSMG2/E2F8/CDKN2D/CHMP2A/PCNA/RINT1/CDK4/KLF4/RB1/TP53/DTL/CTDSP1/CNOT9/CTDSPL/PLK2/HMGA2/CDC25C/PRMT2/ZNF385A/CDK2AP2/USP47/CDK1/TOM1L2/AURKAIP1/SFN/FOXO4/BRCC3/DCUN1D3/HMGN5/LCMT1	61
166	GO:0090174	organelle membrane fusion	25/2423	95/18493	0.000407932	0.0147224	0.0129881	RAB7A/STX7/SNAP23/SNAP29/AKT2/CAV2/GOSR2/GOSR1/CHMP3/STX12/TMEM175/STXBP1/RAB20/SNAPIN/VTI1A/VPS8/STX5/RAB8B/VPS39/STX3/RAB8A/STXBP6/STX8/SAMD9/SEC22B	25
167	GO:0060606	tube closure	24/2423	90/18493	0.000427453	0.0151894	0.0134001	DVL2/PRKACA/TEAD2/TMED2/TGFB2/FOLR1/IFT57/APAF1/SDC4/BMP4/VASP/RARA/SHROOM3/KDM6A/ADM/DLC1/FZD6/SPINT2/RARG/GLMN/TRAF6/MTHFR/PLXNB2/PHACTR4	24
168	GO:1901184	regulation of ERBB signaling pathway	24/2423	90/18493	0.000427453	0.0151894	0.0134001	PLAUR/GPRC5A/EPN1/PTPN3/CDC42/TSG101/RAB7A/CEACAM1/PSEN1/DUSP3/CBL/ERRFI1/EREG/IFI6/HIP1R/VPS25/CNOT9/SHKBP1/TGFA/AFAP1L2/HAP1/CHMP6/SOCS4/ITGA1	24
169	GO:0043244	regulation of protein complex disassembly	27/2423	106/18493	0.000430753	0.0151894	0.0134001	UPF1/CLEC16A/CAPG/LIMA1/SPTB/CAMSAP3/ADD1/SH3BP1/TRIOBP/MID1/STMN2/GLE1/TMOD2/EIF5A/NES/CKAP2/CALCOCO2/TMOD3/GSN/EPS8/PLEKHH2/DMTN/SPTBN4/CFL2/HDGFL3/CFL1/GBA	27
170	GO:0048002	antigen processing and presentation of peptide antigen	33/2423	139/18493	0.000431013	0.0151894	0.0134001	HFE/KIF26A/AP1M1/RAB7A/DYNC1I2/DYNLL1/KIF4A/SNAP23/AP1B1/AP1S1/ACTR1B/VAMP8/KIF18A/CLTA/ACTR10/DYNC1LI2/CTSV/DCTN3/KIF23/SEC31A/SEC24D/SAR1B/MR1/AP2M1/CTSS/ERAP1/B2M/KLC2/TRAF6/AP2A1/HLA-C/HLA-E/SEC22B	33
171	GO:0061136	regulation of proteasomal protein catabolic process	40/2423	179/18493	0.000435382	0.0152537	0.0134568	ANKIB1/HFE/NUB1/PIAS1/CLEC16A/ATXN3/SIRT2/PRKACA/DERL2/OPHN1/PSEN1/EDEM2/RBX1/SMAD7/RNF40/RNF19B/CLU/GIPC1/EDEM1/OS9/SDCBP/BBS7/TMF1/PLK2/RNF217/DAB2/PINK1/UBXN1/FBXO22/MTM1/COMMD1/GLMN/GBA/RAD23A/SOCS4/FAM122A/UBQLN2/SVIP/UBE2J1/CEBPA	40
172	GO:0007616	long-term memory	2423-12-01	32/18493	0.000443296	0.0153514	0.013543	CTNS/SLC17A7/CPEB3/SGK1/EIF2AK4/CAMK4/GRIA1/MECP2/RGS14/BTBD9/ARC/PJA2	12
173	GO:0099131	ATP hydrolysis coupled ion transmembrane transport	2423-12-01	32/18493	0.000443296	0.0153514	0.013543	ATP6V1H/ATP6AP1/TCIRG1/ATP6V0E1/ATP6V1A/ATP6V0B/ATP6V1F/ATP6V1E1/ATP6V1B2/ATP6V1C1/ATP6V0D1/ATP6V0E2	12
174	GO:0098927	vesicle-mediated transport between endosomal compartments	14/2423	41/18493	0.000465857	0.016024	0.0141364	RAB7A/MTMR2/EZR/SNX16/CHMP3/MAP2K2/DNAJC13/SNX12/DAB2/AKTIP/STX8/MYO1D/SRC/EMP2	14
175	GO:0031333	negative regulation of protein complex assembly	32/2423	134/18493	0.000468068	0.016024	0.0141364	CAPG/ARFGEF1/SIRT2/SPTB/CDC42/ADD1/TRIOBP/TFIP11/RIOK3/STMN2/CRYAB/BIRC2/CLU/THRA/TMOD2/HIP1R/STXBP1/TMOD3/GSN/EPS8/DMTN/SPTBN4/TMC8/GBA/MYADM/INPP5J/SRC/SVIP/NBDY/TMSB4X/LCMT1/CPTP	32
176	GO:0035967	cellular response to topologically incorrect protein	35/2423	151/18493	0.000474595	0.0161551	0.0142521	MBTPS2/TM7SF3/ATXN3/PPP2R5B/WIPI1/DERL2/MYDGF/ADD1/KDELR3/ARFGAP1/UBE2W/CREB3/GOSR2/WFS1/ATF6/OPTN/HSPA2/EDEM1/DERL1/TLN1/SEC31A/RNF185/TMBIM6/SRPRB/AMFR/ATP6V0D1/LMNA/ATF3/CREBRF/TPP1/KLHL15/DDIT3/BOK/ASNA1/RNF5	35
177	GO:0010592	positive regulation of lamellipodium assembly	2423-09-01	20/18493	0.000481661	0.016303	0.0143825	NCKAP1/CDC42/FSCN1/RAC2/RAC1/WASF2/ARPC2/ATP7A/BRK1	9
178	GO:1903900	regulation of viral life cycle	33/2423	140/18493	0.000494237	0.0166347	0.0146751	CD4/TSG101/HACD3/OAS1/LGALS1/CHMP4B/VAPA/CAV2/OAS3/TRIM38/CHMP3/TBC1D20/EIF2AK4/CHMP2A/TRIM21/RSAD2/OASL/VPS37B/IFITM3/STOM/GSN/HMGA2/IFIT5/IFI27/FAM111A/ISG20/PDE12/RAD23A/IFIT1/IFITM1/ISG15/PLSCR1/TRIM15	33
179	GO:0071156	regulation of cell cycle arrest	27/2423	107/18493	0.00050535	0.0169137	0.0149213	MLXIPL/PPP2R5B/PRKACA/GTSE1/PCBP4/ZNF268/E2F1/AKT2/CDKN1B/ID2/ARID3A/CDKN1A/E2F8/PCNA/CDK4/TP53/CNOT9/PLK2/HMGA2/POU4F1/CDC25C/ZNF385A/CDK5/CDK1/SFN/FOXO4/HMGN5	27
180	GO:0006890	retrograde vesicle-mediated transport, Golgi to ER	23/2423	86/18493	0.000533482	0.017756	0.0156644	ARF5/KIF26A/TMED2/KIF4A/SCFD1/ARCN1/PICK1/KDELR3/ARFGAP1/NAPA/KIF18A/COPB1/RINT1/COG3/KDELR2/KIF23/ARFGAP2/ARF4/STX18/LMAN2/KLC2/COPB2/SEC22B	23
181	GO:0001933	negative regulation of protein phosphorylation	77/2423	408/18493	0.000551985	0.0182704	0.0161182	PAX6/MLXIPL/MVP/GPRC5A/ZMYND11/SIRT2/TSG101/CEACAM1/PSEN1/PIBF1/IGBP1/EZR/SIRT1/BMP7/SMAD7/PARD6A/CACTIN/FKTN/DUSP3/PRKAR1A/SNX25/CBL/CDKN1B/STK38/PDE4D/H2AFY/ERRFI1/RGS2/CDKN2C/PKN1/BTN2A2/CDKN1A/BMP4/PIN1/LIF/VPS25/ZBED3/KLF4/DUSP5/RB1/WARS/CALM2/CTDSP1/CTDSPL/DGKQ/LATS2/MBIP/PTPRR/FLCN/PINK1/DMTN/CALM3/CAMK2N1/ATF3/PAQR3/SMPD1/ILK/TERF2IP/DUSP18/RGS14/HDAC3/PARP14/SFN/CHMP6/GBA/TAF7/MYADM/SOCS…	77
182	GO:1902115	regulation of organelle assembly	41/2423	187/18493	0.000561207	0.0184736	0.0162974	ARHGEF5/ATG5/RNF4/TSG101/FSCN1/SPAG5/DYNLL1/SCFD1/EZR/SH3GLB1/MTMR3/KCTD17/CHMP4B/CCP110/RAB3GAP1/GPSM2/SDC4/CHMP2A/CHMP1A/PRKAA1/NUMA1/SDCBP/RALB/ATG3/PLK2/GSN/PINK1/CEP295/PIP4K2C/STX18/AKAP13/MTM1/TRAPPC12/GAP43/HAP1/UBQLN2/SRC/NBDY/RNF5/CHMP1B/SEC22B	41
183	GO:0000086	G2/M transition of mitotic cell cycle	43/2423	199/18493	0.00057649	0.018873	0.0166497	USH1C/FOXN3/SDCCAG8/PRKACA/DYNC1I2/ABCB1/DYNLL1/RBX1/CCP110/RAB11A/FBXL15/TPD52L1/CEP70/NEK2/MASTL/OPTN/CDKN1A/HSPA2/TUBA4A/ARPP19/AJUBA/NES/RINT1/CDK4/RNASEH2B/BORA/DCTN3/DTL/CALM2/SKP2/HMGA2/FBXL18/CDC25C/CALM3/CEP57/TUBA1A/MECP2/USP47/CDK1/CTC1/FOXO4/LCMT1/PPME1	43
184	GO:0043393	regulation of protein binding	46/2423	217/18493	0.000588655	0.0191665	0.0169087	HFE/BTBD1/PRKACA/TRAF4/USP33/PSEN1/MAPRE3/ADD1/BAMBI/TFIP11/PDGFB/CTSZ/PIM2/TGFBR1/EPB41L5/IFIT2/TEX14/BMP4/PIN1/HIP1R/LGALS3/RAN/NES/DERL1/FLOT1/TMBIM6/SNAPIN/RALB/PLK2/DAB2/TIAM1/NRG1/MITD1/AMFR/DTX3L/SENP2/CDK5/B2M/AKTIP/NKX3-1/TMC8/SYAP1/IFIT1/PPARA/SRC/CCPG1	46
185	GO:0043900	regulation of multi-organism process	71/2423	371/18493	0.000595528	0.0192855	0.0170136	BAD/CD4/RNF216/TSPAN32/TAF11/SIRT2/TSG101/HACD3/RAB7A/OVGP1/B4GALT1/OAS1/LGALS1/CHMP4B/VAPA/RIOK3/SYDE1/CACTIN/CAV2/DDX58/DHX58/OSBP/BIRC2/OAS3/TRIM38/CHMP3/INHBA/OPTN/TBC1D20/EIF2AK4/CHMP2A/TRAF3/TRIM21/SYT11/RSAD2/OASL/ACVR1B/DDX60/POU2F3/GTF2B/PPM1B/PARP9/HERC5/VPS37B/IFITM3/DYNLT1/STOM/GSN/HMGA2/IFIT5/PRKCA/NLRX1/DTX3L/IFI27/FAM111A/ISG20/CFL1/RNF26/PDE12/TRAF6/RAD23A/EXOC7/SIGIRR/IFIT1/IFITM…	71
186	GO:0090662	ATP hydrolysis coupled transmembrane transport	2423-12-01	33/18493	0.000614252	0.0197158	0.0173933	ATP6V1H/ATP6AP1/TCIRG1/ATP6V0E1/ATP6V1A/ATP6V0B/ATP6V1F/ATP6V1E1/ATP6V1B2/ATP6V1C1/ATP6V0D1/ATP6V0E2	12
187	GO:0042059	negative regulation of epidermal growth factor receptor signaling pathway	14/2423	42/18493	0.000615399	0.0197158	0.0173933	GPRC5A/EPN1/PTPN3/CDC42/TSG101/RAB7A/PSEN1/DUSP3/CBL/ERRFI1/VPS25/CHMP6/SOCS4/ITGA1	14
188	GO:0001558	regulation of cell growth	78/2423	416/18493	0.000622772	0.0198459	0.0175081	TNFRSF12A/IFRD1/ADIPOR2/SEMA3B/PRDM11/RTN4R/KIF26A/CDC42/DERL2/TSG101/CEACAM1/SMARCA2/ULK2/SLC9A1/TGFB2/SIRT1/HNF4A/ADNP2/RBBP7/RAB11A/SGK3/TGFBR1/PPP1R9B/CRYAB/EIF4G2/CDKN1B/HYAL1/IGFBP2/MAD2L2/RGS2/STK11/SGK1/PTK2B/INHBA/CDKN2C/CDKN1A/PIN1/CDKN2D/OLFM1/EXOSC2/H3F3B/ACVR1B/SDCBP/RB1/TP53/IGFBP4/CYR61/CRABP2/PAK1/FLCN/CDA/ADIPOR1/G6PD/MSX1/IGFBP7/ESM1/OSGIN2/CDK5/ILK/NDEL1/SERTAD3/IGFBP6/TMC8/USP…	78
189	GO:2001233	regulation of apoptotic signaling pathway	74/2423	391/18493	0.000643914	0.0204111	0.0180066	BAD/TNFRSF12A/MAPK8IP2/FYN/PLAUR/ZMYND11/SNAI2/CD44/FGFR1/PSEN1/RRN3/SIRT1/BIK/HMOX1/E2F1/BMF/SGK3/PDCD5/MEIS3/TGFBR1/CREB3/UNC5B/WFS1/LTBR/TPD52L1/SOD2/BMP5/GNAI2/APAF1/CLU/TNFRSF10B/INHBA/SNAI1/BMP4/PLAGL2/IFI6/CDKN2D/HIP1R/TRAF7/LGALS3/SERINC3/HRK/ITM2C/SKIL/PPP2R1B/TMBIM6/TP53/ACKR3/NONO/GSN/PINK1/DEDD2/LMNA/ZNF385A/ATF3/MSX1/HMGB2/YWHAZ/NKX3-1/DAPK3/TMC8/MFF/USP47/BCL2L1/DDIT3/SFN/BOK/GRINA/…	74
190	GO:0000302	response to reactive oxygen species	47/2423	224/18493	0.000653835	0.0206165	0.0181879	BAD/PDK2/FYN/PXN/SIRT1/HMOX1/BMP7/MAP1LC3A/EZH2/COL1A1/CRYAB/SOD2/HYAL1/MPV17/PTK2B/ROMO1/GCH1/PRKAA1/KDM6B/PCNA/EGLN1/KLF4/TPM1/TRPM2/RHOB/SIGMAR1/FANCC/PINK1/ATP7A/STAT6/AXL/CDK1/FOS/CCS/UCP2/NQO1/PYCR1/KPNA4/HBA2/AKR1C3/SRC/PSAP/SIRPA/ND5/ERCC6/DHFR/TXNIP	47
191	GO:0035457	cellular response to interferon-alpha	2423-06-01	10/18493	0.000658185	0.0206449	0.018213	IFIT3/IFIT2/IFNAR1/AXL/PDE12/GAS6	6
192	GO:0061640	cytoskeleton-dependent cytokinesis	25/2423	98/18493	0.000674034	0.0209874	0.0185151	KIF4A/SEPT3/CHMP4B/KIF20A/CHMP3/CHMP2A/CHMP1A/CKAP2/DCTN3/NUSAP1/KIF23/ACTR2/ARL3/SEPT11/RHOB/RASA1/BIN3/ANK3/TRIM36/MITD1/CFL1/CHMP6/IST1/SEPT5/CHMP1B	25
193	GO:0050792	regulation of viral process	39/2423	177/18493	0.000682001	0.0209874	0.0185151	CD4/TAF11/TSG101/HACD3/RAB7A/OAS1/LGALS1/CHMP4B/VAPA/CAV2/OAS3/TRIM38/CHMP3/TBC1D20/EIF2AK4/CHMP2A/TRIM21/RSAD2/OASL/POU2F3/GTF2B/VPS37B/IFITM3/DYNLT1/STOM/GSN/HMGA2/IFIT5/IFI27/FAM111A/ISG20/CFL1/PDE12/RAD23A/IFIT1/IFITM1/ISG15/PLSCR1/TRIM15	39
194	GO:0007173	epidermal growth factor receptor signaling pathway	29/2423	120/18493	0.000686793	0.0209874	0.0185151	PLAUR/GPRC5A/EPN1/PTPN3/CDC42/TSG101/RAB7A/CEACAM1/PSEN1/DUSP3/CBL/ERRFI1/PTK2B/EREG/IFI6/HIP1R/VPS25/GRB7/CNOT9/EPS8/SHKBP1/TGFA/ARF4/AFAP1L2/HAP1/CHMP6/SOCS4/SRC/ITGA1	29
195	GO:0034101	erythrocyte homeostasis	29/2423	120/18493	0.000686793	0.0209874	0.0185151	KMT2E/NFE2L1/ADD1/MAEA/HMOX1/DNASE2/HOXB6/MAPK14/ID2/EPAS1/PTBP3/INHBA/BMP4/THRA/ACVR1B/TMOD3/RB1/DMTN/PKNOX1/G6PD/HMGB2/B2M/AXL/ZNF16/BPGM/ZBTB7A/ISG15/LDB1/LYN	29
196	GO:0045324	late endosome to vacuole transport	2423-08-01	17/18493	0.000693624	0.0209874	0.0185151	CHMP3/CHMP2A/CHMP1A/VPS25/TMEM50B/VPS28/LEPROT/CHMP1B	8
197	GO:0061952	midbody abscission	2423-08-01	17/18493	0.000693624	0.0209874	0.0185151	CHMP4B/KIF20A/CHMP3/CHMP2A/CHMP1A/MITD1/CHMP6/CHMP1B	8
198	GO:2000641	regulation of early endosome to late endosome transport	2423-08-01	17/18493	0.000693624	0.0209874	0.0185151	MTMR2/EZR/CHMP3/MAP2K2/DNAJC13/SNX12/DAB2/SRC	8
199	GO:0045022	early endosome to late endosome transport	13/2423	38/18493	0.000722721	0.0217476	0.0191858	RAB7A/MTMR2/EZR/SNX16/CHMP3/MAP2K2/DNAJC13/SNX12/DAB2/AKTIP/STX8/SRC/EMP2	13
200	GO:0008333	endosome to lysosome transport	17/2423	57/18493	0.00072648	0.0217476	0.0191858	CLEC16A/TSG101/RAB7A/SNX16/CHMP3/TRAK2/SNAPIN/RHOB/DTX3L/CDX2/VPS39/AKTIP/UBXN6/STX8/MTM1/TRAK1/RAB12	17
201	GO:0002478	antigen processing and presentation of exogenous peptide antigen	30/2423	126/18493	0.000729641	0.0217476	0.0191858	KIF26A/AP1M1/RAB7A/DYNC1I2/DYNLL1/KIF4A/SNAP23/AP1B1/AP1S1/ACTR1B/VAMP8/KIF18A/CLTA/ACTR10/DYNC1LI2/CTSV/DCTN3/KIF23/SEC31A/SEC24D/SAR1B/AP2M1/CTSS/B2M/KLC2/TRAF6/AP2A1/HLA-C/HLA-E/SEC22B	30
202	GO:0036507	protein demannosylation	2423-09-01	21/18493	0.000745399	0.0219984	0.019407	SEL1L/DERL2/EDEM2/EDEM1/OS9/RNF185/AMFR/RNF5/RNF103	9
203	GO:0036508	protein alpha-1,2-demannosylation	2423-09-01	21/18493	0.000745399	0.0219984	0.019407	SEL1L/DERL2/EDEM2/EDEM1/OS9/RNF185/AMFR/RNF5/RNF103	9
204	GO:0071900	regulation of protein serine/threonine kinase activity	90/2423	496/18493	0.000753425	0.0221263	0.0195198	DVL2/MNAT1/ARHGEF5/KARS/TSG101/HACD3/FGFR1/PSEN1/MAPRE3/SIRT1/PDGFB/CDKN3/BMP7/CCNE1/CDC37/EZH2/TGFBR1/CCNJ/DUSP3/PRKAR1A/CD81/GTF2H1/CDKN1B/TPD52L1/MAPK14/STK38/CCND3/H2AFY/RGS2/CCND2/PTK2B/CDKN2C/PKN1/CKS2/CDKN1A/BMP4/MAP2K2/CDKN2D/AJUBA/TRAF7/PRKAA1/CCNH/CAB39/DUSP5/HERC5/MAP3K12/KSR1/CALM2/RALB/PAK1/LATS2/MBIP/ACSL1/CCNO/TIAM1/NRG1/CDC25C/CALM3/TGFA/FZD5/PAQR3/INAVA/SMPD1/ILK/DUSP18/MAP4K2/RG…	90
205	GO:1902903	regulation of supramolecular fiber organization	66/2423	343/18493	0.000784155	0.0229164	0.0202169	BAIAP2L1/CAPG/ARHGEF5/LIMA1/NCKAP1/ARFGEF1/SPTB/CDC42/CAMSAP3/RAPGEF3/PSEN1/ADD1/PXN/SLC9A1/SH3BP1/TRIOBP/PICK1/MID1/STMN2/TGFBR1/CRYAB/CLU/PTK2B/SDC4/VASP/BAIAP2L2/TMOD2/COLGALT1/HIP1R/CKAP2/RAC1/ARPC5L/NUMA1/ACTR2/TMOD3/RB1/TPM1/HAX1/RASA1/GSN/PAK1/EPS8/PLEKHH2/WHAMM/BAG4/WASF2/DMTN/SPTBN4/NPHS1/CDC42EP3/ARPC2/DLC1/CFL2/HDGFL3/MECP2/AKAP13/WIPF2/SYNPO/CFL1/MYADM/INPP5J/S100A10/MYO1C/TMSB4X/ARPC…	66
206	GO:0032434	regulation of proteasomal ubiquitin-dependent protein catabolic process	29/2423	121/18493	0.000792177	0.0229272	0.0202264	ANKIB1/HFE/NUB1/PIAS1/CLEC16A/SIRT2/PSEN1/RBX1/SMAD7/RNF19B/CLU/GIPC1/SDCBP/BBS7/PLK2/RNF217/DAB2/UBXN1/FBXO22/MTM1/COMMD1/GLMN/GBA/RAD23A/SOCS4/FAM122A/UBQLN2/SVIP/CEBPA	29
207	GO:1902807	negative regulation of cell cycle G1/S phase transition	29/2423	121/18493	0.000792177	0.0229272	0.0202264	MYO16/GTSE1/RBL1/PCBP4/SUSD2/E2F1/EZH2/CDKN1B/ARID3A/RPA2/BTN2A2/CDKN1A/E2F8/CDKN2D/PCNA/KLF4/RB1/TP53/CTDSP1/CNOT9/CTDSPL/PLK2/CDC25C/PRMT2/ZNF385A/CDK2AP2/CDK1/SFN/DCUN1D3	29
208	GO:0043122	regulation of I-kappaB kinase/NF-kappaB signaling	47/2423	226/18493	0.000799752	0.0230352	0.0203216	CASP10/CD4/FYN/ZMYND11/ALPK1/ZFAND6/SIRT1/LGALS1/HMOX1/VAPA/RIOK3/CCDC22/PIM2/NDFIP2/UBE2I/BIRC2/LTBR/TRIM38/WLS/TNFRSF10B/OPTN/TNFRSF19/APOL3/AJUBA/PPM1B/PELI2/SLC20A1/TIFA/PLK2/IFIT5/PINK1/NLRX1/INAVA/TERF2IP/AKAP13/CXXC5/MYD88/TRAF6/ZDHHC13/UBE2N/LITAF/S100A4/PELI1/SIRPA/MAP3K3/TGM2/IKBKE	47
209	GO:0035304	regulation of protein dephosphorylation	32/2423	138/18493	0.000804608	0.0230642	0.0203472	PPP2R5B/NUAK1/IGBP1/SHOC2/PPP1R9B/GNAI2/PPP1R7/RCAN3/PTPA/MASTL/CRY2/PIN1/ARPP19/LGALS3/PPP2R1B/CALM2/PPP1R1C/MGAT5/PINK1/CALM3/DLC1/SMPD1/GBA/PPP1R2/CDCA2/FAM122A/CALM1/PPP1R14C/PHACTR4/CNEP1R1/ITGA1/PPME1	32
210	GO:0032956	regulation of actin cytoskeleton organization	64/2423	331/18493	0.000820241	0.0234003	0.0206438	BAIAP2L1/CAPG/ARHGEF5/LIMA1/NCKAP1/ARFGEF1/SPTB/CDC42/FSCN1/RAPGEF3/ADD1/PXN/SLC9A1/SH3BP1/TRIOBP/PICK1/TGFBR1/RND3/PTK2B/SDC4/VASP/BAIAP2L2/TMOD2/HIP1R/RAC1/ARPC5L/ACTR2/TMOD3/TPM1/ARHGDIA/TRPM2/HAX1/RHOB/RASA1/PAM/GSN/PAK1/EPS8/PLEKHH2/WHAMM/BAG4/WASF2/DMTN/SPTBN4/NPHS1/CDC42EP3/ARPC2/DLC1/CDK5/CFL2/ILK/DAPK3/AKAP13/WIPF2/SYNPO/RND1/CFL1/MYADM/PDGFA/S100A10/MYO1C/TMSB4X/ARPC4/BRK1	64
211	GO:2000785	regulation of autophagosome assembly	2423-12-01	34/18493	0.000837194	0.0237708	0.0209706	SCFD1/SH3GLB1/MTMR3/CHMP4B/RAB3GAP1/RALB/PINK1/PIP4K2C/MTM1/UBQLN2/RNF5/SEC22B	12
212	GO:0032092	positive regulation of protein binding	24/2423	94/18493	0.000843769	0.0238444	0.0210356	HFE/TRAF4/USP33/PSEN1/MAPRE3/ADD1/BAMBI/EPB41L5/BMP4/PIN1/HIP1R/LGALS3/RAN/DERL1/FLOT1/RALB/PLK2/TIAM1/AMFR/DTX3L/CDK5/B2M/AKTIP/SYAP1	24
213	GO:0032970	regulation of actin filament-based process	71/2423	376/18493	0.000873074	0.0245568	0.021664	BAIAP2L1/CAPG/ARHGEF5/LIMA1/NCKAP1/ARFGEF1/SPTB/CDC42/FSCN1/RAPGEF3/ADD1/PXN/SLC9A1/SH3BP1/TRIOBP/PICK1/TGFBR1/PDE4D/TNNC1/RND3/TNNT2/PTK2B/SDC4/VASP/BAIAP2L2/TMOD2/HIP1R/RAC1/ARPC5L/ACTR2/TMOD3/FRMD6/TPM1/ARHGDIA/TRPM2/HAX1/RHOB/ANK2/RASA1/PAM/GSN/PAK1/EPS8/PLEKHH2/WHAMM/BAG4/WASF2/DMTN/SPTBN4/NPHS1/CDC42EP3/ARPC2/DLC1/CDK5/CFL2/ILK/DAPK3/AKAP13/WIPF2/SYNPO/RND1/CFL1/JUP/KCNE3/MYADM/PDGFA/S100A1…	71
214	GO:0050688	regulation of defense response to virus	19/2423	68/18493	0.000886713	0.0247328	0.0218192	RNF216/TSPAN32/RIOK3/DDX58/DHX58/BIRC2/TRIM38/EIF2AK4/TRAF3/DDX60/PPM1B/PARP9/HERC5/NLRX1/DTX3L/RNF26/IFIT1/MICB/TRIM15	19
215	GO:0030042	actin filament depolymerization	16/2423	53/18493	0.000890934	0.0247328	0.0218192	CAPG/LIMA1/SPTB/ADD1/SH3BP1/TRIOBP/TMOD2/MICAL2/TMOD3/GSN/EPS8/PLEKHH2/DMTN/SPTBN4/CFL2/CFL1	16
216	GO:0071375	cellular response to peptide hormone stimulus	60/2423	307/18493	0.000891717	0.0247328	0.0218192	PDK2/BAIAP2L1/FYN/GPR21/CPS1/ATP6V1H/ATP6AP1/PRKACA/CEACAM1/PXN/SLC9A1/SIRT1/ATP6V1D/LPIN2/ZNF106/AKT2/CAV2/PRKAR1A/TCIRG1/CCND3/ATP6V0E1/GNAI2/ATP6V1A/ERRFI1/ATP6V0B/PIK3R3/GOT1/ADCY7/STAT5A/ATP6V1F/ATP6V1E1/KL/CDK4/SLC2A8/ATP6V1G1/SRD5A1/ATP6V1B2/EIF4EBP2/PAK1/ATP6V1C1/USF1/ADIPOR1/ATP6V0D1/ANXA5/RAB8B/NDEL1/RAB8A/SYAP1/ATP6V0E2/PRL/UCP2/GPR173/FOXO4/SOCS1/IRS2/PRKAR1B/SRC/MYO1C/LEPROT/LYN	60
217	GO:0001836	release of cytochrome c from mitochondria	17/2423	58/18493	0.000903971	0.0249571	0.0220172	BAD/PLAUR/BIK/BMF/PDCD5/SOD2/CLU/IFI6/HRK/TP53/PINK1/LMNA/MFF/BCL2L1/SFN/BOK/APOPT1	17
218	GO:0031056	regulation of histone modification	32/2423	139/18493	0.000916337	0.0251825	0.022216	KMT2E/AKAP8L/SNAI2/ATG5/KDM4A/EED/SIRT1/RNF40/ZNHIT1/H2AFY/LIF/WBP2/KAT7/MTF2/SETD7/FLCN/PINK1/LMNA/RPS6KA4/PYGO2/MECP2/SDR16C5/ZNF274/MTHFR/UBE2N/TAF7/PIWIL2/C6orf89/CTR9/PRMT6/NELFE/EID1	32
219	GO:0006517	protein deglycosylation	2423-11-01	30/18493	0.000951494	0.0260292	0.022963	MAN2B2/SEL1L/DERL2/EDEM2/EDEM1/OS9/RNF185/NGLY1/AMFR/RNF5/RNF103	11
220	GO:0031346	positive regulation of cell projection organization	70/2423	371/18493	0.000966332	0.026315	0.0232151	DVL2/TNFRSF12A/FYN/NCKAP1/NGFR/PPP2R5B/CDC42/FSCN1/PLXNA2/FGFR1/PSEN1/RRN3/DYNLL1/KCTD17/BMP7/CCP110/RAB11A/STMN2/SCN1B/TMEM106B/EZH2/TGFBR1/CPEB3/BMP5/FIG4/TMEM30A/ARSB/RGS2/STK11/PTK2B/RAC2/RAC1/SKIL/ACTR2/ARHGDIA/RETREG3/CRABP2/TENM2/DYNLT1/DOCK11/PAK1/DLG5/EPS8/C21orf91/TIAM1/WASF2/KALRN/CDC42EP3/ARPC2/PLXNB1/ATP7A/RAB8B/ILK/NDEL1/MAP6/ENC1/HAP1/ANAPC2/EPS8L2/IST1/TRAK1/TRPV2/PLXNB2/AP2A1/SRC…	70
221	GO:1901879	regulation of protein depolymerization	21/2423	79/18493	0.000995119	0.0269763	0.0237985	CAPG/LIMA1/SPTB/CAMSAP3/ADD1/SH3BP1/TRIOBP/MID1/STMN2/TMOD2/NES/CKAP2/TMOD3/GSN/EPS8/PLEKHH2/DMTN/SPTBN4/CFL2/HDGFL3/CFL1	21
222	GO:1903214	regulation of protein targeting to mitochondrion	14/2423	44/18493	0.00103836	0.0280216	0.0247207	SIRT4/SH3GLB1/BNIP3L/PDCD5/RHOU/RAC2/PRKAA1/HAX1/BAG4/PINK1/FZD5/ATG13/UBL5/LEPROT	14
223	GO:0043434	response to peptide hormone	77/2423	417/18493	0.00105707	0.0283095	0.0249747	PDK2/BAIAP2L1/FYN/GPR21/CPS1/ATP6V1H/ATP6AP1/PRKACA/CEACAM1/HADHA/PXN/SLC9A1/UPRT/SIRT1/ATP6V1D/BMP7/LPIN2/RNF40/ZNF106/AKT2/CAV2/COL1A1/PRKAR1A/TCIRG1/CCND3/SPARC/ATP6V0E1/GNAI2/ATP6V1A/STXBP3/ERRFI1/SLC2A1/ATP6V0B/PIK3R3/GOT1/ADCY7/FABP3/EREG/INSIG2/STAT5A/ATP6V1F/ATP6V1E1/KL/CDK4/SLC2A8/ATP6V1G1/GGH/SRD5A1/ATP6V1B2/EIF4EBP2/ADM/PAK1/ATP6V1C1/USF1/ADIPOR1/ATP6V0D1/ANXA5/RAB8B/NDEL1/RAB8A/SYAP1/…	77
224	GO:0019882	antigen processing and presentation	38/2423	175/18493	0.00105848	0.0283095	0.0249747	HFE/ATG5/KIF26A/RAB27A/AP1M1/RAB7A/DYNC1I2/DYNLL1/KIF4A/SNAP23/AP1B1/AP1S1/ACTR1B/RAB32/VAMP8/KIF18A/CLTA/ACTR10/DYNC1LI2/CTSV/DCTN3/KIF23/SEC31A/SEC24D/SAR1B/MR1/AP2M1/CTSS/ERAP1/RAB8B/B2M/KLC2/TRAF6/AP2A1/PSMB8/HLA-C/HLA-E/SEC22B	38
225	GO:0071496	cellular response to external stimulus	63/2423	328/18493	0.00106662	0.0283667	0.0250251	BAD/PDK2/HFE/FYN/SNAI2/RRAGD/CLEC16A/ATG5/KIF26A/USP33/SLC9A1/SIRT1/SH3GLB1/PICK1/HMOX1/MTMR3/TXN2/MAP1LC3A/GDAP1/PPP1R9B/COL1A1/FOLR1/CBL/AMBRA1/LTBR/DAP/CPEB4/SLC2A1/GOT1/TNFRSF10B/CDKN1A/EIF2AK4/PRKAA1/GLUL/RAC1/CTSV/PIM1/MAP1LC3B/TP53/RALB/SRD5A1/SKP2/SLC39A4/RRAGA/USF1/ATF3/NUAK2/BMT2/ZFYVE1/FBXO22/AXL/MAP3K2/FOS/FOXA3/KRT20/MYD88/UCP2/GBA/GAS6/AKR1C3/FNIP1/LYN/SIK1B	63
226	GO:0043123	positive regulation of I-kappaB kinase/NF-kappaB signaling	39/2423	181/18493	0.00107008	0.0283667	0.0250251	CASP10/CD4/FYN/ALPK1/LGALS1/HMOX1/VAPA/CCDC22/PIM2/NDFIP2/UBE2I/BIRC2/LTBR/TRIM38/WLS/TNFRSF10B/TNFRSF19/APOL3/AJUBA/PELI2/SLC20A1/TIFA/PLK2/IFIT5/PINK1/INAVA/TERF2IP/AKAP13/CXXC5/MYD88/TRAF6/ZDHHC13/UBE2N/LITAF/S100A4/PELI1/MAP3K3/TGM2/IKBKE	39
227	GO:0043574	peroxisomal transport	19/2423	69/18493	0.00107566	0.0283825	0.0250391	CROT/ZFAND6/CRAT/ACOT8/ABCD1/ECH1/PHYH/EHHADH/MPV17/PECR/SCP2/ACOT2/PEX16/ACOX1/PEX19/RAB8B/ACOT4/GSTK1/PEX26	19
228	GO:0010923	negative regulation of phosphatase activity	25/2423	101/18493	0.00108021	0.0283825	0.0250391	CAMSAP3/DLG3/TGFB2/PPP1R9B/CSRNP2/GNAI2/FKBP15/PTPA/MASTL/CRY2/ARPP19/LGALS3/SYTL2/LMTK3/PPP1R1C/MGAT5/BAG4/CNST/ZFYVE1/MYO1D/PPP1R2/CHP1/FAM122A/PPP1R14C/PPME1	25
229	GO:0007029	endoplasmic reticulum organization	15/2423	49/18493	0.00108963	0.0283825	0.0250391	RAB18/CAV2/COL4A3BP/RAB3GAP1/REEP2/RTN3/SEC16A/STX18/LMAN2/TOR1AIP2/ARL6IP1/GAK/ATL3/ASNA1/ATL1	15
230	GO:0010718	positive regulation of epithelial to mesenchymal transition	15/2423	49/18493	0.00108963	0.0283825	0.0250391	TGFB2/BAMBI/BMP7/EZH2/TGFBR1/COL1A1/EPB41L5/SNAI1/BMP4/OLFM1/SDCBP/TGFB1I1/DAB2/TIAM1/BCL9L	15
231	GO:0110053	regulation of actin filament organization	52/2423	260/18493	0.00111505	0.0284855	0.0251299	BAIAP2L1/CAPG/ARHGEF5/LIMA1/NCKAP1/ARFGEF1/SPTB/CDC42/RAPGEF3/ADD1/PXN/SLC9A1/SH3BP1/TRIOBP/PICK1/TGFBR1/PTK2B/SDC4/VASP/BAIAP2L2/TMOD2/HIP1R/RAC1/ARPC5L/ACTR2/TMOD3/TPM1/HAX1/RASA1/GSN/PAK1/EPS8/PLEKHH2/WHAMM/BAG4/WASF2/DMTN/SPTBN4/NPHS1/CDC42EP3/ARPC2/DLC1/CFL2/WIPF2/SYNPO/CFL1/MYADM/S100A10/MYO1C/TMSB4X/ARPC4/BRK1	52
232	GO:0009081	branched-chain amino acid metabolic process	2423-09-01	22/18493	0.00111576	0.0284855	0.0251299	HSD17B10/MCCC1/BCKDK/BCAT2/ALDH6A1/STAT5A/ACAD8/PPM1K/ACADSB	9
233	GO:0032069	regulation of nuclease activity	2423-09-01	22/18493	0.00111576	0.0284855	0.0251299	OAS1/SIRT1/OAS3/OAS2/PCNA/OASL/TMBIM6/GZMA/HMGB2	9
234	GO:0043547	positive regulation of GTPase activity	75/2423	405/18493	0.00112202	0.0284855	0.0251299	DVL2/ARHGAP31/RTN4R/ARHGEF5/TBC1D22B/ARFGEF1/GNB5/HACD3/RAPGEF3/OPHN1/DOCK9/TBC1D2/SH3BP1/ARHGAP5/ARFGAP1/RP2/TBC1D17/SYDE1/AKT2/CAV2/AGFG2/EZH2/TBC1D13/RIC1/RGP1/TBC1D12/RGS9/TBC1D9/CCL20/RAB3GAP1/ERRFI1/RGS2/DENND1A/PTK2B/DEPDC7/TBC1D15/OCRL/TBC1D20/PIN1/STARD8/ACAP3/LLGL1/RIN2/STARD13/TBC1D8B/RASGEF1B/RAP1GDS1/GIT2/BNIP2/ARHGDIA/EPHA2/RGS5/ADPRH/STXBP5L/RASA1/MUT/DOCK11/ARFGAP2/TIAM1/KALRN/PLX…	75
235	GO:0000281	mitotic cytokinesis	22/2423	85/18493	0.00112211	0.0284855	0.0251299	KIF4A/SEPT3/CHMP4B/KIF20A/CHMP3/CHMP2A/CHMP1A/CKAP2/NUSAP1/KIF23/ARL3/SEPT11/RHOB/RASA1/BIN3/ANK3/TRIM36/MITD1/CFL1/CHMP6/SEPT5/CHMP1B	22
236	GO:0098876	vesicle-mediated transport to the plasma membrane	22/2423	85/18493	0.00112211	0.0284855	0.0251299	ARF5/EXOC5/EXOC1/CCDC22/RAB11A/KRT18/VPS29/SNX17/VPS26A/OPTN/C16orf70/LLGL1/GOLGA7/ANK3/CNST/VPS39/STX3/RAB8A/ARF4/STXBP6/CLSTN1/COMMD1	22
237	GO:2001235	positive regulation of apoptotic signaling pathway	37/2423	170/18493	0.001169	0.0295505	0.0260695	BAD/TNFRSF12A/PLAUR/SIRT1/BIK/E2F1/BMF/PDCD5/TGFBR1/LTBR/TPD52L1/APAF1/INHBA/PLAGL2/HIP1R/TRAF7/SERINC3/HRK/ITM2C/SKIL/PPP2R1B/TP53/GSN/PINK1/DEDD2/ATF3/MSX1/YWHAZ/NKX3-1/DAPK3/MFF/BCL2L1/DDIT3/SFN/BOK/MAGED1/APOPT1	37
238	GO:0046677	response to antibiotic	62/2423	323/18493	0.0011819	0.0296488	0.0261562	BAD/FYN/SDF4/OXCT1/SLC9A1/SIRT1/HMOX1/PDGFB/MAP1LC3A/EZH2/COL1A1/CRYAB/BIRC2/CBL/CDKN1B/SPARC/HYAL1/RGS2/KDM5B/CLU/PTK2B/ADCY7/AOC3/RARA/PRKAA1/KDM6B/PCNA/KAT7/KLF4/GGH/ACTR2/TP53/TRPM2/RHOB/SETD7/SRD5A1/SIGMAR1/GSN/EPS8/PINK1/G6PD/CLDN1/HPGD/ATP7A/STAT6/AXL/HID1/CDK1/BCL2L1/PRL/NQO1/PYCR1/ABAT/KPNA4/HBA2/SRC/PSAP/SIRPA/CYTB/ND5/ND4/TXNIP	62
239	GO:0010821	regulation of mitochondrion organization	38/2423	176/18493	0.00118279	0.0296488	0.0261562	BAD/PLAUR/CLEC16A/TIGAR/SIRT4/SH3GLB1/BIK/E2F1/BMF/BNIP3L/PDCD5/CDC37/RHOU/CLU/OPTN/RAC2/HIP1R/PRKAA1/HRK/TP53/HAX1/FLCN/BAG4/PINK1/LMNA/FZD5/YWHAZ/MFF/STAT2/BCL2L1/ATG13/SFN/BOK/GBA/UBL5/LEPROT/SLC35F6/APOPT1	38
240	GO:0008154	actin polymerization or depolymerization	43/2423	206/18493	0.00120534	0.0300883	0.0265439	BAIAP2L1/CAPG/LIMA1/NCKAP1/ARFGEF1/SPTB/ADD1/SH3BP1/TRIOBP/PICK1/WASHC3/PTK2B/VASP/BAIAP2L2/TMOD2/HIP1R/CAP1/MICAL2/RAC1/ARPC5L/ACTR2/TMOD3/HAX1/RASA1/GSN/MSRB2/EPS8/PLEKHH2/WHAMM/BAG4/DMTN/SPTBN4/NPHS1/CDC42EP3/ARPC2/CFL2/WIPF2/CFL1/MYADM/MYO1C/TMSB4X/ARPC4/BRK1	43
241	GO:0070482	response to oxygen levels	66/2423	349/18493	0.00124851	0.0310365	0.0273804	BAD/SIRT2/FUNDC1/ATP6AP1/TIGAR/SIRT4/SLC9A1/ALKBH5/SCFD1/TGFB2/SIRT1/PICK1/HMOX1/TXN2/RBX1/BMP7/E2F1/ELOB/BNIP3L/PDLIM1/SLC6A4/COL1A1/CRYAB/BIRC2/CBL/CPEB4/ATP6V1A/EPAS1/SLC2A1/APAF1/PTK2B/CDKN1A/AJUBA/ACTN4/PRKAA1/CDK4/EGLN1/SLC2A8/ATP6V1G1/TMBIM6/TP53/WTIP/PAM/ADM/PAK1/USF1/PINK1/ATP6V0D1/LMNA/ERCC3/CITED2/ATP7A/HIF1AN/NKX3-1/MECP2/ARNT2/UCP2/MTHFR/APOLD1/ABAT/PPARA/SRC/CYTB/ND5/ND4/ATP6	66
242	GO:0035627	ceramide transport	2423-06-01	11/18493	0.00128747	0.0318204	0.028072	ABCB1/PLEKHA8/COL4A3BP/GLTP/PSAP/CPTP	6
243	GO:0051100	negative regulation of binding	36/2423	165/18493	0.00129087	0.0318204	0.028072	HFE/USP33/PSEN1/TFIP11/HMOX1/PDGFB/CTSZ/E2F1/PIM2/HAND1/EPB41L5/ID2/MAD2L2/NEK2/IFIT2/MSX2/TEX14/PIN1/NES/TMBIM6/ZNF593/RALB/GZMA/HMGA2/DAB2/MITD1/PEX19/MSX1/SENP2/B2M/NKX3-1/TMC8/DDIT3/IFIT1/PPARA/TMSB4X	36
244	GO:1903747	regulation of establishment of protein localization to mitochondrion	19/2423	70/18493	0.00129793	0.0318204	0.028072	BAD/SIRT4/SH3GLB1/E2F1/BNIP3L/PDCD5/RHOU/RAC2/PRKAA1/TP53/HAX1/BAG4/PINK1/FZD5/YWHAZ/ATG13/SFN/UBL5/LEPROT	19
245	GO:1902230	negative regulation of intrinsic apoptotic signaling pathway in response to DNA damage	2423-11-01	31/18493	0.00130198	0.0318204	0.028072	SNAI2/CD44/SIRT1/CLU/SNAI1/CDKN2D/ACKR3/ZNF385A/USP47/BCL2L1/TAF9B	11
246	GO:0048284	organelle fusion	28/2423	119/18493	0.0013066	0.0318204	0.028072	RAB7A/STX7/SNAP23/SNAP29/GDAP1/AKT2/CAV2/GOSR2/GOSR1/CHMP3/STX12/TMEM175/STXBP1/RAB20/SNAPIN/VTI1A/VPS8/STX5/RAB8B/VPS39/STX3/RAB8A/STXBP6/MFF/STX8/CDK1/SAMD9/SEC22B	28
247	GO:0032527	protein exit from endoplasmic reticulum	14/2423	45/18493	0.00132793	0.0320948	0.0283141	SEL1L/DERL2/SAR1A/EDEM2/SEC61B/TMEM30A/EDEM1/OS9/GCC2/DERL1/SEC16A/SAR1B/SVIP/UBE2J1	14
248	GO:0044242	cellular lipid catabolic process	43/2423	207/18493	0.00133248	0.0320948	0.0283141	CYP26B1/CROT/PNPLA4/ABHD5/CPS1/HEXB/SIRT2/GBA2/LIPE/HADHA/CRAT/ACOT8/LPIN2/ABCD1/DECR1/ECH1/AKT2/PLA2G4C/GCDH/PHYH/EHHADH/PECR/SCP2/MECR/ABCD3/FABP3/SRD5A3/PNPLA8/ACOX1/BDH2/SMPD1/CPT1C/GBA/FUCA1/PDXDC1/IRS2/CYP4F12/PPARA/AKR1C3/GM2A/PLCG2/ASAH2B/NEU1	43
249	GO:0035966	response to topologically incorrect protein	40/2423	189/18493	0.00133394	0.0320948	0.0283141	MBTPS2/JKAMP/TM7SF3/ATXN3/PPP2R5B/WIPI1/DERL2/MYDGF/ADD1/EDEM2/KDELR3/ARFGAP1/UBE2W/CREB3/GOSR2/WFS1/ATF6/CLU/OPTN/HSPA2/F12/EDEM1/DERL1/TLN1/SEC31A/RNF185/TMBIM6/SRPRB/AMFR/ATP6V0D1/LMNA/DNAJB4/ATF3/CREBRF/TPP1/KLHL15/DDIT3/BOK/ASNA1/RNF5	40
250	GO:0002009	morphogenesis of an epithelium	86/2423	479/18493	0.00134978	0.0323048	0.0284993	WNT16/DVL2/SNAI2/CD44/EXOC5/CDC42/PRKACA/TEAD2/CAMSAP3/FGFR1/CEACAM1/OPHN1/PSEN1/DLG3/TMED2/TGFB2/SH3BP1/BMP7/CTSZ/PARD6A/RASIP1/FOXN1/FOLR1/BMP5/HAND1/IFT57/EPB41L5/KDM5B/MSX2/APAF1/RDH10/SDC4/SNAI1/BMP4/VASP/LIF/HOXD13/KLK14/AJUBA/RARA/STARD13/MICAL2/SETDB2/RAC1/CCM2/KLF4/BBS7/SHROOM3/TGFB1I1/EPHA2/CYR61/CELSR2/RHOB/KDM6A/ADM/PAK1/DLG5/DAB2/TIAM1/HOXB13/AP2M1/ITGA5/FZD5/DLC1/FZD6/ATP7A/ILK/NKX3…	86
251	GO:1903008	organelle disassembly	24/2423	97/18493	0.00135345	0.0323048	0.0284993	CLEC16A/ATG5/ATG2B/FUNDC1/WIPI1/TIGAR/MAP1LC3A/BNIP3L/CDC37/ATG2A/AMBRA1/MTIF3/OPTN/MAP1LC3B/HAX1/ATG3/ATG12/PINK1/STX5/FZD5/CDK1/ATG13/GBA/WDR45	24
252	GO:0030834	regulation of actin filament depolymerization	15/2423	50/18493	0.00137069	0.032473	0.0286477	CAPG/LIMA1/SPTB/ADD1/SH3BP1/TRIOBP/TMOD2/TMOD3/GSN/EPS8/PLEKHH2/DMTN/SPTBN4/CFL2/CFL1	15
253	GO:1903902	positive regulation of viral life cycle	17/2423	60/18493	0.00137134	0.032473	0.0286477	CD4/TSG101/HACD3/LGALS1/CHMP4B/VAPA/CAV2/TRIM38/CHMP3/TBC1D20/CHMP2A/TRIM21/VPS37B/STOM/PDE12/RAD23A/IFIT1	17
254	GO:0050772	positive regulation of axonogenesis	21/2423	81/18493	0.00140614	0.0331661	0.0292592	TNFRSF12A/NGFR/PLXNA2/RAB11A/STK11/SKIL/ARHGDIA/CRABP2/PAK1/TIAM1/PLXNB1/ILK/NDEL1/MAP6/ANAPC2/IST1/TRAK1/TRPV2/PLXNB2/L1CAM/GDI1	21
255	GO:2000134	negative regulation of G1/S transition of mitotic cell cycle	27/2423	114/18493	0.00142371	0.0334489	0.0295086	MYO16/GTSE1/RBL1/PCBP4/E2F1/EZH2/CDKN1B/ARID3A/RPA2/BTN2A2/CDKN1A/E2F8/PCNA/KLF4/RB1/TP53/CTDSP1/CNOT9/CTDSPL/PLK2/CDC25C/PRMT2/ZNF385A/CDK2AP2/CDK1/SFN/DCUN1D3	27
256	GO:2000045	regulation of G1/S transition of mitotic cell cycle	36/2423	166/18493	0.00144463	0.0336919	0.029723	KMT2E/MYO16/GTSE1/RBL1/PCBP4/E2F1/EZH2/CDKN1B/CCND3/HYAL1/ID2/ARID3A/RPA2/CCND2/ECD/BTN2A2/CDKN1A/E2F8/PCNA/KLF4/RB1/TP53/CTDSP1/CNOT9/CTDSPL/PLK2/CUL4B/CDC25C/PRMT2/ZNF385A/SENP2/CDK2AP2/CDK1/PLRG1/SFN/DCUN1D3	36
257	GO:0006979	response to oxidative stress	80/2423	441/18493	0.00144531	0.0336919	0.029723	BAD/WNT16/PDK2/FYN/NDUFB4/SIRT2/PSEN1/NFE2L1/PXN/SIRT1/HMOX1/TXN2/GSS/BMP7/MAP1LC3A/ADNP2/ABCD1/EZH2/PDLIM1/COL1A1/CRYAB/NCOA7/SOD2/H2AFY/HYAL1/MPV17/EPAS1/MAPKAP1/PTK2B/ROMO1/GCH1/PRKAA1/KDM6B/PCNA/EGLN1/KLF4/TPM1/TP53/TRPM2/RHOB/ARL6IP5/NONO/NAPRT/SIGMAR1/MSRB2/FANCC/PINK1/G6PD/ERCC3/GPX8/OXR1/ATP7A/STAT6/AXL/SCARA3/RGS14/CDK1/FOS/ZNF622/CCS/MSRB3/UCP2/NQO1/PYCR1/NDUFA6/KPNA4/HBA2/AKR1C3/SRC/PS…	80
258	GO:0001101	response to acid chemical	63/2423	332/18493	0.00145628	0.0337442	0.0297692	BAD/CYP26B1/GIPR/FYN/CPS1/RRAGD/DGAT2/TEAD2/HSD17B2/PDGFB/GSS/E2F1/ADNP2/GDAP1/CPEB3/SLC6A4/COL1A1/FOLR1/SPARC/CPEB4/IGFBP2/ATF2/PTK2B/FABP3/INSIG2/SLC10A3/CDKN2D/RARA/PRKAA1/PCNA/LAMTOR5/CDK4/KLF4/TMBIM6/GSN/AKR1C2/ACSL1/RRAGA/PINK1/UBR1/CLDN1/IGFBP7/COL1A2/ATP7A/KRT8/BCL2L1/CFL1/RARG/UCP2/MTHFR/SLC38A9/NQO1/SHMT2/SOCS1/AKR1C1/AKR1C3/IGF2R/SRC/COL5A2/MICB/TRIM16/DHFR/LYN	63
259	GO:0010921	regulation of phosphatase activity	37/2423	172/18493	0.00145953	0.0337442	0.0297692	PPP2R5B/NUAK1/CAMSAP3/DLG3/IGBP1/TGFB2/SHOC2/PPP1R9B/CSRNP2/GNAI2/PPP1R7/RCAN3/FKBP15/PTPA/MASTL/CRY2/ARPP19/LGALS3/SYTL2/PPP2R1B/LMTK3/CALM2/PPP1R1C/MGAT5/BAG4/CALM3/CNST/ZFYVE1/MYO1D/PPP1R2/CHP1/FAM122A/CALM1/PPP1R14C/PHACTR4/ITGA1/PPME1	37
260	GO:0008064	regulation of actin polymerization or depolymerization	38/2423	178/18493	0.00147024	0.0337442	0.0297692	BAIAP2L1/CAPG/LIMA1/NCKAP1/ARFGEF1/SPTB/ADD1/SH3BP1/TRIOBP/PICK1/PTK2B/VASP/BAIAP2L2/TMOD2/HIP1R/ARPC5L/ACTR2/TMOD3/HAX1/RASA1/GSN/EPS8/PLEKHH2/WHAMM/BAG4/DMTN/SPTBN4/NPHS1/CDC42EP3/ARPC2/CFL2/WIPF2/CFL1/MYADM/MYO1C/TMSB4X/ARPC4/BRK1	38
261	GO:0032271	regulation of protein polymerization	43/2423	208/18493	0.00147122	0.0337442	0.0297692	BAIAP2L1/CAPG/NCKAP1/ARFGEF1/SPTB/CAMSAP3/ADD1/TRIOBP/PICK1/STMN2/PTK2B/VASP/BAIAP2L2/TMOD2/HIP1R/RAC1/ARPC5L/NUMA1/ACTR2/TMOD3/HAX1/RASA1/GSN/PAK1/EPS8/WHAMM/BAG4/PINK1/DMTN/TPPP3/SPTBN4/NPHS1/CDC42EP3/ARPC2/MECP2/TPPP/WIPF2/MYADM/INPP5J/MYO1C/TMSB4X/ARPC4/BRK1	43
262	GO:0007176	regulation of epidermal growth factor-activated receptor activity	2423-10-01	27/18493	0.00147658	0.0337442	0.0297692	GPRC5A/TSG101/PSEN1/CBL/ERRFI1/EREG/VPS25/TGFA/CHMP6/SOCS4	10
263	GO:0010591	regulation of lamellipodium assembly	2423-12-01	36/18493	0.00148698	0.0337442	0.0297692	NCKAP1/CDC42/FSCN1/RAC2/RAC1/EPHA2/BIN3/WASF2/DMTN/ARPC2/ATP7A/BRK1	12
264	GO:0090313	regulation of protein targeting to membrane	2423-12-01	36/18493	0.00148698	0.0337442	0.0297692	FYN/AKT2/STOM/PAK1/ANK3/DMTN/CDK5/MFF/CHP1/MYO1C/TCAF1/GDI1	12
265	GO:0043087	regulation of GTPase activity	86/2423	481/18493	0.00153094	0.0344807	0.0304188	DVL2/TRAPPC6A/ARHGAP31/RTN4R/ARHGEF5/TBC1D22B/ARFGEF1/GNB5/HACD3/PLXNA2/RAPGEF3/OPHN1/TMED2/DOCK9/TBC1D2/SH3BP1/ARHGAP5/ARFGAP1/RP2/TBC1D17/SYDE1/AKT2/RASIP1/CAV2/AGFG2/EZH2/TBC1D13/RIC1/RGP1/TBC1D12/RGS9/TBC1D9/CCL20/RAB3GAP1/ERRFI1/RGS2/DENND1A/PTK2B/DEPDC7/TBC1D15/OCRL/TBC1D20/PIN1/AJUBA/STARD8/ACAP3/LLGL1/RIN2/STARD13/TBC1D8B/LRCH1/RASGEF1B/RAP1GDS1/GIT2/BNIP2/ARHGDIA/EPHA2/RGS5/ADPRH/STXBP5L…	86
266	GO:1901652	response to peptide	86/2423	481/18493	0.00153094	0.0344807	0.0304188	PDK2/BAIAP2L1/FYN/GPR21/CPS1/ATP6V1H/NGFR/ATP6AP1/PRKACA/CEACAM1/PSEN1/HADHA/PXN/SLC9A1/UPRT/SIRT1/ATP6V1D/BMP7/LPIN2/RNF40/ZNF106/AKT2/CAV2/COL1A1/PRKAR1A/TCIRG1/MAPK14/CCND3/SPARC/ATP6V0E1/GNAI2/ATP6V1A/STXBP3/ERRFI1/SLC2A1/ATP6V0B/PIK3R3/GOT1/ADCY7/FABP3/EREG/INSIG2/STAT5A/ATP6V1F/ATP6V1E1/KL/CDK4/KAT7/KLF4/SLC2A8/ATP6V1G1/GGH/TP53/SRD5A1/ATP6V1B2/EIF4EBP2/ADM/PAK1/ATP6V1C1/USF1/ADIPOR1/ATP6V0…	86
267	GO:0046916	cellular transition metal ion homeostasis	26/2423	109/18493	0.00154906	0.0347581	0.0306636	HFE/ATP6AP1/CYBRD1/SLC46A1/FTL/HMOX1/CCDC22/SLC30A4/ATP6V1A/FBXL5/ACO1/MT2A/EGLN1/SLC31A1/ATP6V1G1/SLC40A1/SLC39A8/SLC39A4/ATP6V0D1/ATP7A/SLC39A13/FTH1/MT1E/MT1X/MT1F/NCOA4	26
268	GO:0045862	positive regulation of proteolysis	66/2423	352/18493	0.00156154	0.0349074	0.0307953	ANKIB1/BAD/CASP10/FYN/NUB1/PIAS1/CYFIP2/NGFR/KARS/ATXN3/SIRT2/PSEN1/EDEM2/SIRT1/RBX1/SMAD7/CCDC22/RNF40/PDCD5/PLGRKT/VSIR/MAPK14/PERP/DAP/IFT57/WDR48/RNF19B/IFI27L2/APAF1/CLU/TNFRSF10B/PTK2B/C3/HIP1R/F12/EDEM1/TIMM17A/MTCH1/BBS7/FURIN/CYR61/ARL6IP5/PLK2/RNF217/GSN/DAB2/PINK1/DLC1/IFI27L1/IFI27/NKX3-1/FBXO22/ANTXR1/AURKAIP1/BOK/GBA/RAD23A/SOCS4/IST1/FAM122A/UBQLN2/CASP4/SRC/CEBPA/LYN/APOPT1	66
269	GO:0006626	protein targeting to mitochondrion	24/2423	98/18493	0.0015738	0.0349208	0.0308071	MIPEP/SIRT4/SH3GLB1/TOMM22/SAMM50/GDAP1/BNIP3L/PDCD5/AIP/RHOU/ROMO1/RAC2/PRKAA1/TIMM17A/HAX1/TIMM8B/BAG4/PINK1/FZD5/MFF/ATG13/UBL5/LEPROT/TIMM23	24
270	GO:0019886	antigen processing and presentation of exogenous peptide antigen via MHC class II	24/2423	98/18493	0.0015738	0.0349208	0.0308071	KIF26A/AP1M1/RAB7A/DYNC1I2/DYNLL1/KIF4A/AP1B1/AP1S1/ACTR1B/KIF18A/CLTA/ACTR10/DYNC1LI2/CTSV/DCTN3/KIF23/SEC31A/SEC24D/SAR1B/AP2M1/CTSS/KLC2/TRAF6/AP2A1	24
271	GO:0034976	response to endoplasmic reticulum stress	52/2423	264/18493	0.00158319	0.0349746	0.0308546	MBTPS2/JKAMP/ATXN3/PPP2R5B/WIPI1/SEL1L/DERL2/MYDGF/ADD1/EDEM2/SIRT1/KDELR3/ARFGAP1/SEC61B/CREB3/GOSR2/WFS1/COL4A3BP/ATF6/APAF1/CLU/TNFRSF10B/EIF2AK4/SERINC3/EDEM1/OS9/DERL1/TLN1/FLOT1/SEC31A/RNF185/TMBIM6/TP53/SRPRB/AMFR/ATP6V0D1/LMNA/UBXN1/ATF3/CREBRF/TPP1/UBXN6/DDIT3/BOK/GRINA/UBQLN2/CASP4/SVIP/ASNA1/UBE2J1/RNF5/RNF103	52
272	GO:0021915	neural tube development	35/2423	161/18493	0.00159628	0.0349746	0.0308546	DVL2/PAX6/NUP133/PRKACA/TEAD2/PLXNA2/PSEN1/TMED2/TGFB2/BMP7/FOLR1/AMBRA1/BMP5/IFT57/APAF1/SDC4/BMP4/VASP/RARA/SHROOM3/EPHA2/KDM6A/ADM/DLC1/FZD6/SPINT2/GBX2/CFL1/RARG/GLMN/TRAF6/MTHFR/PLXNB2/ZNF358/PHACTR4	35
273	GO:1903320	regulation of protein modification by small protein conjugation or removal	45/2423	221/18493	0.00159694	0.0349746	0.0308546	FYN/PIAS1/ATG5/TOLLIP/PSEN1/RASD2/SMAD7/NDFIP2/UBE2I/RNF40/TGFBR1/WFS1/BIRC2/ARRDC3/WDR48/MAD2L2/MASTL/PIN1/PIAS3/TRIM21/DERL1/ARRDC4/SPOPL/SKP2/PINK1/ZER1/VPS28/UBXN1/ZYG11B/INAVA/DTX3L/SENP2/CDC20B/CDK5/NXN/CENPX/COMMD1/GLMN/TRAF6/UBE2N/CHP1/ISG15/DCUN1D3/PELI1/CTR9	45
274	GO:0033540	fatty acid beta-oxidation using acyl-CoA oxidase	2423-07-01	15/18493	0.00161456	0.0349746	0.0308546	CROT/CRAT/ACOT8/ABCD1/EHHADH/SCP2/ACOX1	7
275	GO:1902188	positive regulation of viral release from host cell	2423-07-01	15/18493	0.00161456	0.0349746	0.0308546	TSG101/CHMP4B/VAPA/CAV2/CHMP3/CHMP2A/VPS37B	7
276	GO:1902410	mitotic cytokinetic process	2423-09-01	23/18493	0.0016217	0.0349746	0.0308546	CHMP4B/KIF20A/CHMP3/CHMP2A/CHMP1A/BIN3/MITD1/CHMP6/CHMP1B	9
277	GO:1903649	regulation of cytoplasmic transport	2423-09-01	23/18493	0.0016217	0.0349746	0.0308546	MTMR2/EZR/CHMP3/RAB29/MAP2K2/DNAJC13/SNX12/DAB2/SRC	9
278	GO:0043903	regulation of symbiosis, encompassing mutualism through parasitism	42/2423	203/18493	0.00163141	0.0349746	0.0308546	BAD/CD4/TAF11/TSG101/HACD3/RAB7A/OAS1/LGALS1/CHMP4B/VAPA/CAV2/OSBP/OAS3/TRIM38/CHMP3/TBC1D20/EIF2AK4/CHMP2A/TRIM21/RSAD2/OASL/POU2F3/GTF2B/VPS37B/IFITM3/DYNLT1/STOM/GSN/HMGA2/IFIT5/IFI27/FAM111A/ISG20/CFL1/PDE12/RAD23A/EXOC7/IFIT1/IFITM1/ISG15/PLSCR1/TRIM15	42
279	GO:0030832	regulation of actin filament length	38/2423	179/18493	0.00163555	0.0349746	0.0308546	BAIAP2L1/CAPG/LIMA1/NCKAP1/ARFGEF1/SPTB/ADD1/SH3BP1/TRIOBP/PICK1/PTK2B/VASP/BAIAP2L2/TMOD2/HIP1R/ARPC5L/ACTR2/TMOD3/HAX1/RASA1/GSN/EPS8/PLEKHH2/WHAMM/BAG4/DMTN/SPTBN4/NPHS1/CDC42EP3/ARPC2/CFL2/WIPF2/CFL1/MYADM/MYO1C/TMSB4X/ARPC4/BRK1	38
280	GO:1902806	regulation of cell cycle G1/S phase transition	39/2423	185/18493	0.00163989	0.0349746	0.0308546	KMT2E/MYO16/GTSE1/RBL1/PCBP4/SUSD2/E2F1/FAM83D/EZH2/CDKN1B/CCND3/HYAL1/ID2/ARID3A/RPA2/CCND2/ECD/BTN2A2/CDKN1A/E2F8/CDKN2D/PCNA/KLF4/RB1/TP53/CTDSP1/CNOT9/CTDSPL/PLK2/CUL4B/CDC25C/PRMT2/ZNF385A/SENP2/CDK2AP2/CDK1/PLRG1/SFN/DCUN1D3	39
281	GO:0043401	steroid hormone mediated signaling pathway	40/2423	191/18493	0.00164044	0.0349746	0.0308546	MED24/CALCOCO1/PIAS1/RNF4/SIRT1/HNF4A/BMP7/UBE2I/TRIP4/CCNE1/BUD31/CRY2/NCOA3/BMP4/THRA/NR1D1/RARA/RAN/WBP2/MED4/RB1/TGFB1I1/CNOT9/SKP2/PAK1/DAB2/NR2F6/PRMT2/CREBRF/MED30/NKX3-1/AKAP13/RARG/NR2F1/TAF7/ZBTB7A/PPARA/SRC/RXRB/NCOA4	40
282	GO:0071158	positive regulation of cell cycle arrest	21/2423	82/18493	0.00166095	0.0352863	0.0311296	PPP2R5B/PRKACA/GTSE1/PCBP4/E2F1/CDKN1B/ID2/ARID3A/CDKN1A/E2F8/PCNA/TP53/CNOT9/PLK2/HMGA2/POU4F1/CDC25C/ZNF385A/CDK1/SFN/FOXO4	21
283	GO:0009083	branched-chain amino acid catabolic process	2423-08-01	19/18493	0.0016921	0.035695	0.0314902	HSD17B10/MCCC1/BCKDK/BCAT2/ALDH6A1/ACAD8/PPM1K/ACADSB	8
284	GO:0032288	myelin assembly	2423-08-01	19/18493	0.0016921	0.035695	0.0314902	GPC1/MTMR2/CNTNAP1/PMP22/FIG4/ANK2/NFASC/ILK	8
285	GO:0008637	apoptotic mitochondrial changes	28/2423	121/18493	0.00170691	0.0358809	0.0316542	BAD/PLAUR/NDUFS1/BIK/E2F1/PIM2/BMF/BNIP3L/PDCD5/SOD2/ATF2/IFIT2/CLU/IFI6/HIP1R/HRK/TP53/ATG3/SLC25A4/PINK1/LMNA/YWHAZ/MFF/BCL2L1/SFN/BOK/SLC35F6/APOPT1	28
286	GO:0071824	protein-DNA complex subunit organization	56/2423	290/18493	0.00172426	0.036119	0.0318642	MNAT1/PIAS1/RNF4/TAF11/MCM2/RRN3/RBX1/RBBP7/OIP5/ASF1B/ZNHIT1/SMARCD2/GTF2H1/H2AFY/RPA2/HELLS/TAF12/NAA60/HJURP/THRA/RPA1/H3F3B/MED6/CCNH/GTF2B/CENPO/RB1/GTF2A2/TP53/ITGB3BP/CENPC/CUL4B/HIST1H2BD/HIST1H4H/ERCC3/HMGB2/CENPX/TRAPPC12/TAF7/HIST1H2BC/HIST3H2A/HIST2H2BE/TSPYL4/TAF9B/HIST1H1C/H2AFX/H1F0/HIST3H2BB/HIST1H2BK/BRD2/HIST1H2BN/HIST2H4A/HIST1H2BG/HIST1H2BE/HIST1H3E/HIST1H3H	56
287	GO:0043902	positive regulation of multi-organism process	35/2423	162/18493	0.00178489	0.0372587	0.0328697	BAD/CD4/TAF11/SIRT2/TSG101/HACD3/RAB7A/LGALS1/CHMP4B/VAPA/SYDE1/CAV2/DHX58/OSBP/TRIM38/CHMP3/INHBA/OPTN/TBC1D20/CHMP2A/TRIM21/ACVR1B/DDX60/GTF2B/VPS37B/STOM/PRKCA/CFL1/PDE12/TRAF6/RAD23A/IFIT1/CACNA1H/UNC13B/TRIM15	35
288	GO:0140056	organelle localization by membrane tethering	36/2423	168/18493	0.00180056	0.0374555	0.0330432	SDCCAG8/EXOC5/PRKACA/STXBP2/DYNC1I2/STX7/DYNLL1/SCFD1/SNAP29/SNPH/CCP110/RAB11A/RAB3D/CAV2/YKT6/CEP70/STXBP3/NEK2/STX12/VAMP8/TUBA4A/VPS45/STXBP1/DCTN3/SYTL2/RALB/STX5/CEP57/RAB8B/STX3/RAB8A/TUBA1A/STX8/CDK1/SCFD2/UNC13B	36
289	GO:0006367	transcription initiation from RNA polymerase II promoter	39/2423	186/18493	0.00181814	0.0376902	0.0332503	MED24/MNAT1/TAF11/TEAD2/HNF4A/GTF2H1/NRBP1/TAF12/ZNF45/MED20/CDKN1A/THRA/NR1D1/RARA/CDK8/MED6/CCNH/CDK4/MED4/GTF2B/GTF2A2/TP53/POLR2K/NR2F6/MED27/ERCC3/POLR2H/MED30/TAF3/TAF10/RARG/NR2F1/POLR2L/TAF7/MAML2/PPARA/TAF9B/TAF13/RXRB	39
290	GO:0034620	cellular response to unfolded protein	30/2423	133/18493	0.00182818	0.0377677	0.0333187	MBTPS2/TM7SF3/PPP2R5B/WIPI1/DERL2/MYDGF/ADD1/KDELR3/ARFGAP1/CREB3/GOSR2/WFS1/ATF6/OPTN/HSPA2/EDEM1/DERL1/TLN1/SEC31A/TMBIM6/SRPRB/AMFR/ATP6V0D1/LMNA/ATF3/CREBRF/TPP1/DDIT3/BOK/ASNA1	30
291	GO:0030258	lipid modification	56/2423	291/18493	0.00186877	0.0384735	0.0339413	CROT/ADIPOR2/FYN/DGAT2/DGKA/INPP5A/FGFR1/HADHA/MTMR2/SIRT4/CRAT/PDGFB/MTMR3/ACOT8/ABCD1/DECR1/ECH1/AKT2/PLPPR2/GCDH/PHYH/MAPK14/EHHADH/PECR/SCP2/MECR/PIK3R3/ABCD3/FABP3/OCRL/EREG/EFR3A/PRKAA1/KL/MTMR6/DGKQ/INPP1/FAM126B/NRG1/ADIPOR1/ACOX1/BDH2/STARD4/PIP4P1/PIP4K2C/CPT1C/MTM1/INPP5J/SOCS1/IRS2/PIP5K1C/PPARA/SRC/PDGFA/SACM1L/PI4KA	56
292	GO:0051261	protein depolymerization	25/2423	105/18493	0.00193887	0.0397031	0.0350261	CAPG/LIMA1/SPTB/CAMSAP3/ADD1/SH3BP1/TRIOBP/MID1/STMN2/KIF18A/TMOD2/NES/MICAL2/CKAP2/TMOD3/SH3GL1/GSN/EPS8/PLEKHH2/DMTN/SPTBN4/CFL2/HDGFL3/CFL1/GAK	25
293	GO:0019068	virion assembly	2423-12-01	37/18493	0.00194175	0.0397031	0.0350261	TSG101/CHMP4B/CHMP3/TBC1D20/CHMP2A/CHMP1A/VPS37B/VPS37A/VPS28/VPS37C/CHMP6/CHMP1B	12
294	GO:1903362	regulation of cellular protein catabolic process	48/2423	242/18493	0.00201762	0.0411141	0.0362709	ANKIB1/HFE/NUB1/PIAS1/CLEC16A/ATXN3/SIRT2/PRKACA/DERL2/OPHN1/PSEN1/EDEM2/EZR/RBX1/SMAD7/CCDC22/RNF40/RIC1/RGP1/CD81/RNF19B/FBXL5/CLU/PTK2B/GIPC1/EDEM1/OS9/SDCBP/BBS7/FURIN/TMF1/PLK2/RNF217/DAB2/PINK1/UBXN1/FBXO22/MTM1/COMMD1/GLMN/GBA/RAD23A/SOCS4/FAM122A/UBQLN2/SVIP/UBE2J1/CEBPA	48
295	GO:1902745	positive regulation of lamellipodium organization	2423-10-01	28/18493	0.00203014	0.0412289	0.0363722	NCKAP1/CDC42/FSCN1/RAC2/RAC1/WASF2/ARPC2/ATP7A/SRC/BRK1	10
296	GO:0030218	erythrocyte differentiation	26/2423	111/18493	0.00204096	0.0412373	0.0363796	KMT2E/NFE2L1/ADD1/MAEA/DNASE2/MAPK14/ID2/EPAS1/PTBP3/INHBA/BMP4/THRA/ACVR1B/TMOD3/RB1/DMTN/PKNOX1/G6PD/HMGB2/B2M/ZNF16/BPGM/ZBTB7A/ISG15/LDB1/LYN	26
297	GO:0042176	regulation of protein catabolic process	69/2423	375/18493	0.00204431	0.0412373	0.0363796	ANKIB1/HFE/FYN/NUB1/PIAS1/TIMP2/CLEC16A/CTSA/ATXN3/SIRT2/PTPN3/PRKACA/DERL2/RAB7A/OPHN1/PSEN1/EDEM2/EZR/RBX1/FAM83D/SMAD7/CCDC22/RNF40/RIC1/RGP1/PSMD3/CD81/CDKN1B/RNF19B/MAD2L2/FBXL5/AREL1/CLU/PTK2B/GIPC1/PIN1/EDEM1/OS9/EGLN1/SDCBP/BBS7/FURIN/DTL/TMF1/PLK2/RNF217/SNX12/DAB2/NRG1/CUL4B/PINK1/VPS28/UBXN1/STX5/FBXO22/MTM1/COMMD1/GLMN/CHMP6/GBA/RAD23A/SOCS4/FAM122A/UBQLN2/SVIP/WWP2/UBE2J1/CEBPA/SEC22B	69
298	GO:0019884	antigen processing and presentation of exogenous antigen	30/2423	134/18493	0.00206627	0.0415404	0.036647	KIF26A/AP1M1/RAB7A/DYNC1I2/DYNLL1/KIF4A/SNAP23/AP1B1/AP1S1/ACTR1B/VAMP8/KIF18A/CLTA/ACTR10/DYNC1LI2/CTSV/DCTN3/KIF23/SEC31A/SEC24D/SAR1B/AP2M1/CTSS/B2M/KLC2/TRAF6/AP2A1/HLA-C/HLA-E/SEC22B	30
299	GO:1901653	cellular response to peptide	66/2423	356/18493	0.00208566	0.0417899	0.0368671	PDK2/BAIAP2L1/FYN/GPR21/CPS1/ATP6V1H/NGFR/ATP6AP1/PRKACA/CEACAM1/PSEN1/PXN/SLC9A1/SIRT1/ATP6V1D/LPIN2/ZNF106/AKT2/CAV2/PRKAR1A/TCIRG1/CCND3/ATP6V0E1/GNAI2/ATP6V1A/ERRFI1/ATP6V0B/PIK3R3/GOT1/ADCY7/STAT5A/ATP6V1F/ATP6V1E1/KL/CDK4/KLF4/SLC2A8/ATP6V1G1/TP53/SRD5A1/ATP6V1B2/EIF4EBP2/PAK1/ATP6V1C1/USF1/ADIPOR1/ATP6V0D1/ANXA5/CDK5/RAB8B/NDEL1/RAB8A/SYAP1/ATP6V0E2/PRL/UCP2/GPR173/FOXO4/SOCS1/IRS2/PRKAR1B…	66
300	GO:1901185	negative regulation of ERBB signaling pathway	14/2423	47/18493	0.00211103	0.0421572	0.0371911	GPRC5A/EPN1/PTPN3/CDC42/TSG101/RAB7A/PSEN1/DUSP3/CBL/ERRFI1/VPS25/CHMP6/SOCS4/ITGA1	14
301	GO:0055072	iron ion homeostasis	21/2423	84/18493	0.00228967	0.0451112	0.0397971	HFE/ATP6AP1/CYBRD1/SLC46A1/EIF2AK1/FTL/HMOX1/SFXN3/ATP6V1A/EPAS1/FBXL5/ACO1/EGLN1/ATP6V1G1/SLC40A1/ATP6V0D1/BDH2/B2M/FTH1/BTBD9/NCOA4	21
302	GO:0042271	susceptibility to natural killer cell mediated cytotoxicity	2423-06-01	12/18493	0.0022903	0.0451112	0.0397971	HFE/ULBP1/ULBP2/ULBP3/RAET1L/MICB	6
303	GO:0006891	intra-Golgi vesicle-mediated transport	2423-11-01	33/18493	0.00232052	0.0451112	0.0397971	TRAPPC3/GOLGA5/NAPA/GOSR2/GOSR1/COPB1/COG6/COG3/VTI1A/COG5/COPB2	11
304	GO:0016601	Rac protein signal transduction	2423-11-01	33/18493	0.00232052	0.0451112	0.0397971	NCKAP1/HACD3/RHOU/RAC2/RAC1/DYNLT1/EPS8/ELMO1/TIAM1/WASF2/BRK1	11
305	GO:2000272	negative regulation of signaling receptor activity	2423-11-01	33/18493	0.00232052	0.0451112	0.0397971	HFE/GPRC5A/TSG101/PSEN1/CBL/ERRFI1/VPS25/LY6E/CHMP6/SOCS4/LYNX1	11
306	GO:0010822	positive regulation of mitochondrion organization	26/2423	112/18493	0.0023333	0.0451112	0.0397971	BAD/PLAUR/SH3GLB1/BIK/E2F1/BMF/PDCD5/CDC37/RHOU/OPTN/RAC2/HIP1R/PRKAA1/HRK/TP53/PINK1/FZD5/YWHAZ/MFF/ATG13/SFN/BOK/GBA/UBL5/LEPROT/APOPT1	26
307	GO:0006625	protein targeting to peroxisome	18/2423	68/18493	0.00233425	0.0451112	0.0397971	CROT/ZFAND6/CRAT/ACOT8/ECH1/PHYH/EHHADH/MPV17/PECR/SCP2/ACOT2/PEX16/ACOX1/PEX19/RAB8B/ACOT4/GSTK1/PEX26	18
308	GO:0051881	regulation of mitochondrial membrane potential	18/2423	68/18493	0.00233425	0.0451112	0.0397971	BAD/NDUFS1/CTNS/ABCD1/BNIP3L/AKT2/TUSC2/GOT1/PANK2/IFI6/ARL6IP5/PINK1/BCL2L1/UCP2/BOK/PYCR1/SRC/CLIC1	18
309	GO:0072662	protein localization to peroxisome	18/2423	68/18493	0.00233425	0.0451112	0.0397971	CROT/ZFAND6/CRAT/ACOT8/ECH1/PHYH/EHHADH/MPV17/PECR/SCP2/ACOT2/PEX16/ACOX1/PEX19/RAB8B/ACOT4/GSTK1/PEX26	18
310	GO:0072663	establishment of protein localization to peroxisome	18/2423	68/18493	0.00233425	0.0451112	0.0397971	CROT/ZFAND6/CRAT/ACOT8/ECH1/PHYH/EHHADH/MPV17/PECR/SCP2/ACOT2/PEX16/ACOX1/PEX19/RAB8B/ACOT4/GSTK1/PEX26	18
311	GO:0000280	nuclear division	75/2423	416/18493	0.00235853	0.045434	0.0400819	CYP26B1/AKAP8L/SIRT2/SPAG5/PIBF1/KIF4A/PDGFB/MYBL2/BMP7/CHMP4B/PIM2/RAB11A/CCNE1/CAV2/CCNJ/PPP1R9B/PRKAR1A/NCAPG/CCND3/H2AFY/MAD2L2/NEK2/RPA2/CCND2/MSX2/MASTL/TEX14/KIF18A/CKS2/MAD2L1BP/EREG/BMP4/DLGAP5/HSPA2/PIN1/LIF/PSMG2/CHMP2A/CHMP1A/RAN/SLF1/CDCA8/BORA/SLC2A8/DSCC1/NUMA1/NUSAP1/KIF23/ACTR2/RB1/ANAPC11/CENPC/CDCA5/EPS8/CCNO/NSMCE2/CDC25C/FBXW5/MSX1/TGFA/SGO2/NDEL1/MEI1/CENPX/MUS81/C11orf80/CC…	75
312	GO:0016311	dephosphorylation	84/2423	475/18493	0.00237061	0.0455203	0.040158	INPP5A/PPP2R5B/PTPN3/PTPN21/NUAK1/CAMSAP3/TIGAR/DLG3/MTMR2/IGBP1/TGFB2/MTMR3/CDKN3/LPIN2/PLPPR2/MINPP1/SHOC2/PPP1R9B/DUSP3/INPP4B/CSRNP2/FIG4/GNAI2/PPP1R7/RCAN3/STK11/FKBP15/PTPA/PPP6C/MASTL/CRY2/OCRL/DLGAP5/PIN1/ARPP19/LGALS3/SYTL2/PPP2R1B/PPM1B/DUSP5/MTMR6/G6PC3/LMTK3/CALM2/CTDSP1/CTDSPL/DUSP15/PPP1R1C/INPP1/MGAT5/PTPRR/PXYLP1/BAG4/CDC25C/DUSP23/PINK1/CALM3/CNST/PPM1K/DLC1/PDP1/PIP4P1/ZFYVE1/SM…	84
313	GO:0010038	response to metal ion	66/2423	358/18493	0.00240142	0.0459646	0.04055	BAD/GIPR/HFE/MNAT1/CPS1/FSTL3/CYBRD1/TIGAR/ADD1/HMOX1/GSS/MAP1LC3A/SLC30A4/CDKN1B/CUTA/SPARC/TNNC1/IGFBP2/ID2/TNNT2/ALG2/GOT1/PTK2B/ADCY7/ACO1/MT2A/PRKAA1/PCNA/SYT11/SLC41A1/CDK4/GGH/SLC40A1/SEC31A/TRPM2/CALM2/PAM/GSN/ANK3/DMTN/CALM3/G6PD/CLDN1/ANXA5/ATP7A/SLC39A13/B2M/STIM1/MT1E/CDK1/FOS/LIG4/NQO1/ABAT/MT1X/S100A16/AKR1C3/CACNA1H/MT1F/CALM1/CYTB/COX1/GDI1/CEBPA/TXNIP/ZNF658	66
314	GO:0010770	positive regulation of cell morphogenesis involved in differentiation	32/2423	147/18493	0.00241219	0.0460236	0.0406021	TNFRSF12A/NGFR/CDC42/PLXNA2/UNC13D/TRIOBP/RAB11A/STK11/RAC1/SKIL/ACTR2/ARHGDIA/CRABP2/PAK1/TIAM1/DMTN/KALRN/ARPC2/PLXNB1/ILK/NDEL1/MAP6/ANAPC2/MYADM/IST1/TRAK1/TRPV2/PLXNB2/S100A10/BHLHB9/L1CAM/GDI1	32
315	GO:0031929	TOR signaling	27/2423	118/18493	0.00242496	0.0460332	0.0406105	RRAGD/CLEC16A/FNIP2/SIRT1/TTI1/FAM83D/EPM2A/STK11/MAPKAP1/PRKAA1/LAMTOR5/TMEM127/DGKQ/EIF4EBP2/FLCN/RRAGA/PINK1/UBR1/BMT2/RHEBL1/SYAP1/MTM1/HDAC3/SLC38A9/GAS6/FNIP1/SIK1B	27
316	GO:0002495	antigen processing and presentation of peptide antigen via MHC class II	24/2423	101/18493	0.00242806	0.0460332	0.0406105	KIF26A/AP1M1/RAB7A/DYNC1I2/DYNLL1/KIF4A/AP1B1/AP1S1/ACTR1B/KIF18A/CLTA/ACTR10/DYNC1LI2/CTSV/DCTN3/KIF23/SEC31A/SEC24D/SAR1B/AP2M1/CTSS/KLC2/TRAF6/AP2A1	24
317	GO:0031396	regulation of protein ubiquitination	40/2423	195/18493	0.00244157	0.0461434	0.0407077	FYN/ATG5/PSEN1/RASD2/SMAD7/NDFIP2/RNF40/TGFBR1/WFS1/BIRC2/ARRDC3/WDR48/MAD2L2/MASTL/PIN1/DERL1/ARRDC4/SPOPL/SKP2/PINK1/ZER1/VPS28/UBXN1/ZYG11B/INAVA/DTX3L/SENP2/CDC20B/CDK5/NXN/CENPX/COMMD1/GLMN/TRAF6/UBE2N/CHP1/ISG15/DCUN1D3/PELI1/CTR9	40
318	GO:0045069	regulation of viral genome replication	22/2423	90/18493	0.00247566	0.0464318	0.0409621	HACD3/OAS1/VAPA/OAS3/TRIM38/TBC1D20/EIF2AK4/RSAD2/OASL/IFITM3/STOM/HMGA2/IFIT5/IFI27/FAM111A/ISG20/PDE12/RAD23A/IFIT1/IFITM1/ISG15/PLSCR1	22
319	GO:0016570	histone modification	81/2423	456/18493	0.00247585	0.0464318	0.0409621	KMT2E/AKAP8L/DPF1/SNAI2/PHF20/ATG5/KDM4A/ATXN3/SIRT2/EED/UBE2A/SIRT1/RBBP7/RNF40/ZNHIT1/EZH2/H2AFY/NEK11/PCGF1/POLE4/ATF2/KDM5B/TAF12/NAA60/PKN1/NCOA3/LIF/ASH2L/PRKAA1/WBP2/KDM6B/DPF2/USP15/SETDB2/KAT7/GTF2B/MAP3K12/PADI1/MTF2/KANSL1L/SETD7/KDM6A/HMGA2/ARID5B/SAP18/MBIP/PRKCA/FLCN/CUL4B/PINK1/PRMT2/LMNA/RPS6KA4/PYGO2/DTX3L/SAP30/TAF10/HR/MECP2/CDK1/SDR16C5/ZNF274/HDAC3/BRMS1/MTHFR/UBE2N/TAF7/PCGF…	81
320	GO:0018105	peptidyl-serine phosphorylation	54/2423	282/18493	0.00248741	0.0464318	0.0409621	MLXIPL/CD44/FNIP2/PRKACA/RAPGEF3/MKNK2/PDGFB/SMAD7/SGK3/AKT2/TGFBR1/CREBL2/MAPK14/STK38/PDE4D/MAD2L2/SGK1/MAPKAP1/MASTL/PKN1/SH2D3A/MAP2K2/LIF/PRKAA1/CSNK1G2/CAB39/MAP3K12/HAX1/CNOT9/DGKQ/PLK2/PAK1/HMGA2/LATS2/UHMK1/CAMK4/PRKCA/BAG4/PINK1/DMTN/SPTBN4/RPS6KA4/PAQR3/CDK5/ILK/TERF2IP/CDK1/GRK2/GAS6/INPP5J/SRC/STK38L/FNIP1/IKBKE	54
321	GO:0032462	regulation of protein homooligomerization	2423-08-01	20/18493	0.00249907	0.0464318	0.0409621	BIK/RIOK3/BMF/CRYAB/CLU/HRK/GBA/SRC	8
322	GO:2000678	negative regulation of transcription regulatory region DNA binding	2423-08-01	20/18493	0.00249907	0.0464318	0.0409621	PSEN1/HAND1/MAD2L2/MSX2/ZNF593/MSX1/DDIT3/TMSB4X	8
323	GO:0001838	embryonic epithelial tube formation	28/2423	124/18493	0.00250333	0.0464318	0.0409621	DVL2/PRKACA/TEAD2/TMED2/TGFB2/BMP7/FOLR1/BMP5/HAND1/IFT57/APAF1/SDC4/BMP4/VASP/RARA/SHROOM3/KDM6A/ADM/DLC1/FZD6/SPINT2/CFL1/RARG/GLMN/TRAF6/MTHFR/PLXNB2/PHACTR4	28
324	GO:0010801	negative regulation of peptidyl-threonine phosphorylation	2423-07-01	16/18493	0.00254777	0.046678	0.0411793	SIRT2/SMAD7/CALM2/DGKQ/DMTN/CALM3/CALM1	7
325	GO:0042448	progesterone metabolic process	2423-07-01	16/18493	0.00254777	0.046678	0.0411793	STARD3/DGKQ/SRD5A1/ADM/AKR1C2/AKR1C1/AKR1C3	7
326	GO:0055089	fatty acid homeostasis	2423-07-01	16/18493	0.00254777	0.046678	0.0411793	MLXIPL/DGAT2/SIRT1/ABCD1/GOT1/PRKAA1/DGAT1	7
327	GO:0071786	endoplasmic reticulum tubular network organization	2423-07-01	16/18493	0.00254777	0.046678	0.0411793	RAB18/RAB3GAP1/REEP2/RTN3/ARL6IP1/ATL3/ATL1	7
328	GO:0002831	regulation of response to biotic stimulus	29/2423	130/18493	0.00256915	0.0469261	0.0413983	RNF216/TSPAN32/SIRT2/TIGAR/CEACAM1/RIOK3/CACTIN/DDX58/DHX58/BIRC2/TRIM38/OPTN/EIF2AK4/TRAF3/SYT11/DDX60/PPM1B/PARP9/HERC5/PRKCA/NLRX1/DTX3L/RNF26/TRAF6/SIGIRR/IFIT1/UNC13B/MICB/TRIM15	29
329	GO:0035307	positive regulation of protein dephosphorylation	13/2423	43/18493	0.00260015	0.0472147	0.0416528	PPP1R7/PTPA/PIN1/CALM2/PINK1/CALM3/DLC1/SMPD1/GBA/CDCA2/CALM1/CNEP1R1/ITGA1	13
330	GO:0045071	negative regulation of viral genome replication	15/2423	53/18493	0.00260071	0.0472147	0.0416528	OAS1/VAPA/OAS3/EIF2AK4/RSAD2/OASL/IFITM3/HMGA2/IFIT5/FAM111A/ISG20/IFIT1/IFITM1/ISG15/PLSCR1	15
331	GO:0051303	establishment of chromosome localization	19/2423	74/18493	0.00261796	0.0472566	0.0416898	SPAG5/PIBF1/CHMP4B/FAM83D/RAB11A/KIF18A/DLGAP5/CHMP2A/CHMP1A/CDCA8/NUMA1/ACTR2/CENPC/CDCA5/NDEL1/MEI1/TRAPPC12/CHMP6/CHMP1B	19
332	GO:0098586	cellular response to virus	14/2423	48/18493	0.00262668	0.0472566	0.0416898	BAD/RIOK3/DDX58/DHX58/BIRC2/MAPK14/IFIH1/IFI6/DDX60/NLRX1/BCL2L1/IRF7/TRIM15/IKBKE	14
333	GO:1902743	regulation of lamellipodium organization	14/2423	48/18493	0.00262668	0.0472566	0.0416898	CD44/NCKAP1/CDC42/FSCN1/RAC2/RAC1/EPHA2/BIN3/WASF2/DMTN/ARPC2/ATP7A/SRC/BRK1	14
334	GO:0032479	regulation of type I interferon production	26/2423	113/18493	0.00266056	0.0477229	0.0421011	RNF216/RIOK3/CACTIN/DDX58/DHX58/TRIM38/IFIH1/PIN1/TRAF3/TRIM21/FLOT1/PPM1B/HERC5/NLRC5/NLRX1/HMGB2/STAT6/MYD88/RNF26/DDX41/IRF7/ISG15/PLCG2/SIRPA/TRIM15/IKBKE	26
335	GO:0030099	myeloid cell differentiation	73/2423	405/18493	0.00268839	0.0480781	0.0424145	KMT2E/CD4/FSTL3/CDC42/ATP6AP1/TNRC6C/CEACAM1/PSEN1/NFE2L1/EIF2AK1/ADD1/MAEA/SIRT1/TNRC6B/DNASE2/SH3PXD2A/DHRS7B/LTBR/MAPK14/ID2/EPAS1/PTBP3/PTK2B/HOXA7/INHBA/BMP4/THRA/LIF/ASH2L/RARA/PIAS3/LGALS3/H3F3B/MEIS2/ACVR1B/GPR55/TMOD3/RB1/EPHA2/HAX1/POU4F1/CAMK4/PRKCA/MOV10/WASF2/HIST1H4H/DMTN/PKNOX1/G6PD/ZNF385A/CCR1/HMGB2/B2M/BATF2/GPR183/FOS/ZNF16/BPGM/RARG/TRAF6/ZBTB7A/TMEM64/IRF7/ISG15/SRC/LDB1/CTR9…	73
336	GO:0090066	regulation of anatomical structure size	87/2423	497/18493	0.00270147	0.0481682	0.042494	TNFRSF12A/BAIAP2L1/USH1C/IFRD1/SEMA3B/CPS1/RTN4R/CAPG/XK/LIMA1/ATG5/NCKAP1/SLC12A2/ARFGEF1/SPTB/ULK2/ADD1/EZR/CDHR5/SH3BP1/TRIOBP/PICK1/HMOX1/RAB11A/PEX11G/SLC6A4/SOD2/SLC12A7/RGS2/PTK2B/SCPEP1/SLC12A4/RAB22A/VASP/BAIAP2L2/TMOD2/OLFM1/HIP1R/PEX11B/GCH1/LAMTOR5/CDK4/RAC1/LRRC8A/ARPC5L/ACTR2/TMOD3/RAP1GDS1/SLC12A6/CRABP2/HAX1/RASA1/GSN/ADM/PAK1/EPS8/PLEKHH2/WHAMM/BAG4/DMTN/SPTBN4/AP2M1/NPHS1/CDC42E…	87
337	GO:0007249	I-kappaB kinase/NF-kappaB signaling	50/2423	258/18493	0.00272698	0.0484787	0.0427679	CASP10/CD4/FYN/ZMYND11/ALPK1/HACD3/ZFAND6/SIRT1/LGALS1/HMOX1/VAPA/RIOK3/CCDC22/PIM2/NDFIP2/UBE2I/BIRC2/LTBR/TRIM38/WLS/TNFRSF10B/OPTN/TNFRSF19/APOL3/AJUBA/PPM1B/PELI2/SLC20A1/TIFA/PLK2/IRAK1BP1/IFIT5/PINK1/NLRX1/INAVA/TERF2IP/NKIRAS2/AKAP13/CXXC5/MYD88/TRAF6/ZDHHC13/UBE2N/LITAF/S100A4/PELI1/SIRPA/MAP3K3/TGM2/IKBKE	50
338	GO:0090200	positive regulation of release of cytochrome c from mitochondria	2423-10-01	29/18493	0.0027393	0.0485536	0.042834	BAD/PLAUR/BIK/BMF/PDCD5/HRK/TP53/PINK1/MFF/APOPT1	10
339	GO:0051260	protein homooligomerization	61/2423	328/18493	0.00278686	0.0491383	0.0433499	HSD17B10/B4GALT1/BIK/HMOX1/KCTD17/SAMHD1/CHMP4B/RIOK3/BMF/DECR1/KCTD9/CUBN/MICU1/SLC6A4/TNFAIP1/CRYAB/EHD1/SOD2/CRYZ/APAF1/CLU/VASP/CHMP2A/PEX11B/GCH1/PCBD2/SYT11/HRK/DYNC1LI2/GLUL/KCTD3/DERL1/FLOT1/TP53/TIFA/PAM/SIGMAR1/STOM/CDA/SHKBP1/CD3G/CLDN1/ANXA5/CEP57/TAF10/SRR/TK1/KCTD5/MFF/GBA/KCTD2/SHMT2/ATL3/AKR1C1/SRC/ATL1/ARC/TGM2/KCTD11/BRK1/IKBKE	61
340	GO:0002504	antigen processing and presentation of peptide or polysaccharide antigen via MHC class II	24/2423	102/18493	0.00278869	0.0491383	0.0433499	KIF26A/AP1M1/RAB7A/DYNC1I2/DYNLL1/KIF4A/AP1B1/AP1S1/ACTR1B/KIF18A/CLTA/ACTR10/DYNC1LI2/CTSV/DCTN3/KIF23/SEC31A/SEC24D/SAR1B/AP2M1/CTSS/KLC2/TRAF6/AP2A1	24

## Sheet: BP_DIS3L2_DOWN
GO Biological Processes Terms - DIS3L2 KD - DOWNREGULATED GENES
	ID	Description	GeneRatio	BgRatio	pvalue	p.adjust	qvalue	geneID	Count
1	GO:0034470	ncRNA processing	166/3137	424/18800	5.10008e-29	3.12278e-25	2.51837e-25	2926/9611/1662/4839/55299/9698/6125/9790/51118/6130/9221/6202/65095/50628/10521/23212/11137/7040/27341/83732/5604/6774/55174/27340/55006/10969/55781/27043/55651/8602/8568/51729/51096/23223/54663/6194/118460/27161/4931/84881/23160/1736/55035/5394/10199/5393/2091/26156/57602/65123/11102/51574/23369/4736/11157/1653/92345/28987/142940/5036/23318/56986/51154/55759/79039/22803/55127/55623/51010/5530/23…	166
2	GO:0022613	ribonucleoprotein complex biogenesis	171/3137	448/18800	2.45323e-28	7.51058e-25	6.05691e-25	7536/1662/4839/55299/6125/9790/51118/6130/9221/10291/6202/65095/10946/51388/26164/6128/50628/10521/23212/10856/11137/27341/83732/11171/10514/27340/55006/10969/55781/6635/27043/55651/8602/51491/8568/51729/51096/9816/54865/96764/23223/54663/6194/8607/9169/118460/4931/84881/91746/23160/7248/1736/55035/5394/79631/10199/5393/2091/26156/57602/10728/4736/11157/6426/7514/6632/55027/1653/92345/28987/5036/…	171
3	GO:0042254	ribosome biogenesis	131/3137	304/18800	8.18547e-28	1.67065e-24	1.3473e-24	1662/4839/55299/6125/9790/51118/6130/9221/6202/65095/51388/26164/6128/50628/10521/23212/11137/27341/83732/10514/27340/55006/10969/55781/27043/55651/8602/51491/8568/51729/51096/9816/54865/23223/54663/6194/118460/4931/84881/23160/7248/1736/55035/5394/79631/10199/5393/2091/26156/57602/4736/11157/7514/55027/92345/28987/5036/6175/6134/51154/55759/79039/54552/22803/55127/54475/51010/23016/54853/55813/5…	131
4	GO:0016072	rRNA metabolic process	114/3137	264/18800	1.87253e-24	2.35578e-21	1.89982e-21	1662/4839/55299/6125/9790/51118/6130/9221/6202/65095/50628/10521/23212/11137/64425/27341/83732/6597/27340/55006/10969/55781/27043/55651/8602/8568/51729/51096/23223/54663/6194/2475/118460/4931/84881/23160/1736/55035/5394/10199/5393/2091/26156/57602/4736/11157/92345/28987/53918/5036/51154/55759/79039/22803/55127/4691/51010/23016/54853/55813/51575/5591/117246/10927/285855/113000/90459/29997/55646/55…	114
5	GO:0006364	rRNA processing	103/3137	226/18800	1.92371e-24	2.35578e-21	1.89982e-21	1662/4839/55299/6125/9790/51118/6130/9221/6202/65095/50628/10521/23212/11137/27341/83732/27340/55006/10969/55781/27043/55651/8602/8568/51729/51096/23223/54663/6194/118460/4931/84881/23160/1736/55035/5394/10199/5393/2091/26156/57602/4736/11157/92345/28987/5036/51154/55759/79039/22803/55127/51010/23016/54853/55813/51575/5591/117246/285855/113000/90459/29997/55646/55164/10885/57418/92856/4809/10200/…	103
6	GO:1903311	regulation of mRNA metabolic process	117/3137	294/18800	1.77403e-21	1.81039e-18	1.45999e-18	7536/1994/3190/9698/79882/11338/6294/55147/84081/8087/4928/10521/27327/6829/8241/23543/3183/4848/60493/23435/328/27161/11044/170506/7431/91746/9967/5393/9444/23019/26135/1153/51574/23369/3312/4292/9475/3191/6432/6427/87178/6428/7072/79072/23318/2521/580/219988/58517/6431/7812/4691/207/51010/57472/23016/57703/23367/11051/79810/26528/10772/708/10656/10914/4670/6093/26986/255967/1660/55795/6434/4869…	117
7	GO:0010498	proteasomal protein catabolic process	162/3137	496/18800	7.91546e-19	6.92377e-16	5.58368e-16	5685/6502/5704/899/51377/54431/64795/7341/9320/5686/337867/9373/10869/8454/10399/23008/3309/1452/10221/55658/9097/811/5692/7326/80196/7184/51434/51322/821/64844/28951/9491/25937/2768/5684/5700/64682/7514/55743/9147/5689/56929/7327/57154/5694/1855/8453/7323/160418/207/1861/6469/1454/54620/10206/79654/3326/5702/26224/80344/7917/23321/1161/7993/997/5688/10613/116138/8263/29997/80011/369/56886/10116/…	162
8	GO:0006417	regulation of translation	147/3137	463/18800	5.29788e-16	3.94233e-13	3.17929e-13	4076/23107/8662/1994/9698/6125/9221/55037/8087/26164/10399/6726/10985/136319/5315/51611/27327/811/7175/468/60558/10128/6146/7555/2475/4848/8550/23435/27161/11044/170506/27230/84881/55005/7431/7248/8440/5393/10209/9444/8672/5499/23019/1153/23369/4292/9475/1653/87178/6311/53918/7072/79072/5036/1977/23318/55571/5610/2597/6134/219988/7812/4691/149986/207/51010/57472/113251/23016/23367/1654/1975/5591/…	147
9	GO:0051052	regulation of DNA metabolic process	149/3137	472/18800	5.7947e-16	3.94233e-13	3.17929e-13	143/60/8091/9643/57223/5531/51377/26057/51053/9320/23028/10856/7040/10923/9126/55257/23293/8607/3183/84296/8550/80762/118460/54556/56897/170506/64710/5984/4931/53615/7398/1736/5394/8505/5514/23063/10728/29086/23126/64210/4292/4436/990/151987/23381/26122/55010/7203/4297/92345/9837/675/23244/890/79913/2521/7158/641/57634/3838/3320/54552/7013/207/30968/51010/79960/80174/5591/64863/2956/3146/3326/891…	149
10	GO:0043161	proteasome-mediated ubiquitin-dependent protein catabolic process	135/3137	414/18800	7.87298e-16	4.82063e-13	3.8876e-13	6502/5704/899/51377/54431/64795/7341/9320/9373/10869/8454/10399/23008/3309/1452/10221/55658/9097/811/7326/80196/7184/51434/51322/821/28951/9491/25937/2768/5700/64682/7514/55743/9147/56929/7327/57154/1855/8453/7323/207/6469/1454/54620/10206/79654/3326/5702/26224/80344/7917/23321/1161/7993/997/10613/116138/29997/369/10116/23327/84937/57003/5707/8451/10213/6468/2729/23291/153769/201595/5714/6478/236…	135
11	GO:0043487	regulation of RNA stability	72/3137	170/18800	2.06822e-15	1.11638e-12	9.00304e-13	1994/9698/79882/8087/27327/8241/3183/4848/60493/23435/328/27161/11044/170506/7431/1736/9967/5393/23019/26135/1153/23369/4292/9475/92345/87178/79072/23318/2521/219988/7812/207/51010/57472/23016/23367/4670/6093/26986/255967/1660/55795/4869/23185/9513/3184/3192/7133/8531/56339/677/167153/10949/7186/11340/10642/8761/253943/4849/340719/79675/10492/29883/8148/80149/55095/1787/678/131405/5433/246175/129…	72
12	GO:0006402	mRNA catabolic process	89/3137	233/18800	2.25287e-15	1.11638e-12	9.00304e-13	1994/9698/79882/8087/9652/27327/23293/8241/3183/4848/118460/60493/23435/328/27161/11044/55149/170506/7431/9967/5394/5393/23019/26135/1153/23369/4292/11157/9475/23381/87178/53918/79072/23318/55571/2521/6832/51154/219988/7812/22803/207/51010/57472/23016/23367/56006/2107/4670/55629/6093/26986/255967/1660/55795/4869/23185/9513/55110/3184/3192/8531/56339/677/79899/167153/10949/7186/3182/9704/11340/106…	89
13	GO:0031331	positive regulation of cellular catabolic process	142/3137	449/18800	2.40519e-15	1.11638e-12	9.00304e-13	2926/5704/9698/7341/10399/1452/25793/10221/27327/6829/8678/4848/23435/51322/4478/27161/11044/170506/28951/7248/5393/23019/4292/5700/55743/9475/5049/201292/1075/87178/23318/3064/3091/6832/57154/1855/219988/29110/3320/7812/23287/255738/160418/207/51010/57472/23016/23367/1454/10206/92140/3146/5702/10645/2308/1374/7917/29997/351/9531/5286/6093/26986/255967/51339/1660/257364/2729/55072/153769/5987/791…	142
14	GO:0006401	RNA catabolic process	101/3137	280/18800	2.55256e-15	1.11638e-12	9.00304e-13	2926/1994/9698/79882/8087/9652/27327/23293/8241/10128/3183/4848/118460/60493/23435/328/27161/11044/55149/170506/7431/1736/9967/5394/5393/23019/26135/1153/23369/4292/11157/9475/23381/92345/87178/53918/79072/23318/55571/2521/6832/51154/219988/7812/22803/207/51010/57472/23016/23367/56006/2107/4670/23405/55629/6093/26986/255967/1660/55795/4869/23185/9513/55110/3184/3192/7133/2237/8531/56339/677/79899…	101
15	GO:0006397	mRNA processing	153/3137	500/18800	4.70604e-15	1.921e-12	1.54919e-12	2926/7536/3190/79882/11338/10291/6294/220988/10946/55147/84081/8087/10929/4928/50628/10521/23028/79228/55131/11171/1665/6829/8458/51691/6635/51729/8241/51585/96764/23543/25888/3183/9169/284695/60493/23435/11044/55149/170506/91746/9967/10898/54439/60625/9444/51755/1153/51574/3312/11157/6426/5411/6632/151987/3191/1653/23524/6432/6427/87178/6428/7072/81608/94104/580/26121/51631/58517/55280/6431/2280…	153
16	GO:0006913	nucleocytoplasmic transport	107/3137	308/18800	7.2654e-15	2.61683e-12	2.11034e-12	1994/5781/9221/7341/8125/9349/4928/5905/23212/7040/79228/26097/6774/811/23293/55781/8086/7175/10526/23435/8888/11331/51194/10892/91746/7248/2254/6789/51496/23039/5514/23633/79902/7514/9679/55027/23381/9147/57122/57506/5295/6428/580/57154/3313/3838/1871/207/5494/5530/6469/6672/5501/51569/3326/26060/84934/2010/51319/7295/9531/4851/1434/9883/9972/55374/1660/10073/55795/8106/23165/5571/4869/3181/9818…	107
17	GO:0051169	nuclear transport	107/3137	308/18800	7.2654e-15	2.61683e-12	2.11034e-12	1994/5781/9221/7341/8125/9349/4928/5905/23212/7040/79228/26097/6774/811/23293/55781/8086/7175/10526/23435/8888/11331/51194/10892/91746/7248/2254/6789/51496/23039/5514/23633/79902/7514/9679/55027/23381/9147/57122/57506/5295/6428/580/57154/3313/3838/1871/207/5494/5530/6469/6672/5501/51569/3326/26060/84934/2010/51319/7295/9531/4851/1434/9883/9972/55374/1660/10073/55795/8106/23165/5571/4869/3181/9818…	107
18	GO:0043488	regulation of mRNA stability	67/3137	158/18800	1.79917e-14	6.12016e-12	4.9356e-12	1994/9698/79882/8087/27327/8241/3183/4848/60493/23435/328/27161/11044/170506/7431/9967/5393/23019/26135/1153/23369/4292/9475/87178/79072/23318/2521/219988/7812/207/51010/57472/23016/23367/4670/6093/26986/255967/1660/55795/4869/23185/9513/3184/3192/8531/56339/677/10949/7186/11340/10642/8761/253943/4849/340719/79675/10492/29883/8148/80149/55095/678/131405/5433/246175/129563	67
19	GO:0046700	heterocycle catabolic process	138/3137	443/18800	2.26801e-14	7.30896e-12	5.89431e-12	2926/1994/9698/79882/51071/11163/8087/9652/27327/23293/8241/10128/3183/4848/118460/60493/23435/328/27161/11044/55149/170506/7431/1736/9967/5394/5393/5151/23019/11164/26135/1153/4860/23369/4292/11157/9475/23381/54790/92345/645/87178/53918/79072/23318/55571/2521/252969/6832/51154/219988/4521/7812/22803/100/207/51010/57472/23016/23367/56006/2107/4670/23405/55629/6093/26986/255967/1660/55795/6996/486…	138
20	GO:0034655	nucleobase-containing compound catabolic process	129/3137	405/18800	2.5668e-14	7.85827e-12	6.3373e-12	2926/1994/9698/79882/51071/11163/8087/9652/27327/23293/8241/10128/3183/4848/118460/60493/23435/328/27161/11044/55149/170506/7431/1736/9967/5394/5393/5151/23019/11164/26135/1153/4860/23369/4292/11157/9475/23381/92345/87178/53918/79072/23318/55571/2521/252969/6832/51154/219988/4521/7812/22803/100/207/51010/57472/23016/23367/56006/2107/4670/23405/55629/6093/26986/255967/1660/55795/6996/4869/23185/95…	129
21	GO:0044270	cellular nitrogen compound catabolic process	139/3137	449/18800	3.14518e-14	9.17046e-12	7.39552e-12	2926/1994/9698/79882/51071/11163/8087/9652/27327/23293/8241/5447/10128/3183/4848/118460/60493/23435/328/27161/11044/55149/170506/7431/1736/9967/5394/5393/5151/23019/11164/26135/1153/4860/23369/4292/11157/9475/23381/54790/92345/645/87178/53918/79072/23318/55571/2521/252969/6832/51154/219988/4521/7812/22803/100/207/51010/57472/23016/23367/56006/2107/4670/23405/55629/6093/26986/255967/1660/55795/699…	139
22	GO:0016570	histone modification	149/3137	494/18800	4.02151e-14	1.11926e-11	9.02627e-12	60/8091/9643/57223/5531/9320/80854/3054/23028/10856/4800/55209/11137/91748/79697/26097/55257/10038/23326/4302/80853/26147/8607/7443/7469/8888/51322/54556/8520/53615/63925/80218/8505/3276/2091/57602/26009/10629/10626/817/6591/7994/151987/54790/26122/6045/54815/4297/54531/84193/675/890/5928/94104/84678/9739/57634/79813/4802/79960/54620/54093/6497/55689/25942/79918/10432/1786/5929/117143/2005/84661/…	149
23	GO:0061013	regulation of mRNA catabolic process	70/3137	173/18800	7.91798e-14	2.1079e-11	1.69992e-11	1994/9698/79882/8087/27327/8241/3183/4848/60493/23435/328/27161/11044/170506/7431/9967/5393/23019/26135/1153/23369/4292/9475/87178/79072/23318/2521/219988/7812/207/51010/57472/23016/23367/4670/6093/26986/255967/1660/55795/4869/23185/9513/3184/3192/8531/56339/677/79899/10949/7186/3182/9704/11340/10642/8761/253943/4849/340719/79675/10492/29883/8148/80149/55095/678/131405/5433/246175/129563	70
24	GO:0006260	DNA replication	96/3137	280/18800	4.35433e-13	1.1109e-10	8.95885e-11	6241/84897/51377/26057/51053/11198/222229/10856/11169/9126/8607/5428/84296/56897/116447/64710/5984/23063/4175/9401/990/9837/675/23244/890/79913/5928/5425/348654/8318/641/7013/55345/146956/30968/79960/80174/25942/64863/8914/3978/10926/4999/997/5422/84289/55159/57418/81620/10445/7486/1660/114799/4176/23595/4173/4673/56652/253714/3159/54962/5937/2237/7528/4678/5427/9188/9767/11177/1602/125476/79915/…	96
25	GO:0019439	aromatic compound catabolic process	139/3137	466/18800	7.40021e-13	1.81246e-10	1.46166e-10	2926/1994/9698/79882/51071/11163/8087/9652/27327/23293/8241/10128/3183/4848/118460/60493/23435/328/27161/11044/55149/170506/7431/1736/9967/5394/5393/5151/23019/11164/26135/1153/4860/23369/4292/11157/9475/23381/54790/5445/92345/645/87178/53918/79072/23318/55571/2521/252969/6832/51154/219988/4521/7812/22803/100/207/51010/57472/23016/23367/56006/2107/4670/23405/55629/6093/26986/255967/1660/55795/699…	139
26	GO:0034504	protein localization to nucleus	98/3137	294/18800	1.70093e-12	4.0057e-10	3.2304e-10	1994/84897/9221/7341/9349/4928/5905/23212/7040/6774/811/7175/10526/23435/10979/11331/51194/4931/1736/2254/55035/6789/25937/5514/51574/23633/79902/7514/9679/55027/7203/57122/57506/5295/580/1855/3838/51804/1871/25885/207/1861/5530/6469/55726/9113/6672/51569/54971/25942/3326/26060/114882/7295/29997/9531/4851/1434/9883/9972/55374/10445/7486/10073/84154/9818/8878/23607/1894/3192/53371/23353/26272/3842…	98
27	GO:0042176	regulation of protein catabolic process	121/3137	395/18800	3.25968e-12	7.39222e-10	5.96146e-10	1459/5704/6125/9146/51377/7341/10869/9349/10399/1452/10221/9097/80762/51322/4478/64844/28951/9491/2768/79031/5700/7514/55743/1075/580/57154/1855/3320/23287/255738/160418/207/9860/6469/9113/1454/54971/3326/5702/2308/7917/1915/3156/8263/29997/80011/369/55353/23327/11200/6093/5707/51339/257364/10213/2729/153769/23077/10193/4085/51136/25807/5705/7133/29979/152503/857/819/5887/23376/25976/5701/25820/1…	121
28	GO:0006302	double-strand break repair	92/3137	273/18800	4.06088e-12	8.88027e-10	7.1615e-10	60/8091/9643/57223/5531/9320/5885/23028/10856/55257/10038/8607/84296/51588/54556/11044/64710/65123/29086/23126/4175/64210/4292/9401/4436/151987/26122/55010/1653/675/79913/2521/348654/8318/7158/5536/55317/641/57634/146956/23137/5591/3146/8914/9319/1161/5422/5932/196528/5890/56916/55775/55159/11200/7486/10213/2187/7516/4176/4173/253714/25913/2237/7528/9937/55183/9112/7518/7913/4361/8295/4683/23347/…	92
29	GO:0008380	RNA splicing	130/3137	438/18800	6.06365e-12	1.28027e-09	1.03247e-09	2926/7536/3190/11338/10291/220988/10946/55147/84081/8087/10929/4928/50628/10521/23028/79228/55131/11171/1665/8458/51691/6635/51729/8241/96764/23543/3183/9169/284695/23435/91746/9967/10199/3276/60625/9444/51755/1153/51574/3312/27332/11157/6426/5411/6632/151987/3191/1653/23524/6432/6427/5295/6428/7072/2521/94104/26121/51631/58517/55280/6431/4691/1196/11129/57703/11066/10285/64863/389677/3185/10432/…	130
30	GO:0050684	regulation of mRNA processing	57/3137	139/18800	8.30654e-12	1.69537e-09	1.36723e-09	7536/3190/79882/11338/6294/55147/84081/8087/4928/10521/6829/8241/23543/170506/91746/9967/9444/1153/51574/3312/3191/6432/6427/6428/7072/580/58517/6431/4691/57703/11051/79810/26528/10772/708/10656/10914/1660/6434/9513/3181/5978/79869/3192/5725/677/11052/27316/6626/10657/4154/8683/5935/6732/494115/3178/10179	57
31	GO:1901361	organic cyclic compound catabolic process	142/3137	494/18800	8.80496e-12	1.73912e-09	1.40251e-09	2926/1994/9698/79882/51071/11163/8087/9652/27327/23293/8241/10128/3183/4848/118460/60493/23435/328/27161/11044/55149/170506/7533/7431/1736/9967/5394/5393/5151/23019/11164/26135/1153/4860/23369/4292/11157/9475/23381/54790/92345/645/87178/53918/79072/23318/55571/2521/252969/6832/51154/219988/4521/7812/22803/100/207/51010/57472/23016/23367/56006/2107/4670/23405/55629/6093/26986/255967/1660/55795/699…	142
32	GO:0043484	regulation of RNA splicing	61/3137	154/18800	9.1478e-12	1.75037e-09	1.41159e-09	2926/7536/3190/11338/55147/84081/8087/4928/10521/8241/23543/284695/91746/9967/9444/51755/1153/51574/3312/6426/3191/6432/6427/5295/6428/7072/2521/58517/6431/4691/1196/57703/64863/389677/3185/26528/10772/708/10656/55544/6434/3187/9513/3181/5978/3192/3188/5725/27316/3189/10137/58155/10657/4154/8683/5935/6732/494115/3178/54407/10179	61
33	GO:1903313	positive regulation of mRNA metabolic process	52/3137	124/18800	2.47468e-11	4.59165e-09	3.70293e-09	9698/4928/27327/4848/23435/27161/11044/170506/9967/5393/23019/1153/3312/4292/9475/87178/23318/219988/7812/4691/51010/57472/23016/11051/26528/6093/26986/255967/1660/6434/3184/3192/56339/677/79899/11340/10642/27316/253943/4849/340719/10492/29883/5935/80149/55095/494115/678/131405/5433/246175/129563	52
34	GO:0033044	regulation of chromosome organization	75/3137	212/18800	2.85744e-11	5.14591e-09	4.14992e-09	10051/51377/5885/10856/9232/891/23293/55781/7175/8607/8678/3183/8550/51434/170506/1736/5394/5514/23063/55055/9735/64682/55743/990/23381/9184/7203/92345/79913/26054/348654/9918/54552/7013/23137/25942/1786/26354/55729/55755/9319/22880/81620/10445/8379/9869/55795/9183/55226/4085/3181/2966/25913/3184/3192/2237/7528/25906/10783/26272/125476/5609/201161/4361/4683/6421/1663/55196/23397/10664/8697/5594/7…	75
35	GO:0000375	RNA splicing, via transesterification reactions	101/3137	325/18800	8.14152e-11	1.4243e-08	1.14863e-08	7536/3190/11338/10291/220988/10946/55147/84081/8087/10929/4928/50628/10521/23028/11171/51691/6635/51729/8241/96764/23543/3183/9169/91746/9967/10199/60625/9444/1153/51574/3312/11157/6426/5411/6632/3191/1653/23524/6432/6427/6428/7072/94104/26121/51631/58517/55280/6431/4691/57703/11066/10285/3185/10432/26528/55702/51319/10772/708/10656/4670/4809/51362/26986/1660/6434/3187/9513/3181/5978/55110/3192/1…	101
36	GO:0000956	nuclear-transcribed mRNA catabolic process	50/3137	121/18800	1.12406e-10	1.91183e-08	1.5418e-08	9652/27327/23293/4848/118460/27161/11044/55149/170506/9967/5394/5393/23019/4292/23381/53918/23318/51154/219988/7812/22803/51010/57472/23016/56006/2107/55629/26986/255967/1660/55795/55110/3184/3192/677/167153/3182/9704/11340/10642/4849/340719/10492/29883/80149/55095/678/5433/246175/129563	50
37	GO:0072594	establishment of protein localization to organelle	124/3137	431/18800	1.74423e-10	2.88647e-08	2.32779e-08	1459/60559/1994/23203/9146/9221/7341/9349/4928/6726/222229/10856/3309/7040/25793/3920/6774/23513/7175/5898/10526/617/5192/23435/11331/51194/26985/1736/2254/3098/6734/6789/57602/10953/5514/6730/27072/285521/23633/79902/51028/3312/29090/9679/55027/7203/57122/57506/675/5295/55750/9868/57154/3838/3320/7013/1871/7323/207/5530/6469/51569/3326/29103/5830/26060/9697/7917/134266/9531/4851/26061/83752/1434…	124
38	GO:0000377	RNA splicing, via transesterification reactions with bulged adenosine as nucleophile	99/3137	321/18800	2.00405e-10	3.14636e-08	2.53738e-08	7536/3190/11338/10291/220988/10946/55147/84081/8087/10929/4928/50628/10521/23028/11171/51691/6635/51729/8241/96764/23543/3183/9169/91746/9967/60625/9444/1153/51574/3312/11157/6426/5411/6632/3191/1653/23524/6432/6427/6428/7072/94104/26121/51631/58517/55280/6431/4691/57703/11066/3185/10432/26528/55702/51319/10772/708/10656/4670/4809/51362/26986/1660/6434/3187/9513/3181/5978/55110/3192/10419/56339/8…	99
39	GO:0000398	mRNA splicing, via spliceosome	99/3137	321/18800	2.00405e-10	3.14636e-08	2.53738e-08	7536/3190/11338/10291/220988/10946/55147/84081/8087/10929/4928/50628/10521/23028/11171/51691/6635/51729/8241/96764/23543/3183/9169/91746/9967/60625/9444/1153/51574/3312/11157/6426/5411/6632/3191/1653/23524/6432/6427/6428/7072/94104/26121/51631/58517/55280/6431/4691/57703/11066/3185/10432/26528/55702/51319/10772/708/10656/4670/4809/51362/26986/1660/6434/3187/9513/3181/5978/55110/3192/10419/56339/8…	99
40	GO:0006403	RNA localization	69/3137	196/18800	2.24107e-10	3.43052e-08	2.76655e-08	220988/4928/10856/79228/26097/23293/8086/7175/55651/10128/8607/8888/170506/91746/7248/1736/5394/2091/9444/79902/6426/7514/23381/7203/6432/57122/92345/87178/6311/6428/7013/636/56648/55164/9883/9972/25909/1660/10073/55795/8106/23165/10643/4869/3181/9818/3192/7528/53371/10212/677/81929/11052/129401/57510/3182/10642/3837/7048/10644/80145/100101267/3267/10657/55706/11260/5433/3087/3178	69
41	GO:0000724	double-strand break repair via homologous recombination	60/3137	162/18800	3.35217e-10	5.00618e-08	4.03723e-08	60/9643/5531/5885/23028/10856/55257/8607/84296/54556/64710/65123/23126/4175/64210/9401/151987/26122/55010/675/2521/348654/8318/7158/55317/641/57634/23137/8914/5932/196528/5890/55159/7486/10213/2187/7516/4176/4173/253714/2237/7528/55183/4361/8295/4683/23347/6421/58493/5893/8089/10635/10524/51444/3980/92797/23514/54799/197370/56893	60
42	GO:0006310	DNA recombination	99/3137	324/18800	3.54189e-10	5.07675e-08	4.09414e-08	60/9643/5531/51377/5885/23028/10856/7040/55257/6932/8607/84296/3149/80762/118460/328/54556/64710/65123/23126/4175/64210/4292/9401/4436/151987/26122/55010/675/79913/2521/348654/8318/7158/6832/55317/641/57634/3838/27301/146956/51010/23137/5591/2956/3146/8914/9319/116138/5932/196528/5890/56916/55159/10445/7486/10213/2187/27030/7516/4176/4173/253714/9730/7155/2237/7528/55183/125476/79915/7518/22976/4…	99
43	GO:0044772	mitotic cell cycle phase transition	125/3137	440/18800	3.56525e-10	5.07675e-08	4.09414e-08	6502/8091/6241/899/26057/8454/5885/25793/55835/891/55781/7175/6194/994/51434/328/51322/11331/1876/65123/29086/1022/55055/9735/64682/219771/55743/57099/990/9184/57521/25959/890/1977/348654/641/8453/55920/1871/207/79960/80174/5530/23137/9113/134353/1654/5591/25942/8883/26224/26060/55755/9319/7465/1981/10926/997/29997/351/5932/5890/55159/81620/7325/301/11200/51339/8379/55795/8451/23133/9183/10106/40…	125
44	GO:0048024	regulation of mRNA splicing, via spliceosome	44/3137	103/18800	4.03976e-10	5.6217e-08	4.53362e-08	7536/3190/11338/55147/84081/8087/4928/10521/8241/23543/91746/9967/9444/1153/51574/3312/3191/6432/6427/6428/7072/58517/6431/4691/57703/26528/10772/708/10656/6434/9513/3181/5978/3192/5725/27316/10657/4154/8683/5935/6732/494115/3178/10179	44
45	GO:0000725	recombinational repair	60/3137	164/18800	5.88679e-10	7.94684e-08	6.40873e-08	60/9643/5531/5885/23028/10856/55257/8607/84296/54556/64710/65123/23126/4175/64210/9401/151987/26122/55010/675/2521/348654/8318/7158/55317/641/57634/23137/8914/5932/196528/5890/55159/7486/10213/2187/7516/4176/4173/253714/2237/7528/55183/4361/8295/4683/23347/6421/58493/5893/8089/10635/10524/51444/3980/92797/23514/54799/197370/56893	60
46	GO:0061157	mRNA destabilization	40/3137	90/18800	5.97019e-10	7.94684e-08	6.40873e-08	9698/27327/4848/23435/27161/11044/170506/5393/23019/4292/9475/87178/23318/219988/7812/51010/57472/23016/6093/26986/255967/1660/3184/3192/56339/677/11340/10642/253943/4849/340719/10492/29883/80149/55095/678/131405/5433/246175/129563	40
47	GO:0050779	RNA destabilization	41/3137	94/18800	7.37369e-10	9.40606e-08	7.58552e-08	9698/27327/4848/23435/27161/11044/170506/5393/23019/4292/9475/87178/23318/219988/7812/51010/57472/23016/6093/26986/255967/1660/3184/3192/7133/56339/677/11340/10642/253943/4849/340719/10492/29883/80149/55095/678/131405/5433/246175/129563	41
48	GO:0061014	positive regulation of mRNA catabolic process	41/3137	94/18800	7.37369e-10	9.40606e-08	7.58552e-08	9698/27327/4848/23435/27161/11044/170506/5393/23019/4292/9475/87178/23318/219988/7812/51010/57472/23016/6093/26986/255967/1660/3184/3192/56339/677/79899/11340/10642/253943/4849/340719/10492/29883/80149/55095/678/131405/5433/246175/129563	41
49	GO:0018205	peptidyl-lysine modification	113/3137	392/18800	9.90091e-10	1.23721e-07	9.97748e-08	60/9643/7341/80854/3054/5905/23028/10856/4800/55209/11137/55257/23326/5447/4302/26147/8607/7469/51588/8888/54556/8520/53615/57178/205564/63925/80218/26009/10629/10626/63894/6591/7994/54790/26122/4297/84193/675/26054/9739/57634/54552/79813/4802/79960/1958/10054/23137/54093/55689/25942/10363/79918/1786/26354/7917/5929/117143/5351/84661/58508/8085/84289/6871/79723/10609/6659/10445/9869/114799/8464/5…	113
50	GO:0006261	DNA-templated DNA replication	58/3137	159/18800	1.28844e-09	1.57783e-07	1.27244e-07	51053/222229/11169/5428/84296/56897/64710/5984/4175/9401/990/9837/675/5425/348654/8318/641/7013/55345/146956/30968/80174/64863/8914/3978/10926/4999/997/5422/55159/57418/81620/7486/4176/23595/4173/56652/253714/3159/54962/2237/5427/9188/11177/1602/79915/4361/4683/201973/5424/1663/54107/3980/23649/144455/92797/9093/64318	58
51	GO:1903362	regulation of cellular protein catabolic process	82/3137	258/18800	1.47703e-09	1.7733e-07	1.43008e-07	1459/5704/6125/51377/7341/10869/9349/10399/1452/10221/9097/51322/4478/64844/28951/9491/2768/79031/5700/7514/55743/1075/57154/1855/3320/23287/255738/160418/207/6469/9113/1454/3326/5702/7917/8263/29997/80011/369/55353/51339/10213/2729/153769/51136/5705/29979/857/819/5887/23376/5701/25820/11236/8975/5747/27185/25831/9686/2295/55270/4130/55737/55070/1457/9817/4193/5706/1950/28996/3093/3949/7415/11124…	82
52	GO:0071103	DNA conformation change	43/3137	103/18800	1.51482e-09	1.7837e-07	1.43846e-07	10856/8607/84296/3149/56897/116447/80205/170506/5984/4175/9401/1653/9837/8318/6832/641/9557/1654/3146/56916/1107/1105/301/7486/1660/10146/4176/4173/3181/2966/56652/25913/3159/10973/7155/55636/4361/4683/1663/7150/92797/89797/3087	43
53	GO:0042273	ribosomal large subunit biogenesis	34/3137	72/18800	1.62608e-09	1.87858e-07	1.51498e-07	4839/55299/6125/6130/51388/6128/23212/10969/55651/51491/54663/4931/26156/4736/55027/6175/6134/51154/55759/54475/117246/6122/285855/29997/4809/84154/9875/23246/4869/55003/79707/51187/23195/84549	34
54	GO:0140694	non-membrane-bounded organelle assembly	109/3137	379/18800	2.2542e-09	2.55601e-07	2.06129e-07	9611/4839/55299/6125/51388/11273/6128/23212/4733/27341/9126/55835/9948/8086/7175/284403/4848/22919/4478/79631/7840/5357/23019/10735/26005/1153/23126/23369/4292/9735/221908/2318/9851/6311/7072/26054/6175/6134/51154/219988/1778/55125/7812/51804/9897/54475/55839/57674/57472/9855/1654/23215/50807/5591/636/10432/55755/6122/708/3796/27229/29997/3833/203068/440145/11200/255967/10146/84154/387/8243/23246…	109
55	GO:1903050	regulation of proteolysis involved in cellular protein catabolic process	73/3137	223/18800	2.78666e-09	3.10231e-07	2.50186e-07	1459/5704/6125/51377/7341/10869/9349/10399/1452/10221/9097/51322/64844/28951/9491/2768/79031/5700/7514/55743/1075/57154/1855/23287/160418/207/6469/9113/1454/3326/5702/7917/8263/29997/80011/369/10213/2729/153769/51136/5705/29979/857/819/5887/23376/5701/25820/11236/8975/5747/27185/25831/2295/55270/4130/55070/1457/9817/4193/5706/1950/28996/3093/7415/7337/9532/4780/6790/7874/2043/56893/9655	73
56	GO:0006275	regulation of DNA replication	50/3137	131/18800	2.98957e-09	3.26878e-07	2.63611e-07	51377/26057/51053/10856/9126/8607/84296/56897/64710/5984/23063/990/9837/675/23244/890/79913/641/7013/30968/79960/80174/64863/8914/10926/84289/81620/10445/1660/114799/23595/54962/7528/9767/11177/1602/125476/79915/1956/4683/253461/54107/3980/1950/144455/11124/23338/5884/466/8412	50
57	GO:0001701	in utero embryonic development	110/3137	387/18800	3.92736e-09	4.21881e-07	3.40226e-07	2821/5704/6241/84081/27341/26097/5604/57679/891/10443/54663/84296/4848/10672/53615/57178/91746/63925/6789/3276/60625/1376/23019/26005/2768/102/4436/23493/9837/675/2186/53918/3091/657/100/54475/1627/207/23414/9113/25942/639/824/1051/4846/56006/7779/285855/5932/5890/4851/6670/85451/23322/8451/7516/28982/4678/8531/6926/55636/677/7026/27077/6722/4245/1956/10413/7048/4683/5727/4836/25831/2648/80790/98…	110
58	GO:0051054	positive regulation of DNA metabolic process	82/3137	263/18800	4.03736e-09	4.26219e-07	3.43725e-07	60/9643/10856/7040/55257/8607/84296/8550/118460/54556/170506/5984/4931/1736/5514/10728/29086/23126/64210/4292/4436/26122/7203/92345/9837/2521/7158/57634/3320/207/30968/51010/80174/5591/3146/3326/8914/26354/10926/5932/196528/81620/7486/1660/2187/3181/25913/3184/26272/55183/11177/79915/1956/5609/22976/4361/8295/4683/23347/54726/51111/8089/10635/1663/10524/84142/7037/28984/1950/144455/23514/11124/54…	82
59	GO:0017038	protein import	69/3137	210/18800	6.31681e-09	6.55557e-07	5.28674e-07	1994/9221/7341/9349/4928/7040/3920/6774/7175/10526/5192/23435/11331/51194/2254/6789/5514/23633/79902/3312/29090/9679/55027/57122/57506/5295/9868/3838/3320/1871/207/5530/6469/51569/3326/29103/5830/26060/134266/9531/4851/83752/1434/9883/9972/55374/10073/257364/9818/8878/1894/84134/53371/3842/131118/129401/3837/3841/100101267/10527/6608/3329/5190/3843/4792/3839/80149/29969/55612	69
60	GO:0002181	cytoplasmic translation	53/3137	146/18800	7.9417e-09	8.10451e-07	6.53588e-07	6125/6130/6202/6138/9349/6144/6128/6141/4733/5315/6132/51611/6146/7555/6194/2475/6224/170506/6124/4736/6206/9147/55854/6157/6175/6171/6134/7812/1975/6122/2107/1981/8661/6142/85451/24140/200916/26986/1660/23521/3184/3192/6230/6187/8531/56339/8664/1939/89978/10642/16/10492/57409	53
61	GO:0000018	regulation of DNA recombination	49/3137	131/18800	9.33374e-09	9.36893e-07	7.55558e-07	60/9643/5531/23028/10856/7040/55257/8607/80762/118460/54556/23126/64210/4292/4436/151987/26122/55010/2521/7158/641/57634/3838/51010/2956/8914/5932/196528/56916/2187/55183/79915/22976/4361/8295/23347/51111/121260/8089/10635/10524/7037/9466/92797/3008/23514/54799/56893/55063	49
62	GO:0000469	cleavage involved in rRNA processing	18/3137	27/18800	9.72729e-09	9.55624e-07	7.70663e-07	9790/65095/23212/27340/55651/8602/5394/5393/28987/51010/23016/90459/23246/79707/11340/55720/84294/10171	18
63	GO:2001020	regulation of response to DNA damage stimulus	77/3137	246/18800	9.83248e-09	9.55624e-07	7.70663e-07	60/8091/9643/57223/3190/5531/9320/8087/23028/10856/55257/8607/51588/54556/56897/64844/7398/8505/5514/29086/23126/64210/6591/151987/26122/55010/2521/7158/57634/5591/3146/8914/54780/55702/1161/220042/5932/196528/10116/55159/4170/6659/11200/1660/8451/2187/9513/25913/26272/55183/79915/1956/22976/7913/8295/23347/51776/51111/5893/8089/10635/1663/161742/10524/84142/4193/9521/92797/23514/54799/637/56907/…	77
64	GO:0000288	nuclear-transcribed mRNA catabolic process, deadenylation-dependent decay	30/3137	63/18800	1.15028e-08	1.1005e-06	8.87497e-07	27327/4848/27161/11044/170506/5393/23019/4292/23318/219988/7812/51010/57472/23016/26986/255967/1660/3184/3192/677/11340/10642/4849/340719/10492/29883/55095/678/5433/246175	30
65	GO:0007346	regulation of mitotic cell cycle	128/3137	478/18800	1.20588e-08	1.13594e-06	9.16077e-07	8091/5781/6241/26057/51053/5885/25793/55835/7976/891/23513/55781/7175/23326/284403/994/51434/328/51322/11331/150465/65123/5514/29086/10950/1022/55055/9735/55743/57099/4436/990/9184/57521/55023/25959/675/415116/1977/348654/641/55920/146956/54475/64848/207/79960/80174/55726/9585/134353/1654/5591/25942/55145/8883/26060/55755/9319/7465/1981/23331/29997/351/5890/55159/81620/7325/301/11200/51339/8379/5…	128
66	GO:0045911	positive regulation of DNA recombination	32/3137	70/18800	1.32029e-08	1.22487e-06	9.87797e-07	60/9643/10856/7040/55257/8607/118460/54556/23126/64210/4292/4436/26122/2521/7158/57634/51010/8914/5932/196528/2187/55183/79915/22976/8295/51111/8089/10635/10524/7037/54799/55063	32
67	GO:0015931	nucleobase-containing compound transport	70/3137	218/18800	1.43375e-08	1.31028e-06	1.05667e-06	220988/4928/79228/26097/23293/8086/7175/10128/81034/113829/8888/91746/7248/6573/9444/2030/79902/6426/7514/23381/79085/6432/57122/87178/6311/6428/63910/10057/11046/55508/56648/9883/9972/25909/1660/10073/55795/8106/23165/10643/4869/3181/9818/10257/53371/10212/677/81929/55032/11052/129401/57510/10642/3837/7048/10644/23443/80145/100101267/3267/3177/51006/60386/10657/55706/11260/84912/5433/3087/3178	70
68	GO:0045727	positive regulation of translation	51/3137	141/18800	1.73534e-08	1.56257e-06	1.26014e-06	23107/1994/6125/8087/5315/60558/7555/2475/27161/11044/170506/27230/84881/55005/7431/8440/1153/79072/7812/113251/23367/1654/5591/1938/1981/56648/708/6895/6659/26986/1660/387/55226/4869/23185/9513/3184/3192/8872/8531/56339/8664/10642/253943/8663/10657/10492/5935/57409/5433/3673	51
69	GO:0043543	protein acylation	79/3137	258/18800	1.88192e-08	1.67e-06	1.34677e-06	60/9643/3054/10856/4800/55209/55257/23326/5447/26151/8607/8888/54556/4967/8520/53615/80218/253832/26009/10629/10626/6591/7994/26122/4297/675/57634/4802/5494/79960/23137/1738/1654/55689/25942/25921/2308/7917/23390/117143/84140/29801/84289/6871/6659/10445/80155/114799/8464/55226/84148/112869/9767/22976/8295/80018/4836/2648/122830/8089/84656/51126/406/10524/54107/79683/10664/27097/408/9252/51201/551…	79
70	GO:0032392	DNA geometric change	39/3137	96/18800	2.14669e-08	1.87774e-06	1.51431e-06	10856/8607/84296/3149/56897/80205/170506/5984/4175/9401/1653/9837/8318/6832/641/9557/1654/3146/56916/1107/1105/301/7486/1660/10146/4176/4173/3181/2966/56652/25913/3159/10973/55636/4361/4683/1663/92797/89797	39
71	GO:0051170	import into nucleus	56/3137	163/18800	2.89755e-08	2.49572e-06	2.01268e-06	1994/9221/7341/9349/4928/7040/6774/7175/10526/23435/11331/51194/2254/6789/5514/23633/79902/9679/55027/57122/57506/5295/3838/1871/207/5530/6469/51569/3326/26060/9531/4851/1434/9883/9972/55374/10073/5571/9818/8878/1894/53371/3842/129401/3837/3841/100101267/10527/6608/3843/4792/3839/80149/3178/29969/55612	56
72	GO:0019827	stem cell population maintenance	50/3137	139/18800	2.93471e-08	2.49572e-06	2.01268e-06	8091/1994/5108/79576/9126/6774/26147/4848/23160/5894/23019/10629/53918/1977/23318/84678/657/23137/9968/6497/51123/84750/79918/26354/2308/4851/6659/8451/8243/5978/56339/9079/6926/55183/10413/10642/4041/2648/22882/7004/6608/4849/27097/5396/7071/7849/678/4609/6662/129563	50
73	GO:0016055	Wnt signaling pathway	121/3137	452/18800	3.07184e-08	2.57656e-06	2.07787e-06	1459/59352/337867/2776/10399/10856/1452/7040/6597/9736/7976/5868/166/6932/9275/8607/51588/10979/2254/6789/7090/25937/5499/10009/6206/219771/6591/9679/55681/25987/65125/6259/57154/147495/1855/440193/54475/4038/5494/57674/79960/1958/6469/22943/9968/9113/10042/1454/1654/6497/4192/2308/85458/10927/2010/351/4851/6659/8629/59349/27130/129293/51339/10146/6468/23291/23240/387/388630/6478/27303/857/23499/…	121
74	GO:0072521	purine-containing compound metabolic process	113/3137	416/18800	3.76099e-08	3.10594e-06	2.50479e-06	9611/5223/2821/10606/517/11163/5471/471/23028/28992/5315/7040/159/6774/8604/80347/4967/9524/8833/79631/3098/5151/132/2618/4860/339123/6095/204/4976/3091/2597/28964/47/84188/6901/23463/4521/4507/100/30968/1738/51292/23305/3295/4597/4846/2023/3156/351/2181/79071/79646/3615/271/51166/27109/5571/387/9759/2182/109/4522/55276/5634/84836/5213/2026/3157/11332/1737/10201/3251/516/1633/441024/221937/51144/…	113
75	GO:0051168	nuclear export	54/3137	156/18800	3.80444e-08	3.10594e-06	2.50479e-06	5781/5905/23212/7040/79228/26097/811/23293/55781/7175/8888/10892/91746/7248/51496/23039/79902/7514/23381/9147/57122/6428/580/57154/3313/5494/6672/84934/2010/7295/9531/1434/9883/9972/1660/55795/8106/4869/3181/64328/23214/10212/11052/6059/57510/10541/80145/100101267/3267/10657/11260/5433/3087/3178	54
76	GO:0198738	cell-cell signaling by wnt	121/3137	454/18800	4.01717e-08	3.23646e-06	2.61005e-06	1459/59352/337867/2776/10399/10856/1452/7040/6597/9736/7976/5868/166/6932/9275/8607/51588/10979/2254/6789/7090/25937/5499/10009/6206/219771/6591/9679/55681/25987/65125/6259/57154/147495/1855/440193/54475/4038/5494/57674/79960/1958/6469/22943/9968/9113/10042/1454/1654/6497/4192/2308/85458/10927/2010/351/4851/6659/8629/59349/27130/129293/51339/10146/6468/23291/23240/387/388630/6478/27303/857/23499/…	121
77	GO:0098727	maintenance of cell number	50/3137	141/18800	4.98387e-08	3.96315e-06	3.19608e-06	8091/1994/5108/79576/9126/6774/26147/4848/23160/5894/23019/10629/53918/1977/23318/84678/657/23137/9968/6497/51123/84750/79918/26354/2308/4851/6659/8451/8243/5978/56339/9079/6926/55183/10413/10642/4041/2648/22882/7004/6608/4849/27097/5396/7071/7849/678/4609/6662/129563	50
78	GO:0006473	protein acetylation	68/3137	216/18800	5.47681e-08	4.2993e-06	3.46717e-06	60/9643/3054/10856/4800/55209/55257/23326/5447/26151/8607/8888/54556/8520/53615/80218/26009/10629/10626/6591/7994/26122/4297/675/57634/4802/79960/23137/1654/55689/25942/2308/7917/117143/84140/84289/6871/6659/10445/80155/114799/8464/55226/84148/112869/9767/22976/8295/80018/2648/122830/8089/84656/51126/406/10524/54107/10664/27097/408/9252/55167/23522/23338/57673/54799/6877/5563	68
79	GO:0072331	signal transduction by p53 class mediator	57/3137	170/18800	5.78259e-08	4.48187e-06	3.61441e-06	4839/3190/6125/9349/204851/23212/23028/10514/9816/83787/80196/2475/8550/6224/64844/133746/6591/8445/7994/675/207/6672/9100/7917/55702/29997/8805/6659/11200/57646/84154/23246/23612/55003/10419/112858/64782/79915/22976/4683/117584/10210/161742/10524/4194/4193/7023/9521/28996/835/144455/10397/133383/6790/7874/4609/7159	57
80	GO:0051236	establishment of RNA localization	55/3137	162/18800	6.08191e-08	4.65494e-06	3.75398e-06	220988/4928/79228/26097/23293/8086/7175/10128/8888/91746/7248/9444/79902/6426/7514/23381/6432/57122/87178/6311/6428/7013/56648/9883/9972/25909/1660/10073/55795/8106/23165/10643/4869/3181/9818/53371/10212/677/81929/11052/129401/57510/10642/3837/7048/10644/80145/100101267/3267/10657/55706/11260/5433/3087/3178	55
81	GO:1901987	regulation of cell cycle phase transition	112/3137	415/18800	6.26854e-08	4.73855e-06	3.8214e-06	8091/5781/6241/26057/5885/25793/55835/891/55781/7175/323/994/51434/328/51322/11331/65123/5514/29086/1022/55055/9735/55743/57099/4436/990/9184/57521/25959/348654/8318/7158/641/55920/146956/207/79960/5810/80174/134353/1654/5591/25942/8883/8914/26060/51603/55755/9319/7465/1981/10926/29997/351/5890/10116/55159/81620/7325/301/11200/51339/57646/8379/55795/8451/9183/10106/4869/4085/54962/29933/25906/232…	112
82	GO:0000460	maturation of 5.8S rRNA	20/3137	35/18800	6.59768e-08	4.88501e-06	3.93952e-06	65095/23212/27340/8602/5394/5393/55759/51010/23016/5591/117246/90459/10200/9875/10438/23246/79707/11340/10171/84549	20
83	GO:0000466	maturation of 5.8S rRNA from tricistronic rRNA transcript (SSU-rRNA, 5.8S rRNA, LSU-rRNA)	16/3137	24/18800	6.62185e-08	4.88501e-06	3.93952e-06	65095/23212/27340/8602/5394/5393/55759/51010/23016/117246/90459/9875/23246/79707/11340/10171	16
84	GO:0009117	nucleotide metabolic process	127/3137	487/18800	7.22292e-08	5.20305e-06	4.196e-06	9611/5223/2821/10606/6241/517/51071/11163/5471/471/5315/7040/159/6774/8604/80347/4967/9524/8833/79631/3098/5151/132/2618/11164/4860/1723/339123/6095/204/4976/3091/2597/28964/7371/252969/47/84188/6901/100/128240/30968/55191/1738/51292/23305/3295/4597/4846/25996/2023/3156/351/2181/79071/10135/79646/3615/271/51166/27109/6996/5571/387/9759/2182/109/4522/4913/790/5634/84836/5213/2026/3157/23057/11332/…	127
85	GO:0010638	positive regulation of organelle organization	127/3137	487/18800	7.22292e-08	5.20305e-06	4.196e-06	10051/4488/5885/4733/25793/55835/9948/7175/5898/8678/2475/5581/4848/8550/22919/51434/10979/4478/170506/7248/1736/8440/5514/23019/9475/221908/7203/55023/92345/80821/3064/3091/28964/11034/9918/1778/51466/10152/30968/57472/23137/23259/50807/25942/9873/1786/26354/55729/10645/55755/22880/8851/10105/10435/2017/81620/301/9647/10059/255967/10146/9869/387/5987/3181/2966/25913/3184/401548/2237/10300/26272/…	127
86	GO:0034250	positive regulation of cellular amide metabolic process	56/3137	167/18800	7.49988e-08	5.33974e-06	4.30624e-06	23107/1994/6125/8087/5315/60558/8301/7555/2475/27161/11044/170506/27230/84881/55005/7431/8440/1153/9475/79072/7812/113251/23367/1654/5591/6667/1938/1981/56648/708/6895/6659/26986/1660/387/55226/4869/23185/9513/3184/3192/8872/8531/56339/8664/10642/253943/8663/10657/10492/5935/4780/2043/57409/5433/3673	56
87	GO:0006606	protein import into nucleus	54/3137	159/18800	7.88649e-08	5.42573e-06	4.37558e-06	1994/9221/7341/9349/4928/7040/6774/7175/10526/23435/11331/51194/2254/6789/5514/23633/79902/9679/55027/57122/57506/5295/3838/1871/207/5530/6469/51569/3326/26060/9531/4851/1434/9883/9972/55374/10073/9818/8878/1894/53371/3842/129401/3837/3841/100101267/10527/6608/3843/4792/3839/80149/29969/55612	54
88	GO:0050657	nucleic acid transport	54/3137	159/18800	7.88649e-08	5.42573e-06	4.37558e-06	220988/4928/79228/26097/23293/8086/7175/10128/8888/91746/7248/9444/79902/6426/7514/23381/6432/57122/87178/6311/6428/56648/9883/9972/25909/1660/10073/55795/8106/23165/10643/4869/3181/9818/53371/10212/677/81929/11052/129401/57510/10642/3837/7048/10644/80145/100101267/3267/10657/55706/11260/5433/3087/3178	54
89	GO:0050658	RNA transport	54/3137	159/18800	7.88649e-08	5.42573e-06	4.37558e-06	220988/4928/79228/26097/23293/8086/7175/10128/8888/91746/7248/9444/79902/6426/7514/23381/6432/57122/87178/6311/6428/56648/9883/9972/25909/1660/10073/55795/8106/23165/10643/4869/3181/9818/53371/10212/677/81929/11052/129401/57510/10642/3837/7048/10644/80145/100101267/3267/10657/55706/11260/5433/3087/3178	54
90	GO:0006753	nucleoside phosphate metabolic process	128/3137	495/18800	1.07654e-07	7.32407e-06	5.9065e-06	9611/5223/2821/10606/6241/517/51071/11163/5471/471/5315/7040/159/6774/8604/80347/4967/9524/8833/79631/3098/5151/132/2618/11164/4860/1723/339123/6095/204/4976/3091/2597/28964/7371/252969/47/84188/6901/100/128240/30968/55191/1738/51292/23305/3295/4597/4846/25996/2023/3156/351/2181/79071/10135/79646/3615/271/51166/27109/6996/5571/387/9759/2182/109/4522/4913/790/5634/84836/5213/2026/3157/23057/11332/…	128
91	GO:0032508	DNA duplex unwinding	36/3137	90/18800	1.18226e-07	7.95495e-06	6.41527e-06	10856/8607/84296/56897/80205/170506/5984/4175/9401/1653/9837/8318/6832/641/9557/1654/56916/1107/1105/301/7486/1660/10146/4176/4173/2966/56652/25913/3159/10973/55636/4361/4683/1663/92797/89797	36
92	GO:0090068	positive regulation of cell cycle process	74/3137	247/18800	1.39817e-07	9.30544e-06	7.50437e-06	6241/26057/10869/4488/5885/55835/891/7175/8678/5581/994/51434/328/11331/5514/990/9475/221908/57521/55023/8502/348654/1778/55920/207/80174/23137/9585/134353/1654/25942/1981/10926/351/5890/81620/7325/301/11200/8379/55795/8451/387/4869/4085/1894/3192/55968/2237/23276/23476/79848/79915/1956/201161/4041/51776/6421/10635/1663/163786/11113/993/3643/4193/28984/1950/144455/3481/8697/6790/595/9525/7474	74
93	GO:0019693	ribose phosphate metabolic process	106/3137	394/18800	1.66323e-07	1.09505e-05	8.83105e-06	9611/5223/2821/10606/517/11163/5471/471/5315/7040/159/6774/8604/80347/4967/9524/8833/79631/3098/5151/132/2618/11164/5836/4860/1723/339123/6095/204/4976/3091/2597/28964/7371/47/84188/6901/100/30968/1738/51292/23305/3295/4597/2023/3156/351/2181/79071/79646/3615/271/51166/27109/5571/387/9759/2182/109/790/5634/84836/5213/2026/3157/11332/1737/10201/3251/516/221937/51144/402/226/9551/57089/3099/51703/3…	106
94	GO:0043967	histone H4 acetylation	31/3137	73/18800	1.7853e-07	1.14761e-05	9.2549e-06	60/9643/3054/10856/55257/23326/8607/54556/8520/80218/26009/10626/7994/26122/4297/675/57634/79960/84289/10445/84148/9767/8295/2648/8089/10524/408/55167/23338/57673/54799	31
95	GO:0007059	chromosome segregation	96/3137	348/18800	1.79766e-07	1.14761e-05	9.2549e-06	1459/10051/9698/5885/23212/84191/9232/9126/891/55781/7175/148479/221150/8678/90417/51434/11331/11044/150465/80218/23063/10735/23126/23369/64210/4292/55055/9735/64682/55743/990/9184/23244/348654/9918/1778/7013/55920/146956/55839/23137/9113/1654/55755/9319/7917/56916/3833/10609/81620/57082/8379/55795/64793/9183/114799/27030/8243/4085/1894/3192/7155/64105/23047/2237/10300/25906/83540/23353/64946/107…	96
96	GO:0090305	nucleic acid phosphodiester bond hydrolysis	73/3137	244/18800	1.79929e-07	1.14761e-05	9.2549e-06	8091/9790/65095/23212/83940/27340/23293/55651/8602/51585/5428/4848/328/27161/5394/10898/5393/23019/11102/1653/28987/87178/53918/81608/348654/252969/22803/27301/146956/51010/57472/5810/23016/11051/25996/90459/5932/55775/23405/55629/80746/7486/255967/10146/23246/79869/4913/57523/2237/85463/9937/53981/64782/79707/11052/9271/79915/4361/11340/55720/54059/5424/84294/9692/10171/83594/55728/10940/29102/2…	73
97	GO:1901990	regulation of mitotic cell cycle phase transition	90/3137	321/18800	1.96548e-07	1.24069e-05	1.00055e-05	8091/6241/26057/5885/25793/55835/891/55781/7175/994/51434/328/51322/11331/65123/29086/1022/55055/9735/55743/57099/990/9184/57521/25959/348654/641/55920/207/79960/80174/134353/1654/5591/25942/8883/26060/55755/9319/7465/1981/29997/351/5890/55159/81620/7325/301/11200/51339/8379/55795/8451/9183/10106/4085/29933/25906/23276/677/23476/10783/51347/79915/1956/4361/4683/58493/163786/2273/84142/993/4193/70…	90
98	GO:0010569	regulation of double-strand break repair via homologous recombination	30/3137	70/18800	2.19969e-07	1.37435e-05	1.10835e-05	60/9643/5531/23028/10856/55257/8607/54556/23126/64210/151987/26122/55010/2521/7158/57634/8914/5932/196528/2187/55183/8295/23347/8089/10635/10524/92797/23514/54799/56893	30
99	GO:0022616	DNA strand elongation	20/3137	37/18800	2.29596e-07	1.40581e-05	1.13372e-05	51377/10856/8607/64710/5984/9837/79913/5425/3978/5422/10445/4176/4173/25913/7528/125476/4361/4683/54107/3980	20
100	GO:1905168	positive regulation of double-strand break repair via homologous recombination	20/3137	37/18800	2.29596e-07	1.40581e-05	1.13372e-05	60/9643/10856/55257/8607/54556/23126/64210/26122/2521/57634/8914/5932/196528/2187/8295/8089/10635/10524/54799	20
101	GO:0031647	regulation of protein stability	85/3137	300/18800	2.60387e-07	1.57856e-05	1.27303e-05	6125/84897/7341/2776/10869/9349/3054/25793/7428/3920/8774/811/23435/11331/64844/22848/7248/6789/481/57602/10728/79031/3312/1022/55743/7203/5295/3064/2597/1855/285282/440193/3320/54552/79155/5591/3326/26224/55729/7917/29997/9531/284996/8805/23327/55278/6659/11200/80155/51339/57646/23291/5621/10491/9960/819/26272/4047/11236/55664/8975/84301/91949/2648/5217/55737/1857/6608/3329/5190/4194/4193/8266/3…	85
102	GO:0045732	positive regulation of protein catabolic process	70/3137	233/18800	2.67814e-07	1.6063e-05	1.2954e-05	5704/7341/10399/1452/10221/80762/4478/28951/5700/55743/1075/580/57154/1855/3320/23287/255738/160418/207/1454/5702/2308/7917/29997/23327/51339/257364/2729/153769/10193/51136/25807/5705/7133/29979/152503/857/25976/5701/25820/11236/3416/8975/64750/5747/27185/25831/9686/6653/8754/55737/55070/1457/9817/51429/4193/5706/10075/1950/4734/3949/7415/11124/9532/4780/6790/9655/29763/6662/7474	70
103	GO:0046822	regulation of nucleocytoplasmic transport	39/3137	104/18800	2.71766e-07	1.6063e-05	1.2954e-05	5781/9221/7341/5905/7040/55781/8086/7175/23435/51496/7514/57506/5295/580/5494/6469/6672/5501/51569/3326/2010/7295/9531/9972/1660/9818/64328/1894/53371/11052/4659/10541/6608/3843/10657/4734/80149/29969/55612	39
104	GO:0006282	regulation of DNA repair	51/3137	152/18800	2.75456e-07	1.6063e-05	1.2954e-05	60/8091/9643/57223/5531/9320/23028/10856/55257/8607/54556/56897/7398/8505/29086/23126/64210/151987/26122/55010/2521/7158/57634/5591/3146/8914/1161/5932/196528/1660/8451/2187/25913/55183/1956/7913/8295/23347/51111/5893/8089/10635/1663/10524/84142/92797/23514/54799/56907/56893/55063	51
105	GO:0090501	RNA phosphodiester bond hydrolysis	51/3137	152/18800	2.75456e-07	1.6063e-05	1.2954e-05	9790/65095/23212/27340/23293/55651/8602/51585/4848/328/27161/5394/10898/5393/23019/11102/28987/87178/81608/22803/51010/57472/23016/11051/25996/90459/23405/80746/255967/23246/79869/57523/2237/85463/53981/79707/11052/9271/11340/55720/54059/84294/9692/10171/83594/10940/29102/29883/80149/246175/129563	51
106	GO:0009259	ribonucleotide metabolic process	103/3137	384/18800	2.89741e-07	1.67366e-05	1.34973e-05	9611/5223/2821/10606/517/11163/5471/471/5315/7040/159/6774/8604/80347/4967/9524/8833/79631/3098/5151/132/2618/4860/1723/339123/6095/204/4976/3091/2597/28964/7371/47/84188/6901/100/30968/1738/51292/23305/3295/4597/2023/3156/351/2181/79071/79646/3615/271/51166/27109/5571/387/9759/2182/109/790/5634/84836/5213/2026/3157/11332/1737/10201/3251/516/221937/51144/402/226/9551/57089/3099/51703/3607/9615/39…	103
107	GO:0006163	purine nucleotide metabolic process	105/3137	394/18800	3.1379e-07	1.79564e-05	1.4481e-05	9611/5223/2821/10606/517/11163/5471/471/5315/7040/159/6774/8604/80347/4967/9524/8833/79631/3098/5151/132/2618/4860/339123/6095/204/4976/3091/2597/28964/47/84188/6901/100/30968/1738/51292/23305/3295/4597/4846/2023/3156/351/2181/79071/79646/3615/271/51166/27109/5571/387/9759/2182/109/4522/5634/84836/5213/2026/3157/11332/1737/10201/3251/516/1633/441024/221937/51144/402/226/9551/57089/3099/51703/5527…	105
108	GO:0009150	purine ribonucleotide metabolic process	99/3137	366/18800	3.20497e-07	1.81704e-05	1.46535e-05	9611/5223/2821/10606/517/11163/5471/471/5315/7040/159/6774/8604/80347/4967/9524/8833/79631/3098/5151/132/2618/4860/339123/6095/204/4976/3091/2597/28964/47/84188/6901/100/30968/1738/51292/23305/3295/4597/2023/3156/351/2181/79071/79646/3615/271/51166/27109/5571/387/9759/2182/109/5634/84836/5213/2026/3157/11332/1737/10201/3251/516/221937/51144/402/226/9551/57089/3099/51703/3607/9615/3939/3643/31/604…	99
109	GO:0045787	positive regulation of cell cycle	91/3137	329/18800	3.27302e-07	1.83364e-05	1.47874e-05	5781/6241/26057/10869/4488/5885/3054/55835/891/811/7175/23326/8678/5581/994/51434/328/11331/150465/5514/905/219771/990/9475/221908/57521/55023/675/8502/1977/348654/1778/55920/64848/207/80174/23137/9585/134353/1654/25942/1981/10926/8851/351/5890/81620/7325/301/11200/8379/55795/8451/387/4869/4085/1894/3192/55968/2237/284001/23276/6926/23476/79848/79915/1956/201161/4041/4040/51776/6421/10635/1663/16…	91
110	GO:2000781	positive regulation of double-strand break repair	28/3137	64/18800	3.29415e-07	1.83364e-05	1.47874e-05	60/9643/10856/55257/8607/54556/23126/64210/26122/2521/57634/5591/8914/5932/196528/2187/55183/8295/23347/51111/8089/10635/1663/10524/23514/54799/56907/55063	28
111	GO:2000058	regulation of ubiquitin-dependent protein catabolic process	54/3137	166/18800	3.87326e-07	2.1207e-05	1.71024e-05	1459/6125/51377/7341/9349/10399/1452/10221/9097/51322/28951/2768/79031/7514/55743/57154/1855/23287/207/6469/9113/1454/3326/7917/29997/369/2729/153769/29979/857/819/5887/23376/25820/11236/5747/27185/25831/2295/4130/55070/1457/9817/4193/1950/28996/3093/7415/7337/4780/6790/7874/56893/9655	54
112	GO:0031123	RNA 3'-end processing	42/3137	117/18800	3.89125e-07	2.1207e-05	1.71024e-05	2926/79882/6829/51585/25888/118460/11044/55149/170506/91746/1736/5394/10898/5393/2091/51574/87178/23318/81608/580/6832/51010/23016/11051/134353/81556/90459/351/10914/26986/79869/8189/677/55197/53981/25896/11052/167153/11340/55656/6626/5433	42
113	GO:2001022	positive regulation of response to DNA damage stimulus	45/3137	129/18800	3.91376e-07	2.1207e-05	1.71024e-05	60/8091/9643/8087/10856/55257/8607/51588/54556/29086/23126/64210/26122/2521/57634/5591/3146/8914/54780/5932/196528/1660/2187/9513/55183/1956/22976/8295/23347/51776/51111/8089/10635/1663/161742/10524/84142/9521/23514/54799/56907/197370/4609/55063/138151	45
114	GO:1903312	negative regulation of mRNA metabolic process	36/3137	94/18800	4.23944e-07	2.27702e-05	1.83631e-05	1994/3190/79882/11338/6829/8241/3183/23435/11044/9967/1153/6432/2521/580/6431/7812/23367/10772/708/26986/1660/23185/3181/3184/3192/8531/5725/10949/7186/3182/9704/10642/27316/10492/8683/8148	36
115	GO:0030111	regulation of Wnt signaling pathway	92/3137	336/18800	4.62087e-07	2.46031e-05	1.98412e-05	59352/337867/2776/10399/10856/1452/7040/6597/9736/166/8607/2254/6789/7090/25937/5499/6206/219771/6591/9679/55681/25987/65125/147495/440193/54475/4038/5494/57674/79960/1958/6469/22943/9113/10042/1454/1654/6497/4192/2308/85458/10927/2010/351/4851/6659/8629/27130/129293/51339/10146/23240/388630/6478/27303/857/23499/4790/1956/10413/64750/27185/9686/55737/1457/406/65981/3675/1950/100113407/79718/9580/…	92
116	GO:0018394	peptidyl-lysine acetylation	58/3137	184/18800	4.82323e-07	2.54592e-05	2.05316e-05	60/9643/3054/10856/4800/55209/55257/23326/5447/8607/8888/54556/8520/53615/80218/26009/10629/10626/6591/7994/26122/4297/675/57634/4802/79960/23137/55689/25942/7917/117143/84289/6871/6659/10445/114799/8464/84148/112869/9767/22976/8295/2648/8089/84656/10524/54107/10664/27097/408/9252/55167/23522/23338/57673/54799/6877/5563	58
117	GO:0030705	cytoskeleton-dependent intracellular transport	61/3137	197/18800	4.92131e-07	2.56739e-05	2.07047e-05	84790/5108/23095/10128/26985/4542/27067/55112/3312/199953/4976/3064/3091/63915/4640/440193/1778/23287/26160/636/26958/8263/351/9531/6647/203068/57539/6103/23291/51098/3192/8100/57584/23353/9742/4651/8636/80179/1176/4131/4645/6421/4644/11127/55686/79989/4130/26258/57576/79443/64005/22920/8976/5870/4430/547/8936/10749/54874/667/5874	61
118	GO:2000779	regulation of double-strand break repair	40/3137	110/18800	4.94776e-07	2.56739e-05	2.07047e-05	60/8091/9643/57223/5531/9320/23028/10856/55257/8607/54556/23126/64210/151987/26122/55010/2521/7158/57634/5591/8914/5932/196528/2187/25913/55183/7913/8295/23347/51111/8089/10635/1663/10524/92797/23514/54799/56907/56893/55063	40
119	GO:0009895	negative regulation of catabolic process	89/3137	324/18800	6.0802e-07	3.11276e-05	2.51029e-05	9611/1459/1994/6125/51377/10869/9349/6774/9097/8241/10128/8604/8678/2475/3183/23435/51322/11044/170506/64844/7248/1736/9967/9491/57602/1153/79031/92345/2521/28964/7812/207/9860/6469/23367/54971/3326/7917/1981/3156/8263/29997/80011/55353/4170/6093/26986/1660/5140/23077/10193/23185/4085/9759/3184/3192/8531/819/221937/1956/167153/10949/7186/3182/9704/10642/23450/6653/4130/3607/55737/4233/1457/4194/2…	89
120	GO:0006999	nuclear pore organization	3137-11-01	14/18800	6.10047e-07	3.11276e-05	2.51029e-05	4928/7175/57122/9972/25909/23165/53371/124491/81929/129401/55706	11
121	GO:0018393	internal peptidyl-lysine acetylation	55/3137	173/18800	6.96334e-07	3.52368e-05	2.84167e-05	60/9643/3054/10856/4800/55209/55257/23326/5447/8607/8888/54556/8520/53615/80218/26009/10629/10626/6591/7994/26122/4297/675/57634/4802/79960/23137/55689/25942/7917/117143/84289/6871/10445/8464/84148/112869/9767/22976/8295/2648/8089/84656/10524/54107/10664/27097/408/9252/55167/23522/23338/57673/54799/6877	55
122	GO:0000380	alternative mRNA splicing, via spliceosome	31/3137	77/18800	7.40687e-07	3.7174e-05	2.9979e-05	84081/8087/10521/23028/11171/8241/23543/91746/9967/6426/3191/6427/7072/58517/6431/51319/10656/4670/1660/6434/9513/5978/3192/5725/27316/6421/10657/4154/8683/3178/10179	31
123	GO:0019080	viral gene expression	37/3137	100/18800	8.01153e-07	3.97935e-05	3.20915e-05	60559/8091/8662/4249/1452/6597/2589/23435/821/64710/3276/51574/905/7812/10206/6667/5702/8661/6895/1105/1660/5987/51386/5978/7841/5725/8664/4245/1939/6480/9830/7342/8665/7023/6482/4124/29969	37
124	GO:0045786	negative regulation of cell cycle	102/3137	387/18800	8.05878e-07	3.97935e-05	3.20915e-05	3248/8091/5781/899/51053/5885/7040/25793/9232/7976/891/23513/7175/323/51322/65123/5514/23063/29086/10950/55055/9735/55743/57099/4436/990/9184/25959/348654/8318/7158/641/7013/146956/54475/64848/79960/5810/9113/5591/8883/8914/10432/51603/55755/9319/7465/29997/10116/55159/81620/11200/51339/57646/8379/55795/8451/9183/10106/4869/4085/4591/54962/29933/25906/677/7026/10201/26272/168451/25896/51347/6839/…	102
125	GO:0022618	ribonucleoprotein complex assembly	61/3137	200/18800	8.722e-07	4.27239e-05	3.44547e-05	7536/4839/55299/6125/10291/10946/6128/50628/23212/10856/27341/11171/6635/96764/8607/9169/91746/10728/6426/6632/1653/92345/6175/26121/6134/51154/51631/6431/3320/54475/11051/1975/5591/3326/6122/55702/8661/10772/29997/55164/4809/1660/84154/23521/23246/79869/10419/1939/11052/8161/11168/23195/56949/23451/25929/10594/102724159/58155/8683/6732/5433	61
126	GO:0042274	ribosomal small subunit biogenesis	30/3137	74/18800	9.3345e-07	4.53612e-05	3.65816e-05	9790/6202/65095/23212/27341/83732/27340/55781/8602/6194/23160/11157/28987/55127/55813/5591/10885/4809/55226/4869/6230/90121/25926/55720/84294/10436/64434/10171/102724159/92797	30
127	GO:0000819	sister chromatid segregation	62/3137	205/18800	9.8029e-07	4.72623e-05	3.81147e-05	10051/5885/23212/9232/9126/891/55781/7175/148479/8678/90417/51434/11331/11044/80218/23063/10735/23126/55055/9735/64682/55743/990/9184/23244/348654/9918/23137/9113/55755/9319/3833/81620/8379/55795/9183/114799/8243/4085/3192/7155/64105/23047/2237/10300/25906/83540/10783/81929/4361/3837/6421/91782/10270/1663/23397/10664/8697/91272/7273/9525/129563	62
128	GO:0006475	internal protein amino acid acetylation	55/3137	175/18800	1.04627e-06	5.00493e-05	4.03623e-05	60/9643/3054/10856/4800/55209/55257/23326/5447/8607/8888/54556/8520/53615/80218/26009/10629/10626/6591/7994/26122/4297/675/57634/4802/79960/23137/55689/25942/7917/117143/84289/6871/10445/8464/84148/112869/9767/22976/8295/2648/8089/84656/10524/54107/10664/27097/408/9252/55167/23522/23338/57673/54799/6877	55
129	GO:0009127	purine nucleoside monophosphate biosynthetic process	14/3137	22/18800	1.05516e-06	5.00832e-05	4.03896e-05	10606/5471/471/159/8833/132/2618/100/3615/271/5634/3251/1633/5198	14
130	GO:0051028	mRNA transport	43/3137	126/18800	1.38005e-06	6.50002e-05	5.24194e-05	220988/4928/79228/26097/23293/8086/7175/10128/8888/91746/9444/79902/6426/7514/23381/6432/57122/6428/56648/9883/9972/25909/1660/55795/8106/23165/10643/3181/9818/53371/10212/677/81929/129401/10642/10644/80145/100101267/3267/55706/5433/3087/3178	43
131	GO:0071826	ribonucleoprotein complex subunit organization	62/3137	208/18800	1.68581e-06	7.87954e-05	6.35446e-05	7536/4839/55299/6125/10291/10946/6128/50628/23212/10856/27341/11171/6635/96764/8607/9169/91746/10728/6426/6632/1653/92345/6175/26121/6134/51154/51631/6431/3320/54475/11051/1975/5591/3326/6122/55702/8661/10772/29997/55164/4809/1660/84154/23521/23246/79869/10419/1939/11052/8161/11168/23195/56949/23451/25929/10594/102724159/58155/8683/7415/6732/5433	62
132	GO:0009168	purine ribonucleoside monophosphate biosynthetic process	13/3137	20/18800	1.83105e-06	8.46462e-05	6.82629e-05	10606/5471/471/159/8833/132/2618/100/3615/271/5634/3251/5198	13
133	GO:1901796	regulation of signal transduction by p53 class mediator	37/3137	103/18800	1.83863e-06	8.46462e-05	6.82629e-05	4839/3190/6125/9349/23212/23028/9816/83787/80196/2475/8550/6224/64844/6591/8445/7994/207/55702/29997/8805/6659/11200/84154/23246/55003/10419/112858/79915/117584/161742/4193/9521/28996/133383/6790/7874/4609	37
134	GO:0030490	maturation of SSU-rRNA	23/3137	51/18800	1.92424e-06	8.79262e-05	7.09081e-05	9790/6202/65095/23212/83732/27340/55781/8602/23160/11157/28987/55127/55813/10885/4809/55226/90121/25926/55720/84294/10171/102724159/92797	23
135	GO:2000767	positive regulation of cytoplasmic translation	3137-11-01	15/18800	1.94008e-06	8.79935e-05	7.09623e-05	5315/7555/170506/7812/26986/1660/3184/3192/8531/10642/10492	11
136	GO:0045943	positive regulation of transcription by RNA polymerase I	14/3137	23/18800	2.28091e-06	0.000102691	8.28154e-05	7343/11137/6597/468/2475/23160/55127/4691/55646/23133/64768/25926/1663/56919	14
137	GO:0010948	negative regulation of cell cycle process	82/3137	301/18800	2.3649e-06	0.000105695	8.52381e-05	8091/5781/899/5885/25793/9232/891/7175/323/51322/65123/5514/23063/29086/55055/9735/55743/57099/4436/990/9184/25959/348654/8318/7158/641/7013/146956/79960/5810/5591/8883/8914/10432/51603/55755/9319/7465/29997/10116/55159/81620/11200/51339/57646/8379/55795/8451/9183/10106/4869/4085/4591/54962/29933/25906/677/10201/26272/25896/51347/4361/4683/9656/10040/51776/2648/58493/2273/2852/84142/4193/5934/289…	82
138	GO:1900151	regulation of nuclear-transcribed mRNA catabolic process, deadenylation-dependent decay	15/3137	26/18800	2.5421e-06	0.000112317	9.05783e-05	27161/11044/170506/23019/7812/26986/1660/3184/3192/677/10642/340719/10492/29883/678	15
139	GO:0043254	regulation of protein-containing complex assembly	103/3137	401/18800	2.54975e-06	0.000112317	9.05783e-05	5781/7417/2288/7341/3054/10399/4733/3309/136319/7040/829/10092/2475/5581/22919/10979/4478/8440/578/5894/6712/8195/3312/647087/26054/5610/28964/9780/3320/830/54552/7013/5756/51466/10552/1627/5494/9855/22943/9113/3925/1654/50807/9873/3146/29103/5830/55729/55755/5908/1981/54434/8851/29997/10435/2017/81620/129293/51339/23521/387/388630/24139/4131/402/7186/253260/22900/1015/6653/5217/55737/4233/2241/9…	103
140	GO:0031330	negative regulation of cellular catabolic process	74/3137	265/18800	2.72087e-06	0.000118999	9.59671e-05	1459/1994/6125/51377/10869/9349/6774/9097/8241/10128/8678/2475/3183/23435/51322/11044/170506/64844/7248/1736/9967/9491/57602/1153/79031/92345/2521/7812/207/9860/6469/23367/3326/7917/1981/8263/29997/80011/55353/4170/6093/26986/1660/10193/23185/3184/3192/8531/819/221937/167153/10949/7186/3182/9704/10642/6653/4130/3607/55737/4233/1457/28996/7079/10492/8148/9637/7078/66036/1676/7874/2043/1787/56893	74
141	GO:0016573	histone acetylation	52/3137	167/18800	2.76722e-06	0.000120168	9.69096e-05	60/9643/3054/10856/4800/55209/55257/23326/8607/8888/54556/8520/53615/80218/26009/10629/10626/6591/7994/26122/4297/675/57634/4802/79960/55689/25942/117143/84289/6871/10445/8464/84148/112869/9767/22976/8295/2648/8089/84656/10524/54107/10664/27097/408/9252/55167/23522/23338/57673/54799/6877	52
142	GO:2001252	positive regulation of chromosome organization	33/3137	89/18800	2.93457e-06	0.000126538	0.000102046	10051/5885/7175/8550/170506/1736/5514/7203/92345/9918/23137/25942/1786/26354/55729/22880/81620/9869/3181/2966/25913/3184/2237/26272/5609/4361/4683/6421/1663/55196/23397/5594/3178	33
143	GO:0010212	response to ionizing radiation	46/3137	142/18800	3.10594e-06	0.000131871	0.000106347	8091/23028/3309/64710/578/65123/29086/6591/4436/675/580/7158/10276/641/1196/1958/5810/5591/10206/1788/1161/55159/301/11200/7486/57646/121457/7516/1894/26272/9112/25896/64782/7518/10413/22976/51776/58493/10635/10524/84142/4193/1936/23514/4609/595	46
144	GO:0006399	tRNA metabolic process	56/3137	185/18800	3.11604e-06	0.000131871	0.000106347	2926/3376/55006/1615/84881/5394/5393/11102/11157/1653/142940/56986/23395/55623/51010/23016/11062/80324/54974/55644/138716/55699/24140/55278/55621/23405/10352/84705/80746/55226/124454/80222/64118/57176/4234/63892/112858/23438/127253/11340/158234/54920/6894/16/54517/9692/51520/112487/79828/8270/64172/134637/10940/91801/1787/60487	56
145	GO:0045930	negative regulation of mitotic cell cycle	67/3137	234/18800	3.12285e-06	0.000131871	0.000106347	8091/5885/25793/7976/891/23513/7175/51322/65123/5514/29086/10950/55055/9735/55743/57099/4436/990/9184/25959/348654/641/146956/54475/64848/79960/5591/8883/55755/9319/7465/29997/55159/81620/11200/51339/8379/55795/9183/10106/4085/54962/29933/25906/677/10201/51347/4361/4683/9656/10040/51776/58493/2273/84142/4193/5934/28984/835/144455/1030/5884/678/1028/595/900/138151	67
146	GO:0031124	mRNA 3'-end processing	26/3137	63/18800	3.28939e-06	0.000137952	0.000111251	2926/79882/6829/51585/25888/55149/170506/91746/10898/87178/81608/580/11051/134353/351/10914/26986/79869/8189/677/55197/53981/11052/167153/6626/5433	26
147	GO:0061136	regulation of proteasomal protein catabolic process	57/3137	190/18800	3.48257e-06	0.00014506	0.000116983	5704/51377/7341/10869/10399/1452/10221/9097/51322/64844/28951/9491/2768/5700/7514/55743/1855/160418/207/6469/1454/3326/5702/7917/8263/29997/80011/369/10213/2729/153769/51136/5705/29979/857/819/5887/23376/5701/25820/8975/25831/2295/55270/4130/55070/9817/4193/5706/3093/7415/9532/4780/6790/7874/56893/9655	57
148	GO:1902275	regulation of chromatin organization	19/3137	39/18800	3.62889e-06	0.000150133	0.000121075	23028/55209/7175/9739/134353/25942/64863/1786/55729/22880/90378/144108/9869/23133/3192/5253/6749/55196/84456	19
149	GO:0098813	nuclear chromosome segregation	78/3137	287/18800	4.54092e-06	0.000186604	0.000150487	10051/5885/23212/9232/9126/891/55781/7175/148479/8678/90417/51434/11331/11044/150465/80218/23063/10735/23126/4292/55055/9735/64682/55743/990/9184/23244/348654/9918/1778/7013/55920/146956/23137/9113/55755/9319/7917/3833/10609/81620/57082/8379/55795/9183/114799/27030/8243/4085/1894/3192/7155/64105/23047/2237/10300/25906/83540/23353/10783/81929/4361/3837/6421/91782/10270/1663/84142/23397/10664/55706…	78
150	GO:1901988	negative regulation of cell cycle phase transition	71/3137	255/18800	4.80191e-06	0.000196014	0.000158076	8091/5781/5885/25793/891/7175/323/51322/65123/5514/29086/55055/9735/55743/57099/4436/990/9184/25959/348654/8318/7158/641/146956/79960/5810/5591/8883/8914/51603/55755/9319/7465/29997/10116/55159/81620/11200/51339/57646/8379/55795/8451/9183/10106/4085/54962/29933/25906/677/26272/25896/51347/4361/4683/9656/51776/58493/2273/84142/4193/5934/28984/835/144455/1030/5884/678/595/900/138151	71
151	GO:1903364	positive regulation of cellular protein catabolic process	49/3137	157/18800	4.92275e-06	0.000198908	0.000160409	5704/7341/10399/1452/10221/4478/28951/5700/55743/1075/57154/1855/3320/23287/255738/160418/207/1454/5702/7917/29997/51339/2729/153769/51136/5705/29979/857/5701/25820/11236/8975/5747/27185/25831/9686/55737/55070/9817/4193/5706/1950/3949/7415/11124/9532/4780/6790/9655	49
152	GO:0000075	cell cycle checkpoint signaling	52/3137	170/18800	4.93777e-06	0.000198908	0.000160409	8091/5781/891/7175/51322/65123/5514/29086/55055/9735/55743/4436/990/9184/348654/8318/7158/641/146956/5810/5591/8883/8914/55755/9319/29997/10116/55159/81620/11200/57646/8379/55795/8451/9183/4085/54962/25906/26272/25896/51347/4361/4683/9656/51776/58493/84142/4193/835/5884/595/900	52
153	GO:0051983	regulation of chromosome segregation	33/3137	91/18800	5.14298e-06	0.00020582	0.000165984	1459/9698/5885/9232/891/55781/7175/8678/51434/23063/23369/55055/9735/64682/55743/990/9184/348654/55920/23137/55755/9319/81620/8379/55795/9183/4085/3192/25906/10783/1457/56852/8697	33
154	GO:0009126	purine nucleoside monophosphate metabolic process	20/3137	44/18800	7.71339e-06	0.000306306	0.00024702	10606/5471/471/159/8833/132/2618/4860/204/100/51292/3615/271/5634/3251/1633/9615/5198/4907/205	20
155	GO:0044839	cell cycle G2/M phase transition	48/3137	155/18800	7.75395e-06	0.000306306	0.00024702	6502/8091/5885/891/994/65123/29086/219771/55743/57099/990/890/641/55920/80174/9113/25942/8883/26224/7465/29997/351/5890/11200/4869/29933/284001/23476/51347/79915/22976/4361/4683/58493/10270/2273/84142/11113/9024/993/10657/5884/6790/571/595/900/9525/152110	48
156	GO:0006167	AMP biosynthetic process	3137-10-01	14/18800	8.60046e-06	0.000335418	0.000270498	10606/5471/471/159/132/2618/100/5634/3251/5198	10
157	GO:0006177	GMP biosynthetic process	3137-10-01	14/18800	8.60046e-06	0.000335418	0.000270498	10606/5471/471/8833/132/2618/100/3615/3251/5198	10
158	GO:2000765	regulation of cytoplasmic translation	15/3137	28/18800	8.80761e-06	0.000339494	0.000273785	5315/7555/2475/170506/7812/85451/26986/1660/23521/3184/3192/8531/56339/10642/10492	15
159	GO:0007093	mitotic cell cycle checkpoint signaling	42/3137	130/18800	8.81586e-06	0.000339494	0.000273785	8091/891/7175/51322/65123/5514/29086/55055/9735/55743/4436/990/9184/348654/641/146956/5591/8883/55755/9319/29997/55159/81620/11200/8379/55795/9183/4085/54962/25906/51347/4361/4683/9656/51776/58493/84142/4193/835/5884/595/900	42
160	GO:0046033	AMP metabolic process	14/3137	25/18800	8.90631e-06	0.000340833	0.000274865	10606/5471/471/159/132/2618/204/100/271/5634/3251/5198/4907/205	14
161	GO:0043489	RNA stabilization	26/3137	66/18800	9.1001e-06	0.000346086	0.000279101	1994/8241/3183/23435/11044/170506/1736/9967/1153/92345/2521/7812/23367/26986/1660/23185/3184/3192/8531/167153/10949/7186/10642/10492/8148/1787	26
162	GO:0033260	nuclear DNA replication	18/3137	38/18800	1.07675e-05	0.000405547	0.000327053	51053/4175/9837/675/8318/641/7013/80174/3978/10926/5422/81620/7486/4173/54962/2237/1602/79915	18
163	GO:1902369	negative regulation of RNA catabolic process	29/3137	78/18800	1.0796e-05	0.000405547	0.000327053	1994/8241/10128/3183/23435/11044/170506/1736/9967/1153/92345/2521/7812/23367/26986/1660/23185/3184/3192/8531/167153/10949/7186/3182/9704/10642/10492/8148/1787	29
164	GO:0045739	positive regulation of DNA repair	33/3137	94/18800	1.14021e-05	0.000425285	0.000342971	60/9643/10856/55257/8607/54556/29086/23126/64210/26122/2521/57634/5591/3146/8914/5932/196528/1660/2187/55183/1956/8295/23347/51111/8089/10635/1663/10524/84142/23514/54799/56907/55063	33
165	GO:0035196	production of miRNAs involved in gene silencing by miRNA	22/3137	52/18800	1.14604e-05	0.000425285	0.000342971	9611/9698/7040/5604/6774/27161/23369/23318/5530/1654/103/6895/23405/3181/29066/56339/9612/1956/29102/80149/8575/131405	22
166	GO:0006338	chromatin remodeling	72/3137	266/18800	1.20752e-05	0.0004454	0.000359193	60/51377/11335/11198/3054/10856/6597/6601/8607/3183/8888/53615/22890/6594/11164/10629/57798/7994/54815/2186/79913/5928/9557/55689/25842/22880/6871/196528/56916/1107/79723/1105/10428/144108/10445/4869/9759/23030/4673/3159/7528/4678/55193/55636/23476/11177/9112/473/125476/9271/201161/7259/6304/2648/10541/8089/6749/54107/7150/8019/23314/257218/23522/3008/3720/8364/81611/10360/8242/4609/23198/6662	72
167	GO:2000036	regulation of stem cell population maintenance	17/3137	35/18800	1.24283e-05	0.000455681	0.000367484	8091/1994/4848/23160/23019/10629/84678/51123/5978/10413/2648/7004/6608/4849/27097/7849/4609	17
168	GO:0034976	response to endoplasmic reticulum stress	70/3137	257/18800	1.26291e-05	0.000460287	0.000371199	54431/337867/55161/10869/10399/26003/3309/9097/811/468/2923/7184/8614/821/27230/8440/578/5295/4976/5610/7327/9217/160418/1861/1654/10206/51569/1051/7917/1981/7993/10613/56886/10987/84899/57003/8720/201595/5771/51136/4121/7706/29979/857/23376/11236/8975/7186/488/3708/10525/8406/9024/10277/5706/54557/4189/23392/54788/81542/7415/11124/51283/10062/4780/55432/595/1491/202052/51506	70
169	GO:0017148	negative regulation of translation	68/3137	248/18800	1.31549e-05	0.000476611	0.000384363	4076/9698/8087/10399/6726/27327/811/7175/468/4848/23435/27161/11044/170506/7248/5393/23019/1153/4292/9475/87178/7072/1977/23318/55571/5610/2597/219988/7812/4691/51010/57472/23016/23367/1654/51247/3658/85451/6093/26986/255967/1660/23521/10643/9513/3184/3192/56339/677/11236/11340/10642/253943/10644/54517/4849/3609/65981/340719/10492/29883/80149/55095/678/131405/5433/246175/129563	68
170	GO:0000723	telomere maintenance	42/3137	132/18800	1.34423e-05	0.000484159	0.000390451	23293/55651/3183/8550/328/170506/1736/5394/5514/10728/9401/23381/7203/92345/675/641/3320/54552/7013/23137/6672/5591/3326/26354/7486/55226/3181/25913/54433/3184/3192/2237/9937/26272/55183/5609/4361/4683/5594/7874/4609/3178	42
171	GO:0001667	ameboidal-type cell migration	116/3137	480/18800	1.38155e-05	0.000494692	0.000398945	2821/5781/309/9448/7040/3911/14/811/5335/2475/5581/375056/29941/1954/27161/4254/54910/2768/9922/9475/5467/25959/199953/3964/3091/284361/51466/55920/207/6469/8817/6672/2050/393/3146/6667/26060/4846/6273/708/4851/5286/10509/301/9647/23380/6093/1947/387/6239/7026/5176/949/659/6722/23499/79899/889/27286/201161/22976/4041/7048/64750/5747/253943/117584/8754/5217/4233/3037/5339/2241/6608/161742/23122/15…	116
172	GO:0009167	purine ribonucleoside monophosphate metabolic process	19/3137	42/18800	1.41405e-05	0.000503386	0.000405956	10606/5471/471/159/8833/132/2618/4860/204/100/51292/3615/271/5634/3251/9615/5198/4907/205	19
173	GO:0022604	regulation of cell morphogenesis	80/3137	305/18800	1.4403e-05	0.000509766	0.000411101	4076/9373/9202/811/9948/116985/10672/1605/10979/4478/170506/27067/2768/55023/57154/1855/55920/1627/113251/5591/221061/4192/54509/26039/708/23327/4649/10435/10428/301/9043/387/57580/5361/4651/6239/152503/23499/254065/226/81848/5881/118987/9203/5747/3037/93663/6480/1857/53335/157922/65981/1364/23268/23191/57464/51188/152273/2335/84079/23129/29904/2192/8874/11141/9962/3706/54014/23603/114793/55435/2…	80
174	GO:0006413	translational initiation	39/3137	120/18800	1.55626e-05	0.000547641	0.000441645	8662/7175/468/2475/27161/8440/10209/8672/5499/1653/5610/7812/23367/1654/1975/1981/8661/51247/10987/23521/51386/4869/8872/56339/8664/83939/1939/6059/253943/8663/28969/8665/10657/8669/57409/5433/1964/4528/56919	39
175	GO:1903828	negative regulation of protein localization	57/3137	199/18800	1.62234e-05	0.000567632	0.000457767	5781/7341/337867/5905/7040/8301/80762/64114/9475/415116/84522/7327/580/7013/25885/54585/1445/5530/9113/6672/51569/25942/1213/7295/3156/9531/23327/81620/9647/257364/3301/5978/55968/58489/26272/25831/9258/4130/55737/3638/79651/10434/9201/689/10062/55432/3667/29969/81926/6720/55612/51225/55691/23433/116372/2149/23650	57
176	GO:0016358	dendrite development	64/3137	231/18800	1.63418e-05	0.000568526	0.000458488	4076/26012/8301/5911/84298/23543/170506/7533/8440/27067/55236/9922/1855/22903/10152/4038/1627/653464/5530/50807/26039/8851/351/23327/4891/23380/387/3251/473/4131/10196/23242/5597/10642/27185/4130/26258/9762/53335/5802/23043/65981/9201/23191/4734/51188/10498/8976/84079/29904/7337/11141/54942/547/3706/2043/114788/51225/7804/238/23105/25791/5592/1608	64
177	GO:0006997	nucleus organization	43/3137	138/18800	1.90393e-05	0.000658631	0.000531153	7536/9221/7341/4928/7175/7443/23435/23760/57602/26135/57122/1861/51280/2010/9972/25909/23133/23165/55968/53371/23353/124491/10783/84172/81929/5253/9271/129401/6839/91782/5339/1663/10436/2852/28996/55706/1104/57673/2113/6732/9519/23198/9525	43
178	GO:0140014	mitotic nuclear division	77/3137	293/18800	1.92145e-05	0.000660957	0.000533029	10051/5885/23212/4733/9232/9126/891/55781/8086/7175/148479/8678/90417/51434/11331/11044/80218/10735/23126/55055/9735/64682/990/9184/55023/23244/348654/9918/55125/23137/9585/55755/9319/3796/3833/81620/440145/11200/8379/55795/64793/9183/387/8243/4085/3192/55968/10419/64105/23047/10300/25906/83540/10783/10201/81929/3837/4041/10040/91782/10270/23122/84142/23397/3643/28984/1950/1104/3481/8697/91272/67…	77
179	GO:0044089	positive regulation of cellular component biogenesis	118/3137	494/18800	2.05254e-05	0.000702106	0.000566214	9146/7341/9448/10399/4733/7040/55835/7175/116985/5898/8678/2475/5581/4848/22919/1605/10979/4478/7248/79574/8440/578/27067/23019/1307/647087/9475/221908/5295/3064/28964/9780/1778/3320/54552/7013/51466/10152/57472/1654/50807/25942/9873/1786/55729/55755/5908/1981/997/22880/8851/10435/2017/81620/9647/6093/255967/129293/10146/9869/23394/387/388630/401548/5705/9079/857/6722/4131/27286/23242/402/253260/…	118
180	GO:0006284	base-excision repair	19/3137	43/18800	2.13868e-05	0.000723489	0.000583458	8091/10038/5428/328/8505/54936/252969/27301/3978/7486/6996/4913/2237/4595/5424/3980/10075/8930/7374	19
181	GO:0044786	cell cycle DNA replication	19/3137	43/18800	2.13868e-05	0.000723489	0.000583458	51053/4175/9837/675/8318/641/7013/80174/3978/10926/5422/81620/7486/4173/54962/2237/1602/79915/144455	19
182	GO:0060070	canonical Wnt signaling pathway	81/3137	313/18800	2.16215e-05	0.000726523	0.000585904	59352/337867/2776/10856/1452/7040/9736/7976/5868/166/6932/8607/2254/6789/7090/25937/5499/6206/219771/6591/9679/55681/65125/6259/1855/440193/54475/4038/5494/79960/1958/6469/22943/9968/9113/1454/1654/4192/2308/85458/2010/4851/6659/8629/27130/51339/10146/23240/6478/27303/857/4790/1956/10413/4041/4040/64750/27185/55737/1857/406/65981/11211/1950/100113407/79718/9580/7415/8613/25776/4163/1456/2263/6907…	81
183	GO:0000478	endonucleolytic cleavage involved in rRNA processing	3137-10-01	15/18800	2.19212e-05	0.000726523	0.000585904	9790/65095/23212/27340/8602/23246/79707/55720/84294/10171	10
184	GO:0000479	endonucleolytic cleavage of tricistronic rRNA transcript (SSU-rRNA, 5.8S rRNA, LSU-rRNA)	3137-10-01	15/18800	2.19212e-05	0.000726523	0.000585904	9790/65095/23212/27340/8602/23246/79707/55720/84294/10171	10
185	GO:0036503	ERAD pathway	36/3137	109/18800	2.19511e-05	0.000726523	0.000585904	54431/337867/10869/3309/9097/811/7184/821/7327/1861/10206/7917/7993/10613/56886/57003/201595/51136/4121/7706/29979/857/11236/8975/9024/10277/5706/54557/4189/23392/54788/7415/11124/4780/55432/202052	36
186	GO:1901991	negative regulation of mitotic cell cycle phase transition	53/3137	183/18800	2.26186e-05	0.000744591	0.000600476	8091/5885/25793/891/7175/51322/65123/29086/55055/9735/55743/57099/990/9184/25959/348654/641/79960/5591/8883/55755/9319/7465/29997/55159/81620/11200/51339/8379/55795/9183/10106/4085/29933/25906/677/51347/4361/4683/58493/2273/84142/4193/5934/28984/835/144455/1030/5884/678/595/900/138151	53
187	GO:0097193	intrinsic apoptotic signaling pathway	77/3137	295/18800	2.48032e-05	0.000812137	0.000654948	7417/3190/54431/7132/8454/204851/10399/23028/10514/468/83787/8678/51588/64844/133746/8440/578/4292/6591/8445/675/259230/5295/4976/3091/10494/8453/207/1654/5591/2956/1051/7917/2023/9181/599/220042/6647/10105/4170/9647/11200/10059/57646/8451/3301/5771/79156/23612/7133/8531/29979/857/64782/79915/10131/7186/3708/4683/6421/10210/10525/9024/4193/53832/8725/28996/835/637/4780/8575/5163/4609/7159/5291/13…	77
188	GO:0010970	transport along microtubule	47/3137	157/18800	2.55741e-05	0.000832927	0.000671714	5108/23095/10128/26985/27067/55112/3312/199953/4976/3064/3091/63915/1778/23287/26160/636/26958/351/9531/6647/57539/6103/23291/51098/3192/8100/57584/23353/9742/8636/1176/4131/6421/11127/55686/79989/4130/26258/57576/79443/22920/5870/547/8936/10749/667/5874	47
189	GO:0009451	RNA modification	49/3137	166/18800	2.62498e-05	0.000847862	0.000683758	4839/79872/55006/55651/96764/84881/1736/2091/51574/92345/142940/56986/55623/11062/80324/64863/117246/54974/103/113000/55644/24140/55621/84705/8731/55226/54433/64118/56339/4234/196074/63892/3182/127253/158234/79922/54920/6894/16/54517/10436/79828/64172/134637/27292/91801/1787/60487/91893	49
190	GO:0000082	G1/S transition of mitotic cell cycle	62/3137	225/18800	2.63096e-05	0.000847862	0.000683758	6502/6241/26057/8454/25793/55835/6194/328/51322/1876/1022/990/57521/25959/1977/8453/1871/207/79960/5530/9113/134353/1654/5591/26060/7465/1981/10926/997/5932/55159/7325/301/11200/51339/8451/23133/10106/4678/29933/23476/1956/143384/163786/2273/5127/993/4193/5934/10657/28984/1021/835/144455/1104/1030/637/131405/4609/571/595/138151	62
191	GO:0000086	G2/M transition of mitotic cell cycle	43/3137	140/18800	2.81058e-05	0.000901004	0.000726615	6502/8091/5885/891/994/65123/29086/219771/55743/57099/990/890/641/55920/80174/9113/25942/8883/26224/7465/29997/351/5890/11200/29933/284001/23476/51347/4361/4683/58493/2273/84142/11113/9024/993/10657/5884/6790/571/595/900/9525	43
192	GO:0000027	ribosomal large subunit assembly	14/3137	27/18800	2.87108e-05	0.0009099	0.000733789	4839/55299/6125/6128/23212/6175/6134/51154/54475/6122/29997/84154/23246/23195	14
193	GO:0034063	stress granule assembly	14/3137	27/18800	2.87108e-05	0.0009099	0.000733789	11273/1153/23369/6311/7072/1778/7812/1654/23215/636/10146/55239/253943/5563	14
194	GO:0000070	mitotic sister chromatid segregation	50/3137	171/18800	2.88291e-05	0.0009099	0.000733789	10051/5885/23212/9232/9126/891/55781/7175/148479/8678/90417/51434/11044/80218/23126/55055/9735/64682/990/9184/23244/348654/9918/23137/55755/9319/3833/81620/8379/55795/9183/8243/4085/3192/64105/23047/10300/25906/83540/10783/81929/3837/91782/10270/23397/8697/91272/7273/9525/129563	50
195	GO:0006457	protein folding	59/3137	212/18800	2.97334e-05	0.000933629	0.000752925	2288/55898/54431/10856/3309/811/2923/7184/821/56605/5203/8195/10728/79031/3312/26973/23759/6905/7203/10294/3313/3320/8425/4802/1861/84750/3326/26278/134266/9531/56886/10105/10130/57003/9526/3301/10954/11328/10491/7841/219899/134218/131118/55664/51303/10131/402/548645/6782/1457/7411/3329/22824/54788/80331/9093/9532/1676/202052	59
196	GO:0046031	ADP metabolic process	31/3137	90/18800	3.1861e-05	0.000995331	0.000802685	9611/5223/2821/5315/6774/4967/3098/339123/204/3091/2597/28964/2023/351/5571/9759/5213/2026/221937/402/226/3099/3607/3939/3643/5214/26137/4609/5563/4907/205	31
197	GO:0043414	macromolecule methylation	84/3137	331/18800	3.31532e-05	0.00103044	0.000831	4839/80854/3054/23028/4800/55209/11137/79872/26097/55006/96764/4302/26147/7469/53615/63925/3276/2091/51574/5110/54790/54815/4297/84193/94104/9739/23463/79813/4802/54093/64863/117246/79918/1788/1786/55729/5929/2107/84661/58508/8085/24140/79723/55621/84705/10445/9869/8731/84148/151194/29104/10419/30827/56339/4234/23476/196074/63892/55183/10196/22976/6839/127253/158234/79922/6894/4552/51111/5079/104…	84
198	GO:0050769	positive regulation of neurogenesis	61/3137	222/18800	3.33559e-05	0.00103151	0.000831858	4076/23028/7040/5604/7976/2475/284403/1954/1605/170506/63925/27067/2803/3091/10494/1627/6469/5501/4192/26039/85458/22902/23013/4851/23405/23394/7516/4673/10419/7133/5361/9253/23376/5176/659/6722/23499/4131/3572/27185/5803/6608/2852/65981/3984/8482/23191/51188/51199/2335/84079/23129/29904/26230/11141/3706/4124/2043/4609/7804/5270	61
199	GO:0045931	positive regulation of mitotic cell cycle	40/3137	128/18800	3.39702e-05	0.00104057	0.000839168	5781/6241/26057/55835/891/23326/994/51434/328/11331/150465/5514/990/57521/675/1977/55920/207/80174/134353/1654/25942/1981/351/5890/81620/7325/301/8451/284001/23276/23476/1956/163786/993/4193/28984/8697/595/9525	40
200	GO:0040029	regulation of gene expression, epigenetic	43/3137	141/18800	3.39889e-05	0.00104057	0.000839168	8091/11335/57492/23028/7175/53615/91746/63925/5394/10209/8545/25942/1788/1786/55729/22880/8085/55159/90378/9869/23133/6996/5987/9759/3192/56339/55183/9112/7022/5253/201161/6839/23347/55196/54107/10664/648/84456/3720/57673/3481/1028/55791	43
201	GO:0009156	ribonucleoside monophosphate biosynthetic process	16/3137	34/18800	3.68011e-05	0.00111467	0.000898925	10606/5471/471/159/8833/132/2618/1723/7371/100/3615/271/790/5634/3251/5198	16
202	GO:1901976	regulation of cell cycle checkpoint	16/3137	34/18800	3.68011e-05	0.00111467	0.000898925	891/7175/5514/348654/55755/10116/55159/81620/11200/8379/55795/8451/4085/25906/26272/51776	16
203	GO:0048736	appendage development	51/3137	177/18800	3.71374e-05	0.00111467	0.000898925	4488/54928/64327/51588/1954/10979/7289/2254/578/137392/26005/2768/860/51222/26160/657/4038/6469/22943/6497/23288/4851/23322/6659/6468/51098/28982/9742/6926/55636/7026/27077/659/4041/5727/51776/2648/4154/5396/27152/5089/1889/444/2697/2263/3691/775/6662/50515/7474/3655	51
204	GO:0060173	limb development	51/3137	177/18800	3.71374e-05	0.00111467	0.000898925	4488/54928/64327/51588/1954/10979/7289/2254/578/137392/26005/2768/860/51222/26160/657/4038/6469/22943/6497/23288/4851/23322/6659/6468/51098/28982/9742/6926/55636/7026/27077/659/4041/5727/51776/2648/4154/5396/27152/5089/1889/444/2697/2263/3691/775/6662/50515/7474/3655	51
205	GO:0098732	macromolecule deacylation	41/3137	133/18800	3.88347e-05	0.00115992	0.000935422	9643/91748/53615/26009/817/54815/54531/2339/5928/6497/55689/25942/10432/2005/6871/56916/1107/55809/5978/9759/112869/58489/29115/23408/9112/51043/6839/2648/6421/64426/10270/161742/10434/127018/79718/145447/6907/81926/6720/5563/5538	41
206	GO:0050821	protein stabilization	54/3137	191/18800	3.96561e-05	0.00117871	0.000950572	6125/84897/7341/2776/10869/9349/3054/7428/3920/8774/811/11331/64844/22848/7248/6789/481/57602/10728/79031/1022/7203/5295/2597/1855/285282/3320/79155/3326/55729/7917/29997/9531/6659/11200/80155/10491/819/55664/8975/91949/5217/1857/6608/3329/5190/4194/8613/9532/6907/66036/8575/7874/2043	54
207	GO:0035107	appendage morphogenesis	43/3137	142/18800	4.09785e-05	0.0012063	0.000972824	4488/54928/64327/1954/7289/2254/578/137392/26005/2768/860/51222/657/4038/6469/22943/6497/23288/4851/23322/6659/6468/51098/28982/9742/6926/55636/27077/4041/5727/51776/4154/5396/27152/5089/1889/444/2697/2263/775/6662/50515/7474	43
208	GO:0035108	limb morphogenesis	43/3137	142/18800	4.09785e-05	0.0012063	0.000972824	4488/54928/64327/1954/7289/2254/578/137392/26005/2768/860/51222/657/4038/6469/22943/6497/23288/4851/23322/6659/6468/51098/28982/9742/6926/55636/27077/4041/5727/51776/4154/5396/27152/5089/1889/444/2697/2263/775/6662/50515/7474	43
209	GO:0035601	protein deacylation	40/3137	129/18800	4.13987e-05	0.00120844	0.000974547	9643/91748/53615/26009/817/54815/54531/2339/5928/6497/55689/25942/10432/2005/6871/56916/1107/55809/5978/9759/112869/58489/29115/23408/9112/51043/6839/2648/6421/64426/10270/161742/10434/127018/79718/6907/81926/6720/5563/5538	40
210	GO:1990542	mitochondrial transmembrane transport	30/3137	87/18800	4.14458e-05	0.00120844	0.000974547	94081/5250/79714/10939/8604/81034/63933/5664/1376/29090/79085/87178/94097/9868/11194/30968/29103/1374/10166/134266/119559/84134/79568/118980/131118/123096/51312/3329/10165/7416	30
211	GO:0009185	ribonucleoside diphosphate metabolic process	36/3137	112/18800	4.23514e-05	0.00122899	0.000991123	9611/5223/2821/6241/5315/6774/4967/3098/11164/1723/339123/204/3091/2597/28964/2023/351/5571/9759/790/5213/2026/221937/402/226/57089/3099/3607/3939/3643/5214/26137/4609/5563/4907/205	36
212	GO:1902749	regulation of cell cycle G2/M phase transition	35/3137	108/18800	4.44232e-05	0.00128303	0.0010347	8091/5885/891/994/65123/29086/55743/57099/990/641/55920/80174/25942/8883/29997/351/5890/4869/29933/23476/51347/79915/22976/4361/4683/58493/2273/84142/993/5884/6790/595/900/9525/152110	35
213	GO:0034249	negative regulation of cellular amide metabolic process	72/3137	276/18800	4.5619e-05	0.00131138	0.00105757	4076/9698/8087/10399/6726/27327/811/7175/468/4848/23435/27161/11044/170506/7248/5393/23019/1153/4292/9475/87178/7072/1977/23318/55571/5610/2597/219988/7812/4691/51010/57472/23016/23367/1654/51247/3658/85451/6093/26986/255967/1660/94101/5621/23521/10643/9513/3184/3192/56339/677/11236/11340/10642/253943/10644/6653/54517/4849/3609/65981/340719/10492/29883/80149/55095/10418/678/131405/5433/246175/129…	72
214	GO:0070918	primary sncRNA processing	22/3137	56/18800	4.59136e-05	0.00131369	0.00105942	9611/9698/7040/5604/6774/27161/23369/23318/5530/1654/103/6895/23405/3181/29066/56339/9612/1956/29102/80149/8575/131405	22
215	GO:1903052	positive regulation of proteolysis involved in cellular protein catabolic process	41/3137	134/18800	4.70435e-05	0.00133976	0.00108045	5704/7341/10399/1452/10221/28951/5700/55743/1075/57154/1855/23287/160418/207/1454/5702/7917/29997/2729/153769/51136/5705/29979/857/5701/25820/11236/8975/5747/27185/25831/55070/9817/4193/5706/1950/7415/9532/4780/6790/9655	41
216	GO:0042770	signal transduction in response to DNA damage	50/3137	174/18800	4.75633e-05	0.00134829	0.00108733	8091/5781/23028/51322/64844/5514/29086/6591/4436/675/7158/641/146956/5810/6672/5591/9100/55702/29997/10116/55159/6659/11200/57646/8451/54962/26272/25896/51347/79915/22976/4361/4683/9656/51776/161742/10524/4194/84142/4193/7023/9521/28996/835/144455/10397/637/5884/595/900	50
217	GO:1901992	positive regulation of mitotic cell cycle phase transition	33/3137	100/18800	4.83309e-05	0.00135919	0.00109612	6241/26057/55835/891/994/51434/328/11331/990/57521/55920/207/80174/134353/1654/25942/1981/351/5890/81620/7325/301/8451/23276/23476/1956/163786/993/4193/28984/8697/595/9525	33
218	GO:0000289	nuclear-transcribed mRNA poly(A) tail shortening	14/3137	28/18800	4.8614e-05	0.00135919	0.00109612	27327/4848/27161/11044/23019/4292/23318/57472/26986/255967/4849/29883/55095/246175	14
219	GO:0000470	maturation of LSU-rRNA	14/3137	28/18800	4.8614e-05	0.00135919	0.00109612	4839/6130/55651/26156/4736/55759/117246/285855/4809/84154/9875/23246/79707/84549	14
220	GO:0000381	regulation of alternative mRNA splicing, via spliceosome	23/3137	60/18800	4.91286e-05	0.00136734	0.00110269	84081/8087/10521/8241/23543/91746/9967/3191/6427/7072/58517/6431/10656/6434/9513/5978/3192/5725/27316/10657/4154/3178/10179	23
221	GO:0016052	carbohydrate catabolic process	45/3137	152/18800	5.07284e-05	0.00140038	0.00112934	9611/5223/2821/51071/5315/6774/2720/8604/4967/3098/5499/11164/5836/339123/3091/2597/28964/84750/2582/2023/351/5571/6652/9759/5213/2026/5226/221937/402/226/4041/9821/3099/3607/3939/3643/950/10825/178/9942/5214/26137/2526/4609/5563	45
222	GO:0048863	stem cell differentiation	58/3137	211/18800	5.07733e-05	0.00140038	0.00112934	8091/309/9698/5717/9221/553115/4488/11137/3911/6774/10443/26147/170506/4254/54910/51755/6591/860/4054/5610/3091/9739/3313/657/6469/11051/5591/79918/4851/10509/6949/59349/1947/5978/3192/56339/23376/6722/10413/4040/84541/54517/6608/83959/8482/6660/1021/2335/3720/4072/5594/124540/23603/2263/4780/678/9965/6662	58
223	GO:0051258	protein polymerization	72/3137	277/18800	5.17358e-05	0.00142053	0.00114559	7417/2288/4733/136319/829/55835/10092/2475/5581/22919/8440/2879/6712/8195/121441/58526/28964/1730/55125/3320/830/5756/51466/9897/10552/1627/9113/3925/9873/55755/54434/27229/8851/10435/2017/440145/10059/387/57580/10048/284001/10426/24139/4131/2258/23242/402/253260/5217/4233/2241/93663/84100/23122/51429/6249/8522/157922/80206/23191/55243/51199/8976/3093/163782/8874/54942/89795/8936/56907/81553/64223	72
224	GO:0072522	purine-containing compound biosynthetic process	56/3137	202/18800	5.25445e-05	0.00143629	0.0011583	10606/517/5471/471/7040/159/8604/80347/9524/8833/132/2618/4860/204/47/6901/4507/100/30968/1738/23305/4846/2023/2181/79071/79646/3615/271/27109/2182/109/4522/55276/5634/11332/1737/10201/3251/516/1633/441024/51144/226/9551/51703/31/60481/7415/10165/5198/5163/4609/136/5538/4907/205	56
225	GO:0006735	NADH regeneration	3137-08-01	11/18800	6.09395e-05	0.00164376	0.00132561	3098/2023/5213/2026/221937/3099/3607/5214	8
226	GO:0061621	canonical glycolysis	3137-08-01	11/18800	6.09395e-05	0.00164376	0.00132561	3098/2023/5213/2026/221937/3099/3607/5214	8
227	GO:0061718	glucose catabolic process to pyruvate	3137-08-01	11/18800	6.09395e-05	0.00164376	0.00132561	3098/2023/5213/2026/221937/3099/3607/5214	8
228	GO:1901653	cellular response to peptide	89/3137	361/18800	6.20729e-05	0.00166698	0.00134434	5781/51274/9349/6464/5905/5315/6774/5447/328/64710/7431/3716/2101/990/9475/23484/55023/5295/890/23371/255738/207/1445/57727/5591/55777/6667/8914/27131/26060/2308/114882/9181/599/351/5286/5786/6093/5140/2729/5621/5771/55532/677/857/490/1176/4790/4131/2549/7532/3416/9847/51043/10890/5747/143686/4363/4644/6653/2241/9882/1663/3638/2852/3177/3643/4193/23191/5327/29904/23235/10392/3481/10999/2887/23038…	89
229	GO:0071897	DNA biosynthetic process	54/3137	194/18800	6.29086e-05	0.00168205	0.00135649	143/23293/55651/3183/5428/84296/8550/56897/5984/4931/22890/1736/5394/10728/23381/7203/92345/9837/5425/3320/54552/7013/79960/9100/3326/3978/5422/84289/7486/55226/3181/25913/54433/3184/3192/5427/9767/26272/659/1602/5609/4361/201973/5424/54107/3980/28984/9768/7415/23338/5594/2264/4609/3178	54
230	GO:0032259	methylation	92/3137	376/18800	6.35492e-05	0.00169179	0.00136434	4839/80854/3054/23028/4800/55209/11137/79872/51611/26097/55006/96764/4302/26147/7469/53615/63925/3276/2091/51574/5110/54790/54815/4297/7172/84193/94104/9739/23463/79813/4802/54093/639/64863/117246/79918/1788/1786/55729/51603/5929/2107/84661/58508/8085/24140/79723/55621/84705/10445/9869/114826/8731/84148/151194/29104/10419/30827/56339/4234/56980/23476/196074/63892/55183/10196/22976/6839/127253/158…	92
231	GO:0034968	histone lysine methylation	39/3137	127/18800	6.51009e-05	0.0017256	0.00139161	80854/3054/23028/4800/55209/11137/4302/26147/7469/63925/54790/4297/84193/9739/79813/4802/54093/79918/1786/5929/84661/58508/8085/79723/10445/9869/84148/29104/30827/23476/55183/22976/6839/51111/5079/3008/3720/57673/200424	39
232	GO:0016571	histone methylation	46/3137	158/18800	6.61668e-05	0.00174629	0.0014083	80854/3054/23028/4800/55209/11137/26097/4302/26147/7469/63925/3276/2091/54790/4297/84193/94104/9739/79813/4802/54093/79918/1786/5929/84661/58508/8085/79723/10445/9869/84148/29104/10419/30827/23476/55183/22976/6839/51111/5079/10664/10498/3008/3720/57673/200424	46
233	GO:0001649	osteoblast differentiation	64/3137	241/18800	6.67087e-05	0.00174836	0.00140996	4488/3376/79697/10514/468/3183/10979/2254/2101/2091/26156/25937/6591/860/657/207/6469/6497/1291/3295/249/1051/1213/103/25842/4851/57003/7171/1660/23051/5978/3192/9188/23376/659/51430/5701/865/93/10413/27316/4041/5747/5727/3572/7290/6608/8482/3726/23314/1021/10492/22800/2194/3481/654/3727/2697/2263/222663/115908/6662/1591/3371	64
234	GO:0043631	RNA polyadenylation	19/3137	46/18800	6.68162e-05	0.00174836	0.00140996	2926/79882/6829/51585/11044/55149/91746/87178/81608/11051/351/10914/26986/79869/8189/53981/11052/167153/6626	19
235	GO:0006405	RNA export from nucleus	29/3137	85/18800	6.89385e-05	0.00179507	0.00144763	79228/26097/23293/7175/8888/91746/7248/79902/23381/57122/6428/9883/9972/1660/55795/8106/4869/3181/10212/11052/57510/80145/100101267/3267/10657/11260/5433/3087/3178	29
236	GO:1903320	regulation of protein modification by small protein conjugation or removal	65/3137	246/18800	6.91877e-05	0.00179507	0.00144763	6502/10253/6125/9320/11338/553115/9373/9349/23028/3309/23142/5581/51588/80762/54778/6224/64844/10318/10892/57178/55743/84259/9184/3091/3320/54552/207/1958/10054/1654/10363/3326/26354/29997/6659/2729/153769/3301/23077/4085/6478/9759/8878/6187/29979/857/819/26272/23376/9112/10196/22976/54726/2295/10210/3984/648/408/10075/80758/7415/7337/148022/80149/9532	65
237	GO:0006096	glycolytic process	28/3137	81/18800	7.0197e-05	0.00181357	0.00146255	9611/5223/2821/5315/6774/4967/3098/339123/3091/2597/28964/2023/351/5571/9759/5213/2026/221937/402/226/3099/3607/3939/3643/5214/26137/4609/5563	28
238	GO:0006090	pyruvate metabolic process	34/3137	106/18800	7.15782e-05	0.00184148	0.00148507	9611/5223/2821/5315/6774/4967/3098/339123/3091/2597/28964/1738/2023/351/5571/9759/5213/2026/4200/1737/221937/402/226/3099/3607/3939/3643/5214/7416/26137/5163/4609/5563/4199	34
239	GO:0048285	organelle fission	115/3137	493/18800	7.61732e-05	0.00194457	0.0015682	10051/64423/2175/4488/5885/23212/4733/9232/9126/891/811/55781/8086/7175/148479/5898/8678/90417/994/51434/11331/11044/80218/10735/23126/4292/55055/9735/64682/55743/990/9184/55023/675/23244/80821/4976/348654/9918/55125/7013/9897/146956/5810/23137/23259/9585/55755/9319/7917/3796/116138/5890/3833/10609/81620/440145/11200/10059/8379/55795/64793/9183/27030/387/8243/5719/4085/3192/55968/10419/7155/64105…	115
240	GO:0060828	regulation of canonical Wnt signaling pathway	68/3137	261/18800	7.62203e-05	0.00194457	0.0015682	59352/337867/2776/10856/1452/7040/9736/166/8607/2254/6789/7090/25937/5499/6206/219771/6591/9679/55681/65125/440193/54475/4038/5494/79960/1958/6469/22943/9113/1454/1654/4192/2308/2010/4851/6659/8629/27130/51339/10146/23240/6478/27303/857/4790/1956/10413/64750/55737/406/65981/1950/100113407/79718/9580/7415/25776/4163/1456/2263/6907/115908/100507050/3087/374946/55612/6662/7474	68
241	GO:0050686	negative regulation of mRNA processing	14/3137	29/18800	7.95858e-05	0.00200749	0.00161894	3190/79882/11338/6829/8241/6432/580/6431/10772/708/3181/5725/27316/8683	14
242	GO:0048638	regulation of developmental growth	82/3137	329/18800	7.97962e-05	0.00200749	0.00161894	6049/1808/9373/10939/6774/10038/8614/80014/1954/27230/150465/2254/6789/54910/8195/2803/5357/26281/5467/1848/23493/6259/9868/57154/51804/657/1627/207/23414/9113/25942/393/55777/5830/22902/2395/8851/351/4851/6647/23327/2017/10509/9043/23394/861/28982/7528/8531/55636/659/6722/23499/4131/2258/10413/7048/5727/27185/9686/23286/53335/6608/5802/3643/3984/9472/8482/23191/2335/10409/3720/3481/9962/2263/685…	82
243	GO:0016032	viral process	100/3137	418/18800	7.98227e-05	0.00200749	0.00161894	6520/60559/8091/8662/6510/4249/5093/6780/3054/1452/6597/5868/2589/23435/1605/821/64710/10318/3685/3276/93343/51574/23633/3312/905/9475/7301/57506/2060/5610/9217/3838/7812/64848/51534/23367/1654/10206/636/6667/3326/5702/103/8661/6895/22880/4851/1105/9972/26986/1660/9869/5987/51386/5978/9712/7841/7155/5725/7706/8664/857/6575/949/440026/4245/1939/3416/1956/7913/91782/6480/9830/7342/8665/55196/3609/3…	100
244	GO:0046390	ribose phosphate biosynthetic process	53/3137	191/18800	7.99981e-05	0.00200749	0.00161894	10606/517/5471/471/7040/159/8604/80347/9524/8833/132/2618/5836/1723/204/7371/47/6901/100/30968/1738/23305/2023/2181/79071/79646/3615/271/27109/2182/109/790/5634/11332/1737/10201/3251/516/51144/226/9551/51703/7086/31/60481/7415/10165/1503/5198/5163/4609/5538/205	53
245	GO:0034661	ncRNA catabolic process	18/3137	43/18800	8.3881e-05	0.00209634	0.00169059	118460/5394/5393/87178/53918/23318/51010/23016/23405/167153/11340/55596/10940/29102/80149/1787/10179/129563	18
246	GO:0042733	embryonic digit morphogenesis	22/3137	58/18800	8.57338e-05	0.00212605	0.00171455	4488/54928/64327/7289/26005/2768/657/4038/6469/4851/51098/28982/9742/6926/27077/4041/51776/27152/1889/2697/50515/7474	22
247	GO:0045862	positive regulation of proteolysis	90/3137	369/18800	8.57642e-05	0.00212605	0.00171455	5704/7341/23786/10399/1452/10221/6774/8301/10318/28951/10892/578/5700/55743/9475/23151/1075/57154/1855/23287/160418/207/1454/1654/3146/5702/7917/2023/29997/351/9647/54982/257364/10213/2729/23291/153769/387/5978/26577/51136/5705/7133/27166/29979/152503/857/112399/5701/25820/11236/8975/22900/5747/27185/25831/10541/8754/55070/9817/3329/2852/51429/4193/5706/1364/7023/1950/80758/2335/835/2192/4210/741…	90
248	GO:0030433	ubiquitin-dependent ERAD pathway	29/3137	86/18800	8.76029e-05	0.00216287	0.00174425	54431/10869/3309/9097/811/7184/821/7327/10206/7917/7993/10613/57003/201595/4121/7706/29979/857/10277/5706/54557/4189/23392/54788/7415/11124/4780/55432/202052	29
249	GO:0042255	ribosome assembly	23/3137	62/18800	8.91746e-05	0.00218407	0.00176134	4839/55299/6125/51388/6128/23212/27341/79631/6175/6134/51154/54475/1654/5591/6122/708/29997/84154/23246/4869/83939/23195/102724159	23
250	GO:2000736	regulation of stem cell differentiation	23/3137	62/18800	8.91746e-05	0.00218407	0.00176134	11137/6774/10443/170506/51755/4054/5610/9739/3313/11051/5591/4851/5978/3192/56339/10413/54517/83959/6660/1021/4780/678/6662	23
251	GO:0006757	ATP generation from ADP	28/3137	82/18800	8.97964e-05	0.00219053	0.00176655	9611/5223/2821/5315/6774/4967/3098/339123/3091/2597/28964/2023/351/5571/9759/5213/2026/221937/402/226/3099/3607/3939/3643/5214/26137/4609/5563	28
252	GO:0002562	somatic diversification of immune receptors via germline recombination within a single locus	25/3137	70/18800	9.23101e-05	0.00223405	0.00180165	7040/6932/80762/118460/4292/4436/7158/51010/5591/2956/3146/9730/7528/55183/79915/7518/22976/4683/51111/121260/3329/7037/9466/6929/7374	25
253	GO:0016444	somatic cell DNA recombination	25/3137	70/18800	9.23101e-05	0.00223405	0.00180165	7040/6932/80762/118460/4292/4436/7158/51010/5591/2956/3146/9730/7528/55183/79915/7518/22976/4683/51111/121260/3329/7037/9466/6929/7374	25
254	GO:0044262	cellular carbohydrate metabolic process	73/3137	287/18800	9.72629e-05	0.00234465	0.00189084	9611/5223/57223/1353/5257/54928/6774/2720/2585/8604/2997/5581/27235/3098/10678/10728/5499/5836/6095/8445/3417/28964/5255/207/1196/3613/5501/2308/55657/2132/3612/5771/3340/6652/9759/5213/5226/64768/57001/221937/3572/9821/3099/2648/3607/3037/5210/2852/34/3643/3418/950/57486/5209/83931/3705/8871/10447/9677/6120/178/9942/3481/10020/3706/3038/84912/5163/7874/3667/2632/23262/4923	73
255	GO:0043968	histone H2A acetylation	3137-12-01	23/18800	0.000100034	0.00240199	0.00193709	60/9643/10856/55257/8607/54556/26122/57634/8295/8089/10524/54799	12
256	GO:0010720	positive regulation of cell development	75/3137	297/18800	0.000100937	0.0024142	0.00194693	4076/23028/7040/10221/5604/7976/811/2475/284403/1954/1605/10979/170506/63925/27067/2803/3091/10494/1627/6469/5591/5501/4192/26039/85458/22902/5991/708/23013/4851/23405/23394/133308/7516/4673/57580/10419/7133/5361/6239/9253/23376/5176/659/6722/23499/4131/5881/3572/27185/5803/3037/6608/2852/65981/3984/8482/23191/51188/51199/2335/84079/23129/29904/26230/8874/11141/3706/4124/6790/2043/80005/4609/7804…	75
257	GO:0008033	tRNA processing	38/3137	125/18800	0.000101875	0.00242715	0.00195738	2926/55006/84881/11102/11157/1653/142940/56986/55623/11062/80324/54974/55644/138716/24140/55621/84705/80746/55226/64118/4234/63892/112858/127253/158234/54920/6894/16/54517/9692/79828/8270/64172/134637/10940/91801/1787/60487	38
258	GO:0032535	regulation of cellular component size	86/3137	351/18800	0.000102979	0.00244395	0.00197092	6049/1808/23028/79714/136319/829/10092/5868/57679/9948/8301/2475/5581/1954/23108/4478/150465/7248/8440/54910/6712/8195/2803/5357/84335/5499/7410/57521/6259/11034/11194/830/5756/51466/9897/10552/1627/9113/25942/9873/393/3326/1182/22902/54434/8851/10435/2017/10509/23394/387/79890/659/6722/23499/4131/2258/253260/114908/9821/27185/5217/2241/93663/1185/5802/51520/11113/51429/3984/8482/80206/23191/5524…	86
259	GO:0050767	regulation of neurogenesis	88/3137	361/18800	0.000104302	0.00245616	0.00198077	4076/6049/23028/5108/7040/5604/7976/2475/284403/1954/1605/170506/7533/63925/54910/27067/2803/9921/23493/6259/3091/10494/657/4038/1627/5530/6469/6497/5501/393/4192/26039/85458/22902/23013/8851/4851/10509/23405/23394/7516/5978/4673/10419/7133/5361/55636/9253/23376/5176/659/6722/23499/4131/2258/10413/3572/27185/5803/6653/1745/406/6608/5802/2852/65981/3984/8482/23191/51188/51199/2335/84079/23129/2990…	88
260	GO:0008361	regulation of cell size	50/3137	179/18800	0.000104749	0.00245616	0.00198077	6049/1808/23028/79714/136319/2475/1954/23108/4478/150465/7248/54910/2803/84335/7410/57521/6259/11194/1627/25942/393/3326/1182/22902/8851/2017/10509/23394/387/659/6722/23499/4131/2258/114908/9821/27185/1185/5802/51520/3984/8482/23191/3783/2335/23038/6557/374946/7474/23105	50
261	GO:0007007	inner mitochondrial membrane organization	17/3137	40/18800	0.000104778	0.00245616	0.00198077	10939/137392/10989/4580/55750/4976/9868/3313/6901/10651/26520/79568/158234/79135/57143/84303/4609	17
262	GO:0048025	negative regulation of mRNA splicing, via spliceosome	3137-11-01	20/18800	0.000105098	0.00245616	0.00198077	3190/11338/8241/6432/6431/10772/708/3181/5725/27316/8683	11
263	GO:0006356	regulation of transcription by RNA polymerase I	15/3137	33/18800	0.000105743	0.00246185	0.00198536	7343/11137/6597/468/2475/23160/55127/4691/29997/55646/23133/64768/25926/1663/56919	15
264	GO:0060996	dendritic spine development	30/3137	91/18800	0.000106713	0.002475	0.00199597	4076/84298/170506/8440/27067/55236/9922/1855/10152/1627/653464/50807/8851/23380/10196/5597/27185/9762/5802/65981/8976/29904/7337/547/3706/2043/51225/7804/23105/25791	30
265	GO:0009260	ribonucleotide biosynthetic process	51/3137	184/18800	0.000111333	0.00257243	0.00207454	10606/517/5471/471/7040/159/8604/80347/9524/8833/132/2618/1723/204/7371/47/6901/100/30968/1738/23305/2023/2181/79071/79646/3615/271/27109/2182/109/790/5634/11332/1737/10201/3251/516/51144/226/9551/51703/31/60481/7415/10165/1503/5198/5163/4609/5538/205	51
266	GO:0140053	mitochondrial gene expression	33/3137	104/18800	0.000114777	0.00264204	0.00213067	23107/55037/26164/85476/55006/10128/60493/84881/55005/87178/5442/79072/6832/7019/23395/80324/64863/51021/708/55699/55278/10352/64968/9617/56652/124454/80222/54948/9692/79675/84340/133522/4528	33
267	GO:0009161	ribonucleoside monophosphate metabolic process	22/3137	59/18800	0.000115348	0.00264523	0.00213325	10606/5471/471/159/8833/132/2618/4860/1723/204/7371/100/51292/3615/271/790/5634/3251/9615/5198/4907/205	22
268	GO:0035967	cellular response to topologically incorrect protein	36/3137	117/18800	0.000116728	0.0026648	0.00214903	54431/55161/10399/3309/55658/468/8614/27230/8440/578/3312/5295/5610/3313/9217/1861/7917/9531/56886/10987/84899/8720/5771/23376/23456/6782/3329/4189/54788/7415/51283/4780/55432/595/1491/202052	36
269	GO:0048813	dendrite morphogenesis	41/3137	139/18800	0.000117072	0.0026648	0.00214903	4076/26012/8301/5911/23543/170506/7533/27067/1855/22903/10152/4038/1627/5530/26039/8851/23327/4891/3251/473/10196/10642/26258/9762/23043/65981/9201/4734/51188/8976/84079/29904/7337/11141/54942/547/3706/2043/51225/7804/25791	41
270	GO:0044843	cell cycle G1/S phase transition	66/3137	255/18800	0.00011887	0.00269571	0.00217396	6502/6241/26057/8454/25793/55835/6194/328/51322/11331/1876/1022/990/57521/25959/890/1977/8453/1871/207/79960/5530/9113/134353/1654/5591/26060/51603/7465/1981/10926/997/5932/55159/7325/301/11200/51339/8451/23133/10106/4678/29933/23476/1956/143384/163786/2273/5127/993/4193/5934/10657/28984/1021/835/144455/1104/1030/637/131405/4609/571/595/4330/138151	66
271	GO:0031507	heterochromatin assembly	25/3137	71/18800	0.000120116	0.00271392	0.00218864	8091/11335/23028/7175/53615/25942/1788/1786/55729/22880/8085/90378/9869/23133/55183/5253/201161/6839/23347/55196/54107/10664/84456/57673/1028	25
272	GO:0031334	positive regulation of protein-containing complex assembly	53/3137	194/18800	0.00012428	0.00279767	0.00225618	7341/10399/4733/7040/2475/5581/22919/10979/4478/8440/578/647087/28964/9780/3320/54552/7013/51466/1654/50807/9873/55755/5908/1981/8851/10435/2017/81620/129293/387/388630/4131/402/253260/1015/5217/4233/2241/51429/6249/5706/7037/55243/51199/23514/7415/11124/89795/637/64223/55612/56919/8631	53
273	GO:0071375	cellular response to peptide hormone stimulus	74/3137	294/18800	0.000124891	0.00280112	0.00225896	5781/6464/5905/5315/6774/5447/328/64710/3716/2101/990/9475/23484/55023/5295/890/23371/255738/207/1445/57727/5591/55777/6667/27131/26060/2308/114882/5286/5786/6093/5140/2729/5771/55532/677/857/490/1176/4790/4131/2549/7532/3416/9847/51043/10890/5747/143686/4644/6653/2241/9882/3638/2852/3177/3643/23191/5327/29904/23235/3481/10999/2887/23038/4780/2200/3667/4609/6720/23433/5305/2706/8412	74
274	GO:0010769	regulation of cell morphogenesis involved in differentiation	31/3137	96/18800	0.00012733	0.00284541	0.00229468	4076/811/10979/170506/27067/55920/1627/5591/4192/26039/708/57580/6239/81848/5881/5747/3037/6480/65981/51188/84079/29904/2192/8874/11141/3706/23603/55435/2043/80005/7804	31
275	GO:0030177	positive regulation of Wnt signaling pathway	42/3137	144/18800	0.000128447	0.00285993	0.00230639	59352/7040/6597/9736/8607/2254/6206/9679/65125/54475/5494/6469/22943/1454/1654/6497/85458/10927/6659/8629/51339/857/23499/4790/1956/10413/64750/27185/55737/1457/406/65981/1950/79718/7415/55959/1456/55789/2263/6907/3087/7474	42
276	GO:0000154	rRNA modification	16/3137	37/18800	0.000130064	0.00288544	0.00232696	4839/55006/55651/84881/1736/2091/92345/117246/113000/55226/54433/196074/79922/10436/27292/91893	16
277	GO:0007098	centrosome cycle	39/3137	131/18800	0.000136608	0.00301968	0.00243522	899/5108/55835/284403/7840/26005/7514/9475/221908/26973/675/9851/348654/55125/10432/55755/4957/1107/64793/7516/11190/55226/4869/4591/55968/284001/402/4659/2648/11127/163786/54801/51199/55722/9768/9662/93323/6790/9525	39
278	GO:0021537	telencephalon development	64/3137	247/18800	0.000144421	0.00318091	0.00256524	6513/1459/51377/471/23028/284403/4967/57178/7248/8195/55236/2618/79143/25987/6259/3091/84678/22903/23287/22803/653464/6469/6497/84750/4192/5830/85458/8851/23322/23380/6434/387/23035/57688/23353/55636/9253/3251/6722/3912/2258/1956/167153/10642/27185/2648/26258/5079/1745/6608/56949/4781/8482/1021/51199/317762/1767/10579/374946/6506/54407/7474/7804/238	64
279	GO:0002200	somatic diversification of immune receptors	27/3137	80/18800	0.000148842	0.00325487	0.00262489	7040/6932/80762/118460/8888/4292/4436/7158/51010/5591/2956/3146/103/9730/7528/55183/79915/7518/22976/4683/51111/121260/3329/7037/9466/6929/7374	27
280	GO:0045814	negative regulation of gene expression, epigenetic	27/3137	80/18800	0.000148842	0.00325487	0.00262489	8091/11335/23028/7175/53615/25942/1788/1786/55729/22880/8085/90378/9869/23133/5987/55183/5253/201161/6839/23347/55196/54107/10664/648/84456/57673/1028	27
281	GO:0010508	positive regulation of autophagy	40/3137	136/18800	0.00015077	0.00328112	0.00264606	25793/6829/8678/51322/7248/5049/201292/3064/3091/29110/23367/10206/92140/3146/10645/2308/9531/5286/6093/55072/5987/79156/401548/23376/340061/143686/9830/10524/79443/23677/8131/4210/148022/10392/80149/7416/53373/5563/5305/5291	40
282	GO:0031023	microtubule organizing center organization	42/3137	145/18800	0.000152055	0.00328112	0.00264606	899/5108/55835/284403/7840/26005/7514/9475/221908/26973/675/9851/348654/55125/10432/55755/4957/1107/64793/23291/7516/11190/55226/4869/4591/55968/284001/402/124093/4659/2648/11127/163786/23122/54801/51199/55722/9768/9662/93323/6790/9525	42
283	GO:0016447	somatic recombination of immunoglobulin gene segments	22/3137	60/18800	0.000153686	0.00328112	0.00264606	7040/80762/118460/4292/4436/7158/51010/5591/2956/7528/55183/79915/7518/22976/4683/51111/121260/3329/7037/9466/6929/7374	22
284	GO:0046824	positive regulation of nucleocytoplasmic transport	22/3137	60/18800	0.000153686	0.00328112	0.00264606	7040/55781/7175/23435/51496/57506/5295/5494/6469/3326/2010/9531/1660/64328/1894/11052/10541/6608/3843/10657/4734/80149	22
285	GO:0033045	regulation of sister chromatid segregation	25/3137	72/18800	0.000155142	0.00328112	0.00264606	5885/9232/891/55781/7175/8678/51434/55055/9735/64682/55743/990/9184/348654/55755/9319/81620/8379/55795/9183/4085/3192/25906/10783/8697	25
286	GO:0043966	histone H3 acetylation	25/3137	72/18800	0.000155142	0.00328112	0.00264606	23326/8888/26009/10629/10626/7994/4297/675/79960/55689/25942/117143/84289/6871/8464/84148/112869/9767/8295/2648/54107/27097/23522/23338/6877	25
287	GO:1905818	regulation of chromosome separation	25/3137	72/18800	0.000155142	0.00328112	0.00264606	1459/5885/9232/891/55781/7175/51434/55055/9735/64682/55743/990/9184/348654/55755/9319/81620/8379/55795/9183/4085/25906/10783/1457/8697	25
288	GO:1901652	response to peptide	113/3137	491/18800	0.000155551	0.00328112	0.00264606	6513/5781/51274/9349/6464/5905/5315/6774/5447/2475/8614/328/1605/64710/7431/7248/3716/2101/7425/4048/10626/990/9475/23484/55023/22937/87178/5295/890/6431/23371/255738/207/1958/1445/57727/5591/55777/6667/8914/27131/26060/2308/114882/9181/599/351/4851/5286/5786/301/6093/5140/2729/5621/5771/55532/1537/677/857/5176/490/1176/4790/4131/2549/7532/3416/9847/25948/51043/10890/4040/5747/55914/143686/4363/4…	113
289	GO:0006047	UDP-N-acetylglucosamine metabolic process	3137-08-01	12/18800	0.000155938	0.00328112	0.00264606	1798/2673/4245/6675/23443/64841/10020/9945	8
290	GO:0021670	lateral ventricle development	3137-08-01	12/18800	0.000155938	0.00328112	0.00264606	51377/25987/84678/23322/9253/5079/1021/1767	8
291	GO:1900152	negative regulation of nuclear-transcribed mRNA catabolic process, deadenylation-dependent decay	3137-08-01	12/18800	0.000155938	0.00328112	0.00264606	11044/7812/26986/1660/3184/3192/10642/10492	8
292	GO:0010389	regulation of G2/M transition of mitotic cell cycle	31/3137	97/18800	0.000157587	0.00329318	0.00265579	8091/5885/891/994/65123/29086/55743/57099/990/641/55920/80174/25942/8883/29997/351/5890/29933/23476/51347/4361/4683/58493/2273/84142/993/5884/6790/595/900/9525	31
293	GO:0051304	chromosome separation	31/3137	97/18800	0.000157587	0.00329318	0.00265579	1459/5885/9232/891/55781/7175/51434/4292/55055/9735/64682/55743/990/9184/348654/146956/55755/9319/56916/81620/8379/55795/9183/4085/7155/25906/10783/1457/23397/8697/129563	31
294	GO:1901989	positive regulation of cell cycle phase transition	37/3137	123/18800	0.000158606	0.00330322	0.00266388	6241/26057/55835/891/994/51434/328/11331/5514/990/57521/55920/207/80174/134353/1654/25942/1981/351/5890/81620/7325/301/11200/8451/4869/23276/23476/79915/1956/163786/993/4193/28984/8697/595/9525	37
295	GO:0000280	nuclear division	104/3137	446/18800	0.000166361	0.00345298	0.00278465	10051/2175/4488/5885/23212/4733/9232/9126/891/811/55781/8086/7175/148479/8678/90417/994/51434/11331/11044/80218/10735/23126/4292/55055/9735/64682/55743/990/9184/55023/675/23244/348654/9918/55125/7013/9897/146956/5810/23137/9585/55755/9319/7917/3796/116138/5890/3833/10609/81620/440145/11200/8379/55795/64793/9183/27030/387/8243/5719/4085/3192/55968/10419/7155/64105/23047/10300/25906/83540/23353/107…	104
296	GO:0006378	mRNA polyadenylation	18/3137	45/18800	0.000168959	0.00349505	0.00281859	2926/79882/6829/51585/55149/91746/87178/81608/11051/351/10914/26986/79869/8189/53981/11052/167153/6626	18
297	GO:0060560	developmental growth involved in morphogenesis	61/3137	234/18800	0.000170518	0.00350378	0.00282563	10253/65059/6049/1808/9373/84298/1954/150465/8904/54910/2803/6259/57154/1855/3320/51804/1627/6469/9968/25942/393/3326/22902/8851/351/4851/23327/2017/10509/9043/23394/5361/659/6722/23499/4131/2258/23242/10413/7048/27185/53335/5802/3984/9201/8482/214/23191/51199/2335/9962/8936/2263/6790/6857/51760/374946/6662/7474/23105/23025	61
298	GO:2000278	regulation of DNA biosynthetic process	36/3137	119/18800	0.000170525	0.00350378	0.00282563	143/23293/3183/84296/8550/5984/4931/1736/5394/10728/23381/7203/92345/9837/3320/54552/7013/79960/3326/84289/55226/3181/25913/3184/3192/9767/26272/659/1602/5609/28984/23338/5594/2264/4609/3178	36
299	GO:0048511	rhythmic process	74/3137	297/18800	0.00017509	0.00358553	0.00289155	9611/2776/11335/10399/3309/4800/10514/468/2475/23435/9967/5499/6095/9475/7301/4297/1958/1454/5591/5501/25942/2673/4192/6667/8914/26224/4846/8851/79723/10135/4791/3615/10059/1660/8451/4783/23394/23291/23077/55269/6478/3184/3192/10419/56339/83759/9612/5176/9112/59338/6839/6421/26258/1457/3037/406/7150/1364/3737/10075/83594/7079/835/7337/7071/9456/10062/3727/8242/7874/5971/6720/5563/4313	74
300	GO:0032434	regulation of proteasomal ubiquitin-dependent protein catabolic process	40/3137	137/18800	0.000179109	0.00365561	0.00294807	51377/7341/10399/1452/10221/9097/51322/28951/2768/7514/55743/1855/207/6469/1454/3326/7917/29997/369/2729/153769/29979/857/819/5887/23376/25820/25831/2295/4130/55070/9817/4193/3093/7415/4780/6790/7874/56893/9655	40
301	GO:0006164	purine nucleotide biosynthetic process	52/3137	192/18800	0.000181393	0.00368993	0.00297575	10606/517/5471/471/7040/159/8604/80347/9524/8833/132/2618/204/47/6901/100/30968/1738/23305/4846/2023/2181/79071/79646/3615/271/27109/2182/109/4522/5634/11332/1737/10201/3251/516/1633/441024/51144/226/9551/51703/31/60481/7415/10165/5198/5163/4609/136/5538/205	52
302	GO:0000959	mitochondrial RNA metabolic process	19/3137	49/18800	0.000182738	0.00370497	0.00298788	2926/55006/10128/60493/84881/87178/5442/79072/6832/7019/80324/64863/10352/56652/124454/80222/9692/79675/133522	19
303	GO:0006446	regulation of translational initiation	27/3137	81/18800	0.000188165	0.003762	0.00303387	8662/7175/468/2475/27161/8440/10209/8672/5499/1653/5610/7812/23367/1654/1975/1981/51247/23521/4869/8872/56339/253943/28969/10657/57409/5433/4528	27
304	GO:0006271	DNA strand elongation involved in DNA replication	3137-09-01	15/18800	0.000188622	0.003762	0.00303387	5984/9837/5425/3978/5422/4176/4173/54107/3980	9
305	GO:0007000	nucleolus organization	3137-09-01	15/18800	0.000188622	0.003762	0.00303387	9221/57602/23133/84172/5253/6839/1663/10436/57673	9
306	GO:0071025	RNA surveillance	3137-09-01	15/18800	0.000188622	0.003762	0.00303387	118460/5394/5393/53918/6832/51010/23016/55795/11340	9
307	GO:1902036	regulation of hematopoietic stem cell differentiation	3137-09-01	15/18800	0.000188622	0.003762	0.00303387	10443/5610/9739/3313/5591/56339/54517/1021/4780	9
308	GO:0006270	DNA replication initiation	16/3137	38/18800	0.000190064	0.00376912	0.00303961	51053/222229/56897/4175/990/8318/4999/997/5422/81620/4176/23595/4173/4683/23649/64318	16
309	GO:0042177	negative regulation of protein catabolic process	37/3137	124/18800	0.00019021	0.00376912	0.00303961	1459/6125/51377/10869/9349/9097/51322/64844/9491/79031/9860/6469/54971/3326/7917/3156/8263/29997/80011/55353/6093/23077/4085/819/1956/23450/4130/55737/1457/4194/28996/7079/51582/7078/7874/2043/5270	37
310	GO:0016575	histone deacetylation	31/3137	98/18800	0.000194116	0.00383411	0.00309202	9643/91748/53615/26009/817/54815/54531/5928/6497/55689/25942/10432/2005/6871/56916/1107/55809/5978/9759/112869/29115/9112/51043/6839/2648/6421/64426/10270/79718/6907/6720	31
311	GO:0140718	facultative heterochromatin assembly	14/3137	31/18800	0.000195225	0.00383885	0.00309585	23028/53615/1788/1786/55729/22880/90378/9869/23133/5253/6839/55196/84456/57673	14
312	GO:0042790	nucleolar large rRNA transcription by RNA polymerase I	3137-10-01	18/18800	0.000196237	0.00383885	0.00309585	11137/64425/6597/2475/4691/29997/6949/64768/25926/1663	10
313	GO:0046112	nucleobase biosynthetic process	3137-10-01	18/18800	0.000196237	0.00383885	0.00309585	10606/5471/2475/8833/2618/1723/100/790/3251/1503	10
314	GO:0030178	negative regulation of Wnt signaling pathway	48/3137	174/18800	0.000197019	0.00384188	0.00309828	337867/10399/10856/1452/166/2254/6789/7090/25937/6591/55681/25987/147495/440193/4038/57674/79960/1958/6469/22943/9113/10042/4192/2308/2010/4851/27130/129293/51339/10146/23240/388630/6478/27303/857/9686/100113407/9580/25776/4163/2887/115908/100507050/374946/55612/6662/7474/4188	48
315	GO:0048255	mRNA stabilization	21/3137	57/18800	0.000199364	0.00387526	0.0031252	1994/8241/3183/23435/11044/9967/1153/2521/7812/23367/26986/1660/23185/3184/3192/8531/10949/7186/10642/10492/8148	21
316	GO:0006091	generation of precursor metabolites and energy	113/3137	494/18800	0.000200435	0.00388375	0.00313205	9611/5223/2821/4698/1353/51071/5257/5315/25796/10514/6774/891/5447/8604/2997/2475/4967/11331/3098/7425/10728/5499/5836/339123/8445/3417/4436/5467/79085/87178/1431/3091/2597/28964/9377/84883/6901/374291/5255/207/30968/9167/1738/5501/2673/29103/2395/2023/388753/29997/351/55847/3658/10105/5571/387/9759/10954/1537/27166/5213/2026/2108/4200/1737/5226/37/7385/3416/9650/10840/221937/10131/402/226/9551/3…	113
317	GO:0009165	nucleotide biosynthetic process	65/3137	255/18800	0.000213073	0.00411561	0.00331903	10606/6241/517/5471/471/7040/159/8604/80347/9524/8833/132/2618/4860/1723/204/7371/47/6901/100/30968/55191/1738/23305/4846/2023/2181/79071/10135/79646/3615/271/27109/2182/109/4522/790/5634/23057/11332/1737/10201/3251/516/1633/441024/51144/226/9551/102157402/51703/83594/31/60481/7415/10165/1503/5198/9519/5163/4609/136/5538/205/4199	65
318	GO:0007099	centriole replication	17/3137	42/18800	0.000215001	0.00411805	0.003321	55835/284403/7840/26005/221908/9851/55125/10432/55755/4869/4591/284001/2648/163786/55722/9662/9525	17
319	GO:0090503	RNA phosphodiester bond hydrolysis, exonucleolytic	17/3137	42/18800	0.000215001	0.00411805	0.003321	4848/5394/5393/23019/87178/22803/51010/57472/23016/25996/90459/255967/11340/29883/80149/246175/129563	17
320	GO:0060284	regulation of cell development	114/3137	500/18800	0.00021557	0.00411805	0.003321	4076/7132/6049/23028/5108/7040/10221/5604/7976/811/2475/284403/1954/1605/10979/170506/7533/63925/54910/27067/2803/9475/9921/23493/6259/3091/10494/55920/657/4038/1627/207/5530/6469/6497/5591/5501/393/4192/26039/85458/22902/5991/708/23013/8851/4851/10509/23405/6093/23394/133308/7516/5978/4673/57580/10419/7133/5361/55636/6239/9253/23376/5176/659/6722/23499/4131/2258/10413/81848/5881/3572/27185/5803/…	114
321	GO:0009152	purine ribonucleotide biosynthetic process	47/3137	170/18800	0.00021589	0.00411805	0.003321	10606/517/5471/471/7040/159/8604/80347/9524/8833/132/2618/204/47/6901/100/30968/1738/23305/2023/2181/79071/79646/3615/271/27109/2182/109/5634/11332/1737/10201/3251/516/51144/226/9551/51703/31/60481/7415/10165/5198/5163/4609/5538/205	47
322	GO:0071496	cellular response to external stimulus	76/3137	309/18800	0.000222274	0.00422665	0.00340858	6513/7132/10985/3309/136319/3920/10514/27327/166/468/8678/2475/1605/133746/7248/3992/578/27072/3312/8797/6591/57521/25959/5610/9780/26100/4521/255738/29103/2308/1981/9531/8805/64121/7486/23394/6721/2729/5571/659/23710/79726/6722/490/4790/81929/11133/6839/143686/9020/55270/5339/51520/9024/835/23235/8131/7071/654/80149/1030/5594/4780/5138/3178/3673/6506/6720/56270/8061/5563/6662/136/1591/54407/4330	76
323	GO:0035148	tube formation	43/3137	152/18800	0.000227407	0.00431088	0.00347651	7040/7976/23513/5898/7289/7248/6789/54910/4976/3091/84678/1855/51804/26160/6469/9968/9585/6497/4851/6659/80184/51098/4522/153572/23242/5727/25831/2648/5567/25902/1857/9421/4781/1950/5293/7849/2263/115908/131405/10913/5420/6662/7474	43
324	GO:2000113	negative regulation of cellular macromolecule biosynthetic process	69/3137	275/18800	0.000228803	0.00432395	0.00348705	4076/9698/8087/10399/6726/27327/811/7175/468/4848/23435/27161/11044/170506/7248/5393/23019/1153/4292/9475/87178/7072/1977/23318/55571/5610/2597/219988/7812/4691/51010/57472/23016/23367/1654/51247/3658/85451/6093/26986/255967/1660/23521/10643/26574/9513/3184/3192/56339/677/11236/11340/10642/253943/10644/54517/4849/3609/65981/340719/10492/29883/80149/55095/678/131405/5433/246175/129563	69
325	GO:0033047	regulation of mitotic sister chromatid segregation	18/3137	46/18800	0.000234622	0.00437391	0.00352734	5885/9232/891/7175/8678/55055/9735/9184/348654/55755/9319/81620/8379/55795/9183/4085/3192/25906	18
326	GO:0060966	regulation of gene silencing by RNA	18/3137	46/18800	0.000234622	0.00437391	0.00352734	9611/1994/9698/8087/7040/5604/6774/23369/5530/103/1981/6895/1660/9612/1956/57510/80149/131405	18
327	GO:0098534	centriole assembly	18/3137	46/18800	0.000234622	0.00437391	0.00352734	55835/284403/7840/26005/221908/9851/55125/10432/55755/4869/4591/284001/124093/2648/163786/55722/9662/9525	18
328	GO:0042278	purine nucleoside metabolic process	13/3137	28/18800	0.000234722	0.00437391	0.00352734	28992/132/4860/23463/4521/4507/100/55276/3251/221443/26258/9615/4907	13
329	GO:0048588	developmental cell growth	59/3137	227/18800	0.000235018	0.00437391	0.00352734	65059/6049/1808/9373/10038/84298/1954/150465/8904/54910/2803/6259/9868/57154/1855/3320/1627/25942/393/3326/22902/8085/8851/351/23327/2017/10509/9043/23394/7528/5361/659/6722/23499/4131/2258/23242/7048/27185/53335/5802/3984/9201/9472/8482/214/23191/51199/2335/9962/8936/6790/6857/51760/374946/6662/7474/23105/23025	59
330	GO:0010762	regulation of fibroblast migration	15/3137	35/18800	0.000237306	0.0044031	0.00355088	7040/5581/2768/55920/207/393/26060/79899/5747/117584/2241/9590/8874/23603/90355	15
331	GO:0006479	protein methylation	53/3137	199/18800	0.00024944	0.00459523	0.00370582	80854/3054/23028/4800/55209/11137/26097/4302/26147/7469/63925/3276/2091/5110/54790/4297/84193/94104/9739/23463/79813/4802/54093/79918/1788/1786/5929/2107/84661/58508/8085/79723/10445/9869/84148/151194/29104/10419/30827/23476/55183/10196/22976/6839/51111/5079/10664/10498/5870/3008/3720/57673/200424	53
332	GO:0008213	protein alkylation	53/3137	199/18800	0.00024944	0.00459523	0.00370582	80854/3054/23028/4800/55209/11137/26097/4302/26147/7469/63925/3276/2091/5110/54790/4297/84193/94104/9739/23463/79813/4802/54093/79918/1788/1786/5929/2107/84661/58508/8085/79723/10445/9869/84148/151194/29104/10419/30827/23476/55183/10196/22976/6839/51111/5079/10664/10498/5870/3008/3720/57673/200424	53
333	GO:0009132	nucleoside diphosphate metabolic process	38/3137	130/18800	0.000249912	0.00459523	0.00370582	9611/5223/2821/6241/5315/6774/4967/3098/11164/1723/339123/204/3091/2597/28964/2023/351/5571/9759/790/5213/2026/10201/221937/402/226/955/57089/3099/3607/3939/3643/5214/26137/4609/5563/4907/205	38
334	GO:1902373	negative regulation of mRNA catabolic process	23/3137	66/18800	0.00026379	0.00477987	0.00385473	1994/8241/3183/23435/11044/9967/1153/2521/7812/23367/26986/1660/23185/3184/3192/8531/10949/7186/3182/9704/10642/10492/8148	23
335	GO:0006611	protein export from nucleus	21/3137	58/18800	0.000263857	0.00477987	0.00385473	5781/5905/7040/811/7175/51496/23039/7514/580/57154/3313/5494/6672/2010/7295/9531/1434/64328/23214/57510/10541	21
336	GO:0006695	cholesterol biosynthetic process	21/3137	58/18800	0.000263857	0.00477987	0.00385473	2224/10682/5447/2222/1718/22937/47/3422/4597/10613/3156/6647/6307/8720/3157/4047/3638/1717/3930/6720/5563	21
337	GO:0032481	positive regulation of type I interferon production	21/3137	58/18800	0.000263857	0.00477987	0.00385473	5781/170506/57506/2597/9868/29110/3320/55703/1654/1660/10146/3654/340061/81844/3661/3329/148022/26137/85364/10622/56919	21
338	GO:1902653	secondary alcohol biosynthetic process	21/3137	58/18800	0.000263857	0.00477987	0.00385473	2224/10682/5447/2222/1718/22937/47/3422/4597/10613/3156/6647/6307/8720/3157/4047/3638/1717/3930/6720/5563	21
339	GO:1901838	positive regulation of transcription of nucleolar large rRNA by RNA polymerase I	3137-07-01	10/18800	0.000268307	0.00484615	0.00390818	11137/6597/2475/4691/64768/25926/1663	7
340	GO:1901293	nucleoside phosphate biosynthetic process	65/3137	257/18800	0.000269577	0.00485477	0.00391513	10606/6241/517/5471/471/7040/159/8604/80347/9524/8833/132/2618/4860/1723/204/7371/47/6901/100/30968/55191/1738/23305/4846/2023/2181/79071/10135/79646/3615/271/27109/2182/109/4522/790/5634/23057/11332/1737/10201/3251/516/1633/441024/51144/226/9551/102157402/51703/83594/31/60481/7415/10165/1503/5198/9519/5163/4609/136/5538/205/4199	65
341	GO:0046365	monosaccharide catabolic process	16/3137	39/18800	0.000272706	0.00489671	0.00394895	2720/8604/3098/11164/84750/2582/2023/5213/2026/221937/4041/3099/3607/9942/5214/2526	16
342	GO:0033119	negative regulation of RNA splicing	3137-12-01	25/18800	0.000277016	0.00495957	0.00399964	3190/11338/8241/6432/6431/10772/708/3181/5725/27316/58155/8683	12
343	GO:0030900	forebrain development	89/3137	376/18800	0.000280648	0.00500993	0.00404026	6513/1459/51377/471/23028/5108/10092/284403/4967/57178/63925/7248/8195/55236/2618/55681/7301/79143/25987/6259/3091/84678/22903/23287/22803/657/653464/6469/22943/6497/25942/84750/4192/5830/85458/8851/351/4851/23322/23380/6434/387/23035/3340/57688/7155/56339/23353/6926/55636/6935/7026/9253/3251/6722/3912/2258/1956/167153/5881/10642/27185/2648/26258/5079/1745/6608/56949/4781/9201/8482/4854/23314/102…	89
344	GO:0001824	blastocyst development	34/3137	113/18800	0.000285446	0.00508078	0.00409739	5704/6241/27341/10443/54663/84296/4848/23019/9837/675/53918/100/54475/9113/824/285855/5932/5890/6670/4678/6722/10413/4683/7004/2551/10436/56949/4849/9421/3726/79718/9654/25809/57820	34
345	GO:1990138	neuron projection extension	47/3137	172/18800	0.000289519	0.00513832	0.0041438	65059/6049/1808/9373/84298/1954/150465/8904/54910/2803/6259/57154/1855/3320/1627/25942/393/3326/22902/8851/23327/2017/10509/9043/23394/5361/659/6722/23499/4131/27185/53335/5802/3984/9201/8482/214/23191/2335/9962/8936/6790/6857/51760/374946/7474/23025	47
346	GO:0001510	RNA methylation	27/3137	83/18800	0.000295417	0.0052128	0.00420386	4839/79872/55006/96764/2091/51574/64863/117246/24140/55621/84705/8731/56339/4234/196074/63892/127253/158234/79922/6894/10436/79828/27292/91801/1787/60487/91893	27
347	GO:0090502	RNA phosphodiester bond hydrolysis, endonucleolytic	27/3137	83/18800	0.000295417	0.0052128	0.00420386	9790/65095/23212/27340/23293/8602/328/27161/11102/28987/23405/80746/23246/57523/2237/85463/79707/9271/55720/54059/84294/9692/10171/83594/10940/29102/80149	27
348	GO:0001825	blastocyst formation	17/3137	43/18800	0.000300734	0.00529136	0.00426722	27341/54663/4848/23019/100/54475/9113/285855/6670/6722/10413/7004/2551/4849/9421/3726/57820	17
349	GO:0070828	heterochromatin organization	26/3137	79/18800	0.00030856	0.00541351	0.00436572	8091/11335/80854/23028/7175/53615/25942/1788/1786/55729/22880/8085/90378/9869/23133/55183/5253/201161/6839/23347/55196/54107/10664/84456/57673/1028	26
350	GO:0006476	protein deacetylation	35/3137	118/18800	0.000317105	0.00554753	0.0044738	9643/91748/53615/26009/817/54815/54531/2339/5928/6497/55689/25942/10432/2005/6871/56916/1107/55809/5978/9759/112869/29115/23408/9112/51043/6839/2648/6421/64426/10270/161742/79718/6907/6720/5563	35
351	GO:0006268	DNA unwinding involved in DNA replication	3137-11-01	22/18800	0.000318497	0.005556	0.00448064	84296/4175/9401/9837/8318/641/7486/4176/4173/56652/3159	11
352	GO:0071230	cellular response to amino acid stimulus	25/3137	75/18800	0.000320527	0.00556087	0.00448457	26012/2475/1307/55004/57521/1291/824/1051/1788/1786/599/64121/2729/3184/6935/1956/3182/143686/53335/51520/23677/3843/56034/4313/2730	25
353	GO:0070849	response to epidermal growth factor	18/3137	47/18800	0.000321455	0.00556087	0.00448457	5781/7175/5782/8678/5335/90417/5151/6591/4691/207/1915/4176/677/1956/5594/678/4609/6662	18
354	GO:0072175	epithelial tube formation	39/3137	136/18800	0.000321501	0.00556087	0.00448457	7040/7976/23513/5898/7289/7248/6789/54910/4976/3091/84678/1855/51804/26160/9968/9585/6497/6659/80184/51098/4522/153572/23242/5727/25831/2648/5567/25902/1857/9421/1950/5293/7849/2263/115908/131405/5420/6662/7474	39
355	GO:1902893	regulation of miRNA transcription	21/3137	59/18800	0.000345928	0.00591711	0.00477186	7003/7040/6597/6774/5467/3091/657/1958/26354/6721/5978/7528/6722/688/2908/4781/2113/4609/6720/8061/6662	21
356	GO:0016078	tRNA catabolic process	3137-08-01	13/18800	0.000345962	0.00591711	0.00477186	5394/5393/51010/23016/23405/11340/10940/1787	8
357	GO:0061620	glycolytic process through glucose-6-phosphate	3137-08-01	13/18800	0.000345962	0.00591711	0.00477186	3098/2023/5213/2026/221937/3099/3607/5214	8
358	GO:0106074	aminoacyl-tRNA metabolism involved in translational fidelity	3137-08-01	13/18800	0.000345962	0.00591711	0.00477186	3376/23395/55699/80222/57176/16/51520/112487	8
359	GO:0006400	tRNA modification	28/3137	88/18800	0.000347962	0.00593475	0.00478608	55006/84881/142940/56986/55623/11062/80324/54974/55644/24140/55621/84705/55226/64118/4234/63892/127253/158234/54920/6894/16/54517/79828/64172/134637/91801/1787/60487	28
360	GO:0031570	DNA integrity checkpoint signaling	36/3137	123/18800	0.000348955	0.00593514	0.00478639	8091/5781/51322/5514/29086/4436/990/8318/7158/641/146956/5810/5591/8883/8914/29997/10116/55159/81620/11200/57646/8451/54962/26272/25896/51347/4361/4683/9656/51776/84142/4193/835/5884/595/900	36
361	GO:1900180	regulation of protein localization to nucleus	38/3137	132/18800	0.000350017	0.00593672	0.00478767	9221/7341/7040/7175/23435/10979/4931/1736/25937/51574/7203/57506/5295/25885/207/6469/9113/51569/25942/3326/9531/10445/9818/23607/1894/53371/26272/10413/6612/9258/6608/3843/7037/9201/80149/29969/55612/23650	38
362	GO:0001829	trophectodermal cell differentiation	3137-10-01	19/18800	0.000352391	0.00595641	0.00480355	4848/23019/100/6670/6722/10413/7004/4849/9421/3726	10
363	GO:0046620	regulation of organ growth	31/3137	101/18800	0.000353124	0.00595641	0.00480355	10038/80014/27230/2254/6789/26281/1848/23493/9868/657/207/23414/9113/2395/4851/6647/861/28982/7528/8531/10413/7048/9686/23286/6608/9472/10409/3720/3481/2263/7049	31
364	GO:0010464	regulation of mesenchymal cell proliferation	13/3137	29/18800	0.00036077	0.00606867	0.00489408	2254/657/6469/6935/4041/7048/6608/4781/5396/2263/4609/6662/7474	13
365	GO:0030326	embryonic limb morphogenesis	35/3137	119/18800	0.00037818	0.00632676	0.00510222	4488/54928/64327/1954/7289/2254/26005/2768/860/657/4038/6469/22943/6497/4851/23322/6468/51098/28982/9742/6926/55636/27077/4041/5727/51776/4154/5396/27152/5089/1889/2697/775/50515/7474	35
366	GO:0035113	embryonic appendage morphogenesis	35/3137	119/18800	0.00037818	0.00632676	0.00510222	4488/54928/64327/1954/7289/2254/26005/2768/860/657/4038/6469/22943/6497/4851/23322/6468/51098/28982/9742/6926/55636/27077/4041/5727/51776/4154/5396/27152/5089/1889/2697/775/50515/7474	35
367	GO:0016197	endosomal transport	59/3137	231/18800	0.000384217	0.00641025	0.00516955	23585/9146/51479/55658/57679/23513/8301/55111/25963/400/85377/7840/25938/93343/10490/51028/55004/23484/54520/2060/8677/9372/55317/51534/1213/27131/84661/55353/57182/9043/257364/63893/5987/8878/112936/23527/10890/4645/10807/30844/23023/91782/6653/55737/26258/51429/9201/23258/51201/84079/5870/7415/8411/9905/23603/7874/9525/6453/10079	59
368	GO:0032204	regulation of telomere maintenance	26/3137	80/18800	0.000385461	0.00641353	0.00517219	23293/3183/8550/170506/1736/5394/5514/23381/7203/92345/54552/7013/26354/55226/3181/25913/3184/3192/26272/5609/4361/4683/5594/7874/4609/3178	26
369	GO:1902850	microtubule cytoskeleton organization involved in mitosis	42/3137	151/18800	0.000395677	0.00656566	0.00529488	10253/4733/9126/891/8086/7175/284403/10735/6905/3064/1778/55125/55726/3925/5116/1213/55755/3796/3833/440145/11200/23291/9183/387/8243/4085/3192/55968/83540/64946/10783/3837/91782/23122/84142/7415/1104/10671/10579/2697/6790/9525	42
370	GO:0034502	protein localization to chromosome	29/3137	93/18800	0.000402491	0.00666069	0.00537151	5885/222229/10856/1736/23063/55055/9735/4436/80124/9184/7203/675/54552/7013/55920/23137/26354/81620/57082/9183/112869/25913/7518/91782/10664/23514/7415/3720/91272	29
371	GO:0099111	microtubule-based transport	52/3137	198/18800	0.000408637	0.00672023	0.00541953	5108/23095/10128/26985/27067/55112/3312/199953/4976/3064/3091/63915/1778/23287/26160/636/26958/5991/351/9531/6647/57539/6103/23291/51098/3192/8100/57584/23353/9742/8636/1176/4131/6421/11127/55686/79989/4130/26258/57576/55172/79443/22920/5870/1767/547/25809/8936/10749/667/5874/152110	52
372	GO:0018107	peptidyl-threonine phosphorylation	34/3137	115/18800	0.000409382	0.00672023	0.00541953	1459/10253/204851/7040/7443/2475/817/8445/9475/57521/65125/29110/207/5591/1981/8851/351/6093/9730/790/8476/7048/1457/161742/11113/1950/9149/28996/3093/10114/5594/55561/1116/7474	34
373	GO:0030518	intracellular steroid hormone receptor signaling pathway	34/3137	115/18800	0.000409382	0.00672023	0.00541953	9611/6502/2288/6294/6049/10521/23028/6597/811/23543/4848/11331/7533/57178/10728/23019/25959/79039/9113/51569/8085/387/55809/9612/23376/10413/406/56937/2852/2908/4734/10498/7337/133522	34
374	GO:0009124	nucleoside monophosphate biosynthetic process	17/3137	44/18800	0.00041456	0.00675093	0.00544429	10606/5471/471/159/8833/132/2618/1723/7371/100/3615/271/790/5634/3251/1633/5198	17
375	GO:0060147	regulation of post-transcriptional gene silencing	17/3137	44/18800	0.00041456	0.00675093	0.00544429	9611/1994/9698/8087/7040/5604/6774/23369/5530/103/1981/1660/9612/1956/57510/80149/131405	17
376	GO:1900368	regulation of post-transcriptional gene silencing by RNA	17/3137	44/18800	0.00041456	0.00675093	0.00544429	9611/1994/9698/8087/7040/5604/6774/23369/5530/103/1981/1660/9612/1956/57510/80149/131405	17
377	GO:0009166	nucleotide catabolic process	24/3137	72/18800	0.000418695	0.00680019	0.00548402	51071/11163/5151/4860/252969/100/6996/4913/11332/3251/57089/55270/9615/25961/83594/8930/7374/5152/7415/11165/10846/5138/4907/8622	24
378	GO:0005996	monosaccharide metabolic process	65/3137	261/18800	0.00042495	0.00688352	0.00555121	6513/2821/57223/1353/9446/468/2720/2585/8604/4122/27230/3098/5499/11164/6095/8445/5467/2597/207/1196/84750/2308/1374/2582/2023/10327/55657/145173/2729/5771/6652/55276/5213/2026/1737/5226/57001/221937/25948/226/4041/3099/2648/3607/5210/34/3643/57486/5209/10447/6515/10165/9942/3481/9962/4125/23038/84912/5214/4124/5163/7874/3667/2526/4609	65
379	GO:0106027	neuron projection organization	28/3137	89/18800	0.00042792	0.00691333	0.00557526	4076/170506/27067/5357/1855/10152/1627/8851/351/2017/5621/10196/4130/55737/9762/65981/3643/3675/8976/29904/7337/547/9456/3706/2043/51225/7804/25791	28
380	GO:0051306	mitotic sister chromatid separation	23/3137	68/18800	0.000432272	0.00694438	0.00560029	5885/9232/891/55781/7175/51434/55055/9735/64682/990/9184/348654/55755/9319/81620/8379/55795/9183/4085/25906/10783/8697/129563	23
381	GO:0009112	nucleobase metabolic process	14/3137	33/18800	0.000432817	0.00694438	0.00560029	10606/5471/23028/2475/8833/2618/1723/100/51292/790/3251/9615/1503/5594	14
382	GO:0001890	placenta development	41/3137	147/18800	0.000433244	0.00694438	0.00560029	899/5604/6194/8614/6789/5467/23493/2186/3091/100/207/639/1051/3326/26528/6647/6670/10935/677/7026/659/1956/5747/25831/8728/9394/10761/9421/113026/3726/56977/144455/3696/3481/5594/2263/2707/1028/8061/2706/4188	41
383	GO:0046037	GMP metabolic process	3137-12-01	26/18800	0.000436693	0.00698138	0.00563013	10606/5471/471/8833/132/2618/100/51292/3615/3251/9615/5198	12
384	GO:0061614	miRNA transcription	21/3137	60/18800	0.000449443	0.00716651	0.00577943	7003/7040/6597/6774/5467/3091/657/1958/26354/6721/5978/7528/6722/688/2908/4781/2113/4609/6720/8061/6662	21
385	GO:0071229	cellular response to acid chemical	27/3137	85/18800	0.000453463	0.00721183	0.00581598	26012/2475/1307/55004/57521/1291/824/1051/1788/1786/599/64121/2729/3184/6935/1956/3182/143686/5339/53335/51520/23677/3843/56034/4609/4313/2730	27
386	GO:0034620	cellular response to unfolded protein	30/3137	98/18800	0.000458379	0.00727112	0.0058638	54431/55161/10399/3309/468/8614/27230/8440/578/3312/5295/5610/3313/9217/9531/10987/84899/8720/5771/23376/23456/6782/3329/4189/7415/51283/4780/55432/595/1491	30
387	GO:0018022	peptidyl-lysine methylation	40/3137	143/18800	0.000474206	0.00750275	0.00605059	80854/3054/23028/4800/55209/11137/4302/26147/7469/63925/54790/4297/84193/9739/79813/4802/54093/79918/1786/5929/84661/58508/8085/79723/10445/9869/84148/151194/29104/30827/23476/55183/22976/6839/51111/5079/3008/3720/57673/200424	40
388	GO:1901800	positive regulation of proteasomal protein catabolic process	34/3137	116/18800	0.000487647	0.00769553	0.00620606	5704/7341/10399/1452/10221/28951/5700/55743/1855/160418/207/1454/5702/7917/29997/2729/153769/51136/5705/29979/857/5701/25820/8975/25831/55070/9817/4193/5706/7415/9532/4780/6790/9655	34
389	GO:0048608	reproductive structure development	99/3137	433/18800	0.000489726	0.00770846	0.00621649	7536/5781/2288/899/2175/3309/5604/6194/8614/4254/2254/578/6789/7425/8195/3417/4436/5467/7301/1718/23493/57122/675/2186/3091/4521/7812/51804/100/207/23414/2189/6469/639/3295/1051/3326/4846/26528/599/4851/6647/6670/10116/301/10935/4678/8531/6926/55636/677/7026/5176/25976/659/7022/131118/1956/1299/59338/5747/5727/25831/2295/8728/9394/10761/23598/3643/9421/113026/3726/56977/835/10409/144455/3696/7337…	99
390	GO:0009135	purine nucleoside diphosphate metabolic process	31/3137	103/18800	0.000515048	0.00806557	0.00650448	9611/5223/2821/5315/6774/4967/3098/339123/204/3091/2597/28964/2023/351/5571/9759/5213/2026/221937/402/226/3099/3607/3939/3643/5214/26137/4609/5563/4907/205	31
391	GO:0009179	purine ribonucleoside diphosphate metabolic process	31/3137	103/18800	0.000515048	0.00806557	0.00650448	9611/5223/2821/5315/6774/4967/3098/339123/204/3091/2597/28964/2023/351/5571/9759/5213/2026/221937/402/226/3099/3607/3939/3643/5214/26137/4609/5563/4907/205	31
392	GO:0002053	positive regulation of mesenchymal cell proliferation	3137-11-01	23/18800	0.000518754	0.00810289	0.00653458	2254/657/6469/4041/7048/6608/5396/2263/4609/6662/7474	11
393	GO:0021987	cerebral cortex development	33/3137	112/18800	0.000528459	0.00823347	0.00663988	6513/1459/471/23028/284403/57178/7248/8195/2618/79143/3091/22903/653464/84750/4192/5830/85458/8851/23380/6434/387/23353/3912/2258/1956/27185/5079/6608/56949/317762/10579/54407/7804	33
394	GO:1903008	organelle disassembly	35/3137	121/18800	0.000532461	0.00827478	0.00667319	1459/25793/7443/8678/11331/57602/987/53918/3064/3091/26100/6901/54463/51569/10645/2017/10059/6721/10193/8878/23376/23710/92399/1939/340061/9821/3099/10075/7415/84340/7416/4528/6720/56270/51506	35
395	GO:0006040	amino sugar metabolic process	16/3137	41/18800	0.000533981	0.00827738	0.00667529	140838/55907/1798/9469/2673/9215/4245/6675/23443/6480/64841/10020/6482/10007/1116/9945	16
396	GO:0006734	NADH metabolic process	13/3137	30/18800	0.000540008	0.00832864	0.00671663	8604/4967/3098/2023/5213/2026/221937/3099/3607/25961/83594/7415/5214	13
397	GO:0010847	regulation of chromatin assembly	13/3137	30/18800	0.000540008	0.00832864	0.00671663	23028/7175/25942/1786/55729/22880/90378/144108/9869/23133/5253/55196/84456	13
398	GO:0007004	telomere maintenance via telomerase	23/3137	69/18800	0.000547282	0.00839852	0.00677298	23293/55651/3183/8550/1736/5394/10728/23381/7203/92345/3320/54552/7013/3326/55226/25913/54433/3192/26272/5609/4361/5594/3178	23
399	GO:0016445	somatic diversification of immunoglobulins	23/3137	69/18800	0.000547282	0.00839852	0.00677298	7040/80762/118460/8888/4292/4436/7158/51010/5591/2956/7528/55183/79915/7518/22976/4683/51111/121260/3329/7037/9466/6929/7374	23
400	GO:0006165	nucleoside diphosphate phosphorylation	30/3137	99/18800	0.000554187	0.00844036	0.00680673	9611/5223/2821/5315/6774/4967/3098/339123/3091/2597/28964/2023/351/5571/9759/5213/2026/10201/221937/402/226/3099/3607/3939/3643/5214/26137/4609/5563/205	30
401	GO:0006984	ER-nucleus signaling pathway	17/3137	45/18800	0.000563674	0.00844036	0.00680673	55161/3309/468/8440/79794/22937/10613/57003/6721/8720/5771/83939/488/51043/3638/4780/6720	17
402	GO:0051985	negative regulation of chromosome segregation	17/3137	45/18800	0.000563674	0.00844036	0.00680673	5885/9232/891/7175/55055/9735/55743/9184/348654/55755/9319/81620/8379/55795/9183/4085/25906	17
403	GO:1905819	negative regulation of chromosome separation	17/3137	45/18800	0.000563674	0.00844036	0.00680673	5885/9232/891/7175/55055/9735/55743/9184/348654/55755/9319/81620/8379/55795/9183/4085/25906	17
404	GO:0043434	response to peptide hormone	93/3137	404/18800	0.000563809	0.00844036	0.00680673	6513/5781/6464/5905/5315/6774/5447/2475/8614/328/1605/64710/7248/3716/2101/7425/4048/10626/990/9475/23484/55023/22937/87178/5295/890/6431/23371/255738/207/1958/1445/57727/5591/55777/6667/27131/26060/2308/114882/5286/5786/301/6093/5140/2729/5771/55532/1537/677/857/490/1176/4790/4131/2549/7532/3416/9847/25948/51043/10890/4040/5747/143686/4644/6653/2241/9882/3638/2852/3177/3643/23191/7079/5327/29904…	93
405	GO:0000209	protein polyubiquitination	61/3137	244/18800	0.000564113	0.00844036	0.00680673	6502/64795/9320/6049/9373/8454/55658/26118/7326/80196/51434/54778/64844/64682/55743/23759/7327/580/57154/26145/7323/57674/1654/7064/23321/1161/7324/997/23327/84937/7325/55072/23291/63893/5987/10193/10393/26272/865/25820/54941/7186/81844/64750/25831/117584/2295/10210/9830/10277/4193/10075/4734/7322/257218/3093/7337/51283/642/8697/131405	61
406	GO:0003170	heart valve development	22/3137	65/18800	0.000565172	0.00844036	0.00680673	7132/7040/2475/6591/9475/23493/657/639/4846/4851/6659/6093/7133/659/7048/25831/53834/4194/4193/9782/5138/6662	22
407	GO:0010965	regulation of mitotic sister chromatid separation	22/3137	65/18800	0.000565172	0.00844036	0.00680673	5885/9232/891/55781/7175/51434/55055/9735/64682/990/9184/348654/55755/9319/81620/8379/55795/9183/4085/25906/10783/8697	22
408	GO:0016126	sterol biosynthetic process	22/3137	65/18800	0.000565172	0.00844036	0.00680673	2224/10682/5447/2222/1718/22937/47/3422/4597/10613/3156/6647/6307/8720/3157/6713/4047/3638/1717/3930/6720/5563	22
409	GO:0044784	metaphase/anaphase transition of cell cycle	22/3137	65/18800	0.000565172	0.00844036	0.00680673	5885/891/55781/7175/51434/55055/9735/64682/55743/990/9184/348654/55755/9319/81620/8379/55795/9183/4085/25906/10783/8697	22
410	GO:1903051	negative regulation of proteolysis involved in cellular protein catabolic process	22/3137	65/18800	0.000565172	0.00844036	0.00680673	1459/6125/51377/10869/9349/9097/51322/64844/9491/79031/6469/3326/7917/8263/29997/80011/819/4130/1457/28996/7874/2043	22
411	GO:1904589	regulation of protein import	21/3137	61/18800	0.000578897	0.0086243	0.00695507	9221/7341/7040/7175/23435/3312/57506/5295/9868/6469/51569/3326/9531/9818/1894/53371/6608/3843/80149/29969/55612	21
412	GO:0044272	sulfur compound biosynthetic process	41/3137	149/18800	0.000585203	0.00869708	0.00701376	9524/84245/10678/11046/47/9469/4507/1738/23305/6667/2950/10327/2181/79071/2132/4144/2729/26035/3340/2182/4522/1737/10090/494143/55501/441024/51144/4552/51703/31/84068/60481/6482/4780/5163/6506/51074/1491/50515/5538/2730	41
413	GO:0030522	intracellular receptor signaling pathway	65/3137	264/18800	0.000590093	0.00874395	0.00705156	9611/6502/2288/9698/26057/6294/6049/10521/23028/6597/6774/811/80196/23543/4848/11331/7533/57178/2101/10728/23019/23369/10626/6095/6591/5467/25959/79039/7182/9113/51569/63906/708/171023/8085/29997/8805/387/55809/55252/81570/7026/9612/23376/10413/54941/55914/131566/3661/2649/121260/406/56937/2852/2908/4792/4734/10498/7337/10062/133522/85364/6720/1591/4330	65
414	GO:1901292	nucleoside phosphate catabolic process	26/3137	82/18800	0.000591213	0.00874395	0.00705156	51071/11163/5151/11164/4860/252969/100/6996/4913/11332/3251/955/57089/55270/9615/25961/83594/8930/7374/5152/7415/11165/10846/5138/4907/8622	26
415	GO:0001503	ossification	96/3137	420/18800	0.000596746	0.00880452	0.00710041	5781/4488/3376/54928/7040/79697/10514/468/10682/3183/10979/170506/2254/2101/2091/26156/25937/6591/860/4054/3091/28964/657/4038/207/6469/22943/8817/6497/1291/3295/249/1051/4192/1213/103/25842/4851/6670/2132/57003/7171/1660/387/23051/5978/861/3192/4664/9188/23376/659/490/51430/55589/5701/865/1956/93/10413/55787/27316/4041/5747/5727/3572/7290/6608/8482/3726/23314/1021/10492/22800/7071/2194/3481/654/…	96
416	GO:0006007	glucose catabolic process	3137-10-01	20/18800	0.000599685	0.00882661	0.00711822	8604/3098/2023/5213/2026/221937/4041/3099/3607/5214	10
417	GO:1901532	regulation of hematopoietic progenitor cell differentiation	14/3137	34/18800	0.000623669	0.0090724	0.00731644	10443/170506/4254/22890/5610/9739/3313/11051/5591/4851/56339/54517/1021/4780	14
418	GO:0006513	protein monoubiquitination	25/3137	78/18800	0.00062478	0.0090724	0.00731644	553115/2175/8454/55658/51322/64844/6045/84678/7323/2189/7324/59349/2187/63893/29128/4591/7706/90850/2178/81844/84541/10210/56852/648/10075	25
419	GO:0061458	reproductive system development	99/3137	436/18800	0.000627783	0.0090724	0.00731644	7536/5781/2288/899/2175/3309/5604/6194/8614/4254/2254/578/6789/7425/8195/3417/4436/5467/7301/1718/23493/57122/675/2186/3091/4521/7812/51804/100/207/23414/2189/6469/639/3295/1051/3326/4846/26528/599/4851/6647/6670/10116/301/10935/4678/8531/6926/55636/677/7026/5176/25976/659/7022/131118/1956/1299/59338/5747/5727/25831/2295/8728/9394/10761/23598/3643/9421/113026/3726/56977/835/10409/144455/3696/7337…	99
420	GO:0031668	cellular response to extracellular stimulus	61/3137	245/18800	0.000631038	0.0090724	0.00731644	6513/10985/3309/3920/10514/27327/166/468/8678/2475/133746/7248/3992/27072/3312/6591/57521/25959/5610/26100/4521/255738/29103/2308/1981/8805/64121/7486/23394/6721/5571/659/23710/79726/6722/490/81929/11133/6839/143686/55270/5339/51520/9024/23235/8131/7071/80149/1030/5594/4780/3178/6506/6720/56270/8061/5563/136/1591/54407/4330	61
421	GO:0006002	fructose 6-phosphate metabolic process	3137-07-01	11/18800	0.000631201	0.0090724	0.00731644	3098/2673/5213/3099/6888/5214/9945	7
422	GO:0006020	inositol metabolic process	3137-07-01	11/18800	0.000631201	0.0090724	0.00731644	3613/3612/64768/3705/9677/3706/23262	7
423	GO:0006188	IMP biosynthetic process	3137-07-01	11/18800	0.000631201	0.0090724	0.00731644	10606/5471/471/2618/271/3251/5198	7
424	GO:0034427	nuclear-transcribed mRNA catabolic process, exonucleolytic, 3'-5'	3137-07-01	11/18800	0.000631201	0.0090724	0.00731644	9652/118460/5393/51010/23016/11340/129563	7
425	GO:0034975	protein folding in endoplasmic reticulum	3137-07-01	11/18800	0.000631201	0.0090724	0.00731644	54431/3309/811/2923/7184/821/56605	7
426	GO:0075522	IRES-dependent viral translational initiation	3137-07-01	11/18800	0.000631201	0.0090724	0.00731644	8662/7812/8661/5725/8664/1939/8665	7
427	GO:0010975	regulation of neuron projection development	98/3137	431/18800	0.000634839	0.00910332	0.00734138	4076/2288/26012/6049/23028/3309/25793/5604/5911/1954/170506/7533/7431/7248/5906/54910/27067/2803/25987/6259/10494/1855/5756/10152/4038/1627/207/5530/9860/22943/393/4192/26039/85458/22902/8851/23327/1123/10509/23394/387/27/10300/5361/5176/10090/659/6722/23499/4131/2258/23242/818/27185/6616/9762/53335/5802/23043/9024/65981/3984/8482/3675/950/23191/4734/51188/10498/51199/23258/2335/84079/23129/29904…	98
428	GO:0051298	centrosome duplication	24/3137	74/18800	0.000657344	0.00937261	0.00755854	899/55835/284403/7840/26005/7514/9475/221908/26973/675/9851/348654/55125/10432/55755/55226/4869/4591/284001/2648/163786/55722/9662/9525	24
429	GO:0060382	regulation of DNA strand elongation	3137-09-01	17/18800	0.000665048	0.00937261	0.00755854	51377/10856/8607/64710/79913/10445/25913/7528/125476	9
430	GO:0090231	regulation of spindle checkpoint	3137-09-01	17/18800	0.000665048	0.00937261	0.00755854	891/7175/348654/55755/81620/8379/55795/4085/25906	9
431	GO:0090266	regulation of mitotic cell cycle spindle assembly checkpoint	3137-09-01	17/18800	0.000665048	0.00937261	0.00755854	891/7175/348654/55755/81620/8379/55795/4085/25906	9
432	GO:1903504	regulation of mitotic spindle checkpoint	3137-09-01	17/18800	0.000665048	0.00937261	0.00755854	891/7175/348654/55755/81620/8379/55795/4085/25906	9
433	GO:0046939	nucleotide phosphorylation	30/3137	100/18800	0.000667176	0.00937261	0.00755854	9611/5223/2821/5315/6774/4967/3098/339123/3091/2597/28964/2023/351/5571/9759/5213/2026/10201/221937/402/226/3099/3607/3939/3643/5214/26137/4609/5563/205	30
434	GO:0010586	miRNA metabolic process	3137-12-01	27/18800	0.000667395	0.00937261	0.00755854	10521/27161/87178/23318/23405/4790/167153/57510/29102/80149/131405/129563	12
435	GO:0031445	regulation of heterochromatin assembly	3137-12-01	27/18800	0.000667395	0.00937261	0.00755854	23028/7175/25942/1786/55729/22880/90378/9869/23133/5253/55196/84456	12
436	GO:0120261	regulation of heterochromatin organization	3137-12-01	27/18800	0.000667395	0.00937261	0.00755854	23028/7175/25942/1786/55729/22880/90378/9869/23133/5253/55196/84456	12
437	GO:0006766	vitamin metabolic process	32/3137	109/18800	0.000682096	0.00954619	0.00769853	6513/9446/27249/81034/51588/6573/154807/6591/5467/5947/873/249/10327/326625/51293/2729/10797/25974/10560/4790/10196/441024/4363/4552/120227/686/60386/6515/29968/9962/5360/1591	32
438	GO:0000462	maturation of SSU-rRNA from tricistronic rRNA transcript (SSU-rRNA, 5.8S rRNA, LSU-rRNA)	15/3137	38/18800	0.000686706	0.00954619	0.00769853	9790/6202/65095/23212/27340/8602/23160/55127/55813/90121/55720/84294/10171/102724159/92797	15
439	GO:0006287	base-excision repair, gap-filling	3137-08-01	14/18800	0.000689109	0.00954619	0.00769853	5428/328/8505/54936/3978/2237/5424/3980	8
440	GO:0043101	purine-containing compound salvage	3137-08-01	14/18800	0.000689109	0.00954619	0.00769853	132/4860/4507/100/271/55276/3251/1633	8
441	GO:0051984	positive regulation of chromosome segregation	3137-08-01	14/18800	0.000689109	0.00954619	0.00769853	891/8678/990/55920/23137/81620/3192/56852	8
442	GO:0061615	glycolytic process through fructose-6-phosphate	3137-08-01	14/18800	0.000689109	0.00954619	0.00769853	3098/2023/5213/2026/221937/3099/3607/5214	8
443	GO:0021543	pallium development	45/3137	169/18800	0.000705004	0.00974433	0.00785832	6513/1459/471/23028/284403/4967/57178/7248/8195/55236/2618/79143/25987/3091/22903/22803/653464/84750/4192/5830/85458/8851/23380/6434/387/23035/23353/6722/3912/2258/1956/167153/10642/27185/26258/5079/1745/6608/56949/1021/317762/10579/54407/7804/238	45
444	GO:1902100	negative regulation of metaphase/anaphase transition of cell cycle	16/3137	42/18800	0.000730276	0.0100697	0.00812071	5885/891/7175/55055/9735/55743/9184/348654/55755/9319/81620/8379/55795/9183/4085/25906	16
445	GO:0070646	protein modification by small protein removal	46/3137	174/18800	0.000731834	0.0100697	0.00812071	51377/10869/9736/219333/9097/23326/64854/10318/9929/205564/7398/57602/29086/10629/80124/57478/26054/1861/9100/117143/171023/29997/10987/57646/10213/8464/112869/9960/8975/8295/54726/2648/23450/25862/8665/84142/23358/50813/27097/7415/80149/6877/7874/55432/57559/51633	46
446	GO:0007091	metaphase/anaphase transition of mitotic cell cycle	21/3137	62/18800	0.000739473	0.010152	0.00818709	5885/891/55781/7175/51434/55055/9735/64682/990/9184/348654/55755/9319/81620/8379/55795/9183/4085/25906/10783/8697	21
447	GO:0009267	cellular response to starvation	43/3137	160/18800	0.000744891	0.0101807	0.00821025	6513/10985/3309/3920/10514/27327/468/8678/2475/133746/3992/27072/3312/57521/5610/26100/255738/29103/2308/64121/7486/6721/5571/659/23710/79726/81929/11133/6839/143686/51520/9024/23235/8131/7071/80149/5594/4780/3178/6720/56270/5563/54407	43
448	GO:0035966	response to topologically incorrect protein	43/3137	160/18800	0.000744891	0.0101807	0.00821025	54431/55161/10399/3309/55658/468/8614/27230/8440/578/3312/5295/5610/3313/9217/3320/1861/3326/7917/9531/56886/10987/84899/8720/201595/3301/5771/23376/23456/6782/3329/22824/4189/54788/7415/51283/8988/4780/55432/23471/595/1491/202052	43
449	GO:0071383	cellular response to steroid hormone stimulus	52/3137	203/18800	0.000766083	0.0104445	0.00842301	9611/6502/2288/6294/6049/11335/10521/23028/6597/811/11057/23543/4848/11331/7533/57178/2101/10728/23019/3312/5467/25959/476/1977/79039/9113/51569/8085/301/387/55809/5978/3192/677/9612/23376/5176/490/10413/406/56937/2852/2908/7023/8725/4734/10498/5327/7337/133522/678/2706	52
450	GO:0006360	transcription by RNA polymerase I	19/3137	54/18800	0.000767605	0.0104445	0.00842301	7343/11137/64425/6597/468/2475/23160/55127/4691/25885/29997/55646/6949/23133/64768/25926/1663/9015/56919	19
451	GO:0036294	cellular response to decreased oxygen levels	41/3137	151/18800	0.000782681	0.0106261	0.00856939	10869/7428/468/2475/5581/8614/11331/7248/2030/6095/9475/5467/890/3091/207/1958/29923/1788/2023/29997/4851/79723/677/29979/112399/3654/6839/10525/4194/4193/28984/28996/29904/10397/4780/5163/2043/4609/571/5291/205	41
452	GO:0046825	regulation of protein export from nucleus	13/3137	31/18800	0.000789019	0.0106648	0.00860064	5781/5905/7175/51496/7514/580/5494/6672/2010/7295/9531/64328/10541	13
453	GO:1902751	positive regulation of cell cycle G2/M phase transition	13/3137	31/18800	0.000789019	0.0106648	0.00860064	891/994/55920/80174/25942/351/5890/4869/23476/79915/993/595/9525	13
454	GO:0062012	regulation of small molecule metabolic process	80/3137	342/18800	0.000804931	0.0108559	0.00875476	9611/5223/57223/1353/6774/5447/8604/5581/5499/339123/6095/6591/8445/5467/22937/3091/58526/28964/6901/207/1196/1958/4846/2308/1374/2023/10613/55657/351/6647/83752/51293/160760/301/8720/5571/5771/5978/9759/857/23408/9612/57001/37/4790/10196/221937/402/2648/3607/3638/2852/34/3643/57486/1717/10447/60481/3949/7415/3481/654/10999/10062/9056/23038/84912/26137/5163/7874/2264/3667/4609/6720/9965/5563/6662…	80
455	GO:0032386	regulation of intracellular transport	78/3137	332/18800	0.000812376	0.0109311	0.00881535	1459/5781/9221/7341/337867/5905/5108/7040/5604/55781/8086/7175/23435/4478/7905/51496/57602/7514/57506/5295/7327/580/1778/7323/255738/5494/6469/9585/6672/5116/5501/51569/3326/2010/22902/7295/8851/9531/9972/80184/1660/6721/55072/5621/9818/64328/1894/53371/79899/4131/11236/11052/9847/4659/4836/10541/23286/6653/55737/3638/6608/10113/9024/3843/10075/10657/4734/116150/51201/80149/5594/7874/55432/29969/…	78
456	GO:0006541	glutamine metabolic process	3137-11-01	24/18800	0.000814072	0.0109311	0.00881535	2746/5471/2744/8833/2673/790/26258/56954/1503/5198/9945	11
457	GO:0016579	protein deubiquitination	42/3137	156/18800	0.000819679	0.0109823	0.00885665	51377/10869/9736/219333/9097/23326/64854/10318/9929/7398/57602/29086/10629/80124/57478/9100/117143/171023/29997/10987/57646/10213/8464/112869/9960/8975/8295/54726/2648/23450/25862/8665/84142/23358/27097/7415/80149/6877/7874/55432/57559/51633	42
458	GO:0051568	histone H3-K4 methylation	23/3137	71/18800	0.000859221	0.0114869	0.00926363	3054/23028/4800/7469/63925/54790/4297/84193/9739/4802/54093/1786/5929/84661/58508/8085/10445/84148/30827/22976/3008/57673/200424	23
459	GO:0018210	peptidyl-threonine modification	35/3137	124/18800	0.000868188	0.0115563	0.00931962	1459/10253/204851/7040/2589/7443/2475/817/8445/9475/57521/65125/29110/207/5591/1981/8851/351/6093/9730/790/8476/7048/1457/161742/11113/1950/9149/28996/3093/10114/5594/55561/1116/7474	35
460	GO:1904375	regulation of protein localization to cell periphery	35/3137	124/18800	0.000868188	0.0115563	0.00931962	60/10399/7040/8301/5581/1605/5906/6809/5357/10490/64114/102/5295/2037/207/54585/1445/1213/25921/26060/29801/2181/5621/8878/27032/1956/25831/2852/10434/3675/51201/27237/51225/23433/116372	35
461	GO:0019320	hexose catabolic process	14/3137	35/18800	0.000881244	0.0117047	0.00943924	2720/8604/3098/84750/2582/2023/5213/2026/221937/4041/3099/3607/5214/2526	14
462	GO:0031397	negative regulation of protein ubiquitination	26/3137	84/18800	0.000887126	0.0117276	0.00945769	10253/6125/9320/11338/9373/9349/5581/6224/64844/9184/54552/207/6659/2729/153769/3301/4085/8878/857/819/23376/10196/3984/408/80758/9532	26
463	GO:0046785	microtubule polymerization	26/3137	84/18800	0.000887126	0.0117276	0.00945769	2288/4733/55835/22919/121441/28964/55125/3925/55755/27229/8851/440145/10048/284001/10426/24139/4131/2258/402/4233/23122/6249/157922/51199/8874/89795	26
464	GO:0071453	cellular response to oxygen levels	44/3137	166/18800	0.000888712	0.0117276	0.00945769	10869/7428/468/2475/5581/8614/11331/7248/2030/6095/9475/5467/890/3091/207/1958/29923/1788/2308/2023/29997/4851/79723/677/29979/857/112399/3654/6839/10525/4194/4193/28984/28996/29904/10397/4780/5163/2043/4609/84317/571/5291/205	44
465	GO:0006767	water-soluble vitamin metabolic process	21/3137	63/18800	0.000937096	0.012313	0.00992979	6513/9446/27249/81034/6573/249/10327/326625/51293/2729/10797/25974/10560/441024/4363/4552/686/60386/6515/29968/9962	21
466	GO:1902099	regulation of metaphase/anaphase transition of cell cycle	21/3137	63/18800	0.000937096	0.012313	0.00992979	5885/891/55781/7175/51434/55055/9735/55743/990/9184/348654/55755/9319/81620/8379/55795/9183/4085/25906/10783/8697	21
467	GO:0031577	spindle checkpoint signaling	15/3137	39/18800	0.000945456	0.0123834	0.00998662	891/7175/55055/9735/55743/9184/348654/55755/9319/81620/8379/55795/9183/4085/25906	15
468	GO:0097061	dendritic spine organization	25/3137	80/18800	0.000946504	0.0123834	0.00998662	4076/170506/27067/1855/10152/1627/8851/2017/5621/10196/55737/9762/65981/3643/3675/8976/29904/7337/547/9456/3706/2043/51225/7804/25791	25
469	GO:0031056	regulation of histone modification	46/3137	176/18800	0.000950822	0.0124134	0.0100108	57223/5531/9320/80854/3054/23028/10856/4800/55209/26097/4302/26147/7469/63925/8505/26009/817/6591/151987/4297/94104/4802/6497/55689/25942/1786/6871/10445/84148/112869/29115/23476/55183/22976/51043/6839/2648/84656/10270/5079/10664/408/9252/3720/3481/6720	46
470	GO:0051259	protein complex oligomerization	60/3137	244/18800	0.000967703	0.0125888	0.0101523	1994/6510/6241/54822/57679/55006/55144/5551/22890/2744/6789/3276/54968/87178/4976/2521/7158/284252/641/51466/30968/223/11051/54974/4144/90378/154881/10059/79147/5621/64375/79869/56652/1894/65987/3251/11052/64225/340061/226/27316/30844/144404/55737/3755/3737/31/57673/25776/348980/80149/9456/6857/51076/79047/6506/84869/51074/1491/138151	60
471	GO:0006790	sulfur compound metabolic process	79/3137	339/18800	0.000970158	0.0125888	0.0101523	9446/10539/54928/84191/2720/4967/9524/84245/2879/10678/64210/3417/11046/47/3313/6611/84188/23463/9469/4507/1738/23305/3295/6667/4597/2950/2395/10327/2181/79071/6647/2132/4144/2739/9953/51166/26873/2729/26035/3340/2182/4522/84836/3157/11332/25974/1737/10560/10090/2954/494143/55501/441024/51144/9391/4552/51703/191/686/2936/60386/31/84068/60481/8801/642/8459/6482/7849/4780/5163/6506/53405/51074/1491…	79
472	GO:0032869	cellular response to insulin stimulus	52/3137	205/18800	0.000973614	0.0125888	0.0101523	5781/6464/5315/64710/2101/55023/5295/23371/255738/207/57727/5591/6667/27131/26060/2308/114882/5286/5786/5140/2729/5771/677/490/1176/2549/7532/3416/9847/51043/10890/143686/4644/6653/2241/9882/3638/3177/3643/23191/29904/23235/3481/10999/2887/23038/3667/4609/6720/23433/5305/8412	52
473	GO:0071243	cellular response to arsenic-containing substance	3137-10-01	21/18800	0.000974444	0.0125888	0.0101523	9446/468/170506/1654/10105/7415/80149/4609/3178/54407	10
474	GO:0032200	telomere organization	43/3137	162/18800	0.000979333	0.0125888	0.0101523	23293/55651/3183/8550/328/170506/1736/5394/5514/10728/9401/23381/7203/92345/675/641/3320/54552/7013/23137/6672/5591/3326/26354/7486/55226/3181/25913/54433/3184/3192/2237/9937/26272/55183/5609/4361/4683/8364/5594/7874/4609/3178	43
475	GO:0033046	negative regulation of sister chromatid segregation	16/3137	43/18800	0.000984819	0.0125888	0.0101523	5885/9232/891/7175/55055/9735/9184/348654/55755/9319/81620/8379/55795/9183/4085/25906	16
476	GO:0033048	negative regulation of mitotic sister chromatid segregation	16/3137	43/18800	0.000984819	0.0125888	0.0101523	5885/9232/891/7175/55055/9735/9184/348654/55755/9319/81620/8379/55795/9183/4085/25906	16
477	GO:0035019	somatic stem cell population maintenance	16/3137	43/18800	0.000984819	0.0125888	0.0101523	5894/10629/6497/6659/8451/5978/9079/10413/4041/22882/27097/7071/7849/678/4609/6662	16
478	GO:0071364	cellular response to epidermal growth factor stimulus	16/3137	43/18800	0.000984819	0.0125888	0.0101523	5781/5782/8678/5335/90417/5151/6591/4691/207/1915/4176/677/1956/678/4609/6662	16
479	GO:2000816	negative regulation of mitotic sister chromatid separation	16/3137	43/18800	0.000984819	0.0125888	0.0101523	5885/9232/891/7175/55055/9735/9184/348654/55755/9319/81620/8379/55795/9183/4085/25906	16
480	GO:0006414	translational elongation	19/3137	55/18800	0.000991565	0.0126313	0.0101865	1933/10399/6726/85476/51611/79631/91574/9147/54676/1938/1915/56648/10973/90850/89978/16/10767/1936/29904	19
481	GO:0051053	negative regulation of DNA metabolic process	40/3137	148/18800	0.000992266	0.0126313	0.0101865	8091/51053/9320/10923/23293/3183/80762/5394/23063/4292/4436/990/55010/4297/675/23244/7158/641/54552/7013/2956/8914/81620/2187/55226/25913/54962/3192/55183/659/1602/4683/23347/3980/92797/3008/5884/1676/56893/3178	40
482	GO:2001251	negative regulation of chromosome organization	27/3137	89/18800	0.00100373	0.0127062	0.0102469	5885/9232/891/23293/7175/3183/5394/23063/55055/9735/9184/348654/54552/7013/55755/9319/81620/8379/55795/9183/55226/4085/25913/3192/25906/4683/3178	27
483	GO:0019083	viral transcription	18/3137	51/18800	0.0010042	0.0127062	0.0102469	8091/6597/23435/64710/51574/905/10206/6667/5702/6895/1105/1660/5987/5978/9830/7342/7023/29969	18
484	GO:0030968	endoplasmic reticulum unfolded protein response	24/3137	76/18800	0.00100645	0.0127062	0.0102469	54431/55161/10399/3309/468/8614/27230/8440/578/5295/5610/9217/10987/84899/8720/5771/23376/4189/7415/51283/4780/55432/595/1491	24
485	GO:0061912	selective autophagy	24/3137	76/18800	0.00100645	0.0127062	0.0102469	8678/11331/987/3964/3064/26100/23001/6901/29110/57674/54463/51569/9531/55072/10193/8878/29979/23376/340061/9821/10075/10392/7416/51506	24
486	GO:2001233	regulation of apoptotic signaling pathway	85/3137	370/18800	0.0010122	0.0127525	0.0102843	1459/7417/3190/10399/23028/51330/8567/2923/83787/80196/8678/51588/64844/8440/3685/6789/5894/5499/64114/6591/83596/55023/259230/1075/4976/3064/3091/54475/207/1654/6672/4846/2950/2395/2023/9181/599/220042/84289/6647/10116/10105/2017/4170/10059/4335/2729/3301/5771/79156/26574/6478/27166/8531/29979/857/79915/10131/10413/7186/9821/6421/117584/10525/1457/8406/5054/2852/4193/53832/9521/8725/835/11124/63…	85
487	GO:0150115	cell-substrate junction organization	29/3137	98/18800	0.0010349	0.0130116	0.0104932	9448/613/10979/7248/9922/1307/9475/5295/55920/2017/5786/9647/6093/387/23499/87/5747/90102/5339/23122/9748/7010/2335/8874/23603/667/3673/3691/3655	29
488	GO:0042594	response to starvation	50/3137	196/18800	0.00105384	0.0132226	0.0106634	6513/10985/3309/3920/10514/27327/468/8678/2475/8443/133746/3992/27072/3312/84918/57521/5610/26100/255738/23367/29103/2308/64121/7486/6721/5571/83939/659/23710/79726/81929/221937/11133/6839/143686/3607/51520/34/9024/23235/8131/7071/80149/5594/4780/3178/6720/56270/5563/54407	50
489	GO:0001522	pseudouridine synthesis	3137-09-01	18/18800	0.00113386	0.0141368	0.0114006	55651/84881/1736/92345/142940/80324/113000/54433/54517	9
490	GO:0019081	viral translation	3137-09-01	18/18800	0.00113386	0.0141368	0.0114006	8662/7812/8661/1660/51386/5725/8664/1939/8665	9
491	GO:0046040	IMP metabolic process	3137-09-01	18/18800	0.00113386	0.0141368	0.0114006	10606/5471/471/159/2618/4860/271/3251/5198	9
492	GO:1903076	regulation of protein localization to plasma membrane	30/3137	103/18800	0.00113593	0.0141368	0.0114006	60/10399/7040/8301/5581/6809/5357/10490/64114/5295/207/1445/1213/25921/26060/29801/2181/5621/8878/27032/1956/25831/2852/10434/3675/51201/27237/51225/23433/116372	30
493	GO:0043401	steroid hormone mediated signaling pathway	37/3137	135/18800	0.00114156	0.014178	0.0114339	9611/6502/2288/6294/6049/10521/23028/6597/811/11057/23543/4848/11331/7533/57178/2101/10728/23019/5467/25959/79039/9113/51569/8085/387/55809/9612/23376/10413/406/56937/2852/2908/4734/10498/7337/133522	37
494	GO:0010833	telomere maintenance via telomere lengthening	25/3137	81/18800	0.00115533	0.01432	0.0115484	23293/55651/3183/8550/170506/1736/5394/10728/23381/7203/92345/3320/54552/7013/3326/55226/3181/25913/54433/3192/26272/5609/4361/5594/3178	25
495	GO:0010506	regulation of autophagy	78/3137	336/18800	0.00116778	0.0144451	0.0116492	1459/25793/6774/6829/8678/2475/51322/7248/57602/5049/57521/201292/3064/3091/2597/29110/207/23367/10206/92140/9100/3146/27131/10645/2308/1915/1981/8851/9531/55847/64121/5286/2017/4170/128338/6093/10059/6721/55072/5987/79156/10193/27/84148/401548/112936/29979/23376/55255/8975/221937/340061/3708/143686/3607/55737/4233/9817/9830/10524/79443/23677/25853/4734/8131/4210/148022/10392/80149/9637/7416/5337…	78
496	GO:0021915	neural tube development	41/3137	154/18800	0.00118919	0.0146803	0.0118389	7040/7976/23513/5898/7289/7248/6789/54910/26005/4976/3091/84678/1855/26160/6469/9968/9585/6497/4851/23322/6659/51339/51098/92344/4522/9742/677/23242/5727/25831/2648/5567/25902/1857/6608/3705/8985/25776/115908/131405/7474	41
497	GO:0071900	regulation of protein serine/threonine kinase activity	85/3137	372/18800	0.00119937	0.0147762	0.0119163	60/8091/10253/899/9146/7040/25793/10221/5604/57679/891/5576/10979/4254/28951/6789/51755/1022/905/219771/990/26973/57521/890/3064/641/657/207/1445/80174/22943/9113/8817/1654/3326/55755/2950/10926/1849/3156/8851/7148/5571/387/3301/857/7026/3654/659/51347/1956/5609/7186/79616/81848/253260/4041/4040/6653/8754/10527/1857/993/3643/3843/7023/28984/11211/56034/1950/3481/10114/1030/2043/10019/3087/901/642…	85
498	GO:0030071	regulation of mitotic metaphase/anaphase transition	20/3137	60/18800	0.00122775	0.0150651	0.0121493	5885/891/55781/7175/51434/55055/9735/990/9184/348654/55755/9319/81620/8379/55795/9183/4085/25906/10783/8697	20
499	GO:0051205	protein insertion into membrane	20/3137	60/18800	0.00122775	0.0150651	0.0121493	23065/617/285521/55750/9868/284361/3320/9697/7917/57003/26520/79568/819/93380/1956/158234/4836/10328/8266/23471	20
500	GO:1903363	negative regulation of cellular protein catabolic process	24/3137	77/18800	0.00123433	0.0150763	0.0121583	1459/6125/51377/10869/9349/9097/51322/64844/9491/79031/6469/3326/7917/8263/29997/80011/55353/819/4130/55737/1457/28996/7874/2043	24
501	GO:0007173	epidermal growth factor receptor signaling pathway	31/3137	108/18800	0.00123468	0.0150763	0.0121583	5781/6464/7040/55658/5782/5335/8440/93343/207/27131/9052/5286/5771/55532/819/2549/1956/5747/55914/2241/2852/79651/9252/1950/1012/10825/57732/8527/9655/6662/8412	31
502	GO:0071459	protein localization to chromosome, centromeric region	3137-11-01	25/18800	0.00123604	0.0150763	0.0121583	55055/9735/9184/55920/23137/81620/57082/9183/10664/3720/91272	11
503	GO:0014029	neural crest formation	3137-08-01	15/18800	0.00126109	0.0152002	0.0122582	9221/553115/6949/59349/84172/4040/84541/6662	8
504	GO:0032933	SREBP signaling pathway	3137-08-01	15/18800	0.00126109	0.0152002	0.0122582	79794/22937/10613/6721/83939/51043/3638/6720	8
505	GO:0048291	isotype switching to IgG isotypes	3137-08-01	15/18800	0.00126109	0.0152002	0.0122582	80762/4292/4436/79915/22976/121260/3329/9466	8
506	GO:1900153	positive regulation of nuclear-transcribed mRNA catabolic process, deadenylation-dependent decay	3137-08-01	15/18800	0.00126109	0.0152002	0.0122582	27161/170506/23019/26986/677/340719/29883/678	8
507	GO:1901836	regulation of transcription of nucleolar large rRNA by RNA polymerase I	3137-08-01	15/18800	0.00126109	0.0152002	0.0122582	11137/6597/2475/4691/29997/64768/25926/1663	8
508	GO:1902570	protein localization to nucleolus	3137-08-01	15/18800	0.00126109	0.0152002	0.0122582	23212/4931/55035/25885/29997/10445/7486/84154	8
509	GO:0016578	histone deubiquitination	15/3137	40/18800	0.00128194	0.0152709	0.0123152	23326/57602/10629/117143/171023/8464/112869/9960/8295/2648/23450/25862/27097/6877/7874	15
510	GO:0045841	negative regulation of mitotic metaphase/anaphase transition	15/3137	40/18800	0.00128194	0.0152709	0.0123152	5885/891/7175/55055/9735/9184/348654/55755/9319/81620/8379/55795/9183/4085/25906	15
511	GO:0062197	cellular response to chemical stress	77/3137	332/18800	0.00128514	0.0152709	0.0123152	6513/5074/6780/10399/25793/468/8678/55144/5052/328/7248/5151/27067/54936/154807/79085/87178/3091/10494/84883/10276/207/375748/1654/25942/10314/4846/10645/2308/2395/9181/7295/6647/57465/10105/4170/301/7444/29920/10935/3301/5978/1894/79912/8531/677/29979/857/79899/1956/10131/59338/488/11179/4363/2119/6421/5893/4233/5339/9817/2241/406/2936/83959/80149/4638/5594/133522/4780/8575/5163/4609/5971/5563/2…	77
512	GO:0007051	spindle organization	48/3137	188/18800	0.00128532	0.0152709	0.0123152	9611/4733/9126/55835/891/8086/7175/284403/90417/22919/10735/4292/6905/26054/1778/55125/9897/55726/3925/5116/1213/3796/27229/1107/3833/203068/440145/11200/387/8243/3192/83540/64946/10783/10426/3837/91782/23122/84142/54801/55722/7415/1104/10671/10579/93323/6790/9525	48
513	GO:0042451	purine nucleoside biosynthetic process	3137-07-01	12/18800	0.00129657	0.0152709	0.0123152	132/4860/4507/100/55276/3251/4907	7
514	GO:0042455	ribonucleoside biosynthetic process	3137-07-01	12/18800	0.00129657	0.0152709	0.0123152	132/4860/4507/100/55276/3251/4907	7
515	GO:0046129	purine ribonucleoside biosynthetic process	3137-07-01	12/18800	0.00129657	0.0152709	0.0123152	132/4860/4507/100/55276/3251/4907	7
516	GO:0051639	actin filament network formation	3137-07-01	12/18800	0.00129657	0.0152709	0.0123152	10092/5357/87/23242/80206/56907/29109	7
517	GO:0002204	somatic recombination of immunoglobulin genes involved in immune response	18/3137	52/18800	0.00129938	0.0152709	0.0123152	7040/80762/118460/4292/4436/7158/51010/2956/55183/79915/22976/4683/51111/121260/3329/7037/9466/7374	18
518	GO:0002208	somatic diversification of immunoglobulins involved in immune response	18/3137	52/18800	0.00129938	0.0152709	0.0123152	7040/80762/118460/4292/4436/7158/51010/2956/55183/79915/22976/4683/51111/121260/3329/7037/9466/7374	18
519	GO:0045190	isotype switching	18/3137	52/18800	0.00129938	0.0152709	0.0123152	7040/80762/118460/4292/4436/7158/51010/2956/55183/79915/22976/4683/51111/121260/3329/7037/9466/7374	18
520	GO:0046605	regulation of centrosome cycle	18/3137	52/18800	0.00129938	0.0152709	0.0123152	899/55835/284403/7840/7514/9475/221908/26973/348654/10432/55755/55226/4869/4591/2648/163786/6790/9525	18
521	GO:0090329	regulation of DNA-templated DNA replication	18/3137	52/18800	0.00129938	0.0152709	0.0123152	51053/84296/56897/5984/9837/675/641/30968/80174/64863/8914/10926/81620/54962/1602/4683/3980/144455	18
522	GO:0090066	regulation of anatomical structure size	107/3137	487/18800	0.00130626	0.0153214	0.0123559	6049/1808/23028/79714/136319/829/10092/5868/57679/9948/8301/2475/5581/1954/23108/4478/150465/7248/8440/54910/6712/8195/2803/5357/84335/5499/9475/5467/7410/57521/6259/11034/11194/830/5756/51466/9897/10552/1627/9113/25942/9873/393/3326/4846/1182/22902/54434/171023/8851/6647/2132/5286/10435/2017/10509/6093/23394/2729/387/857/79890/659/6722/490/23499/4131/2258/253260/114908/9821/27185/5217/2241/93663…	107
523	GO:0061001	regulation of dendritic spine morphogenesis	16/3137	44/18800	0.00131068	0.0153214	0.0123559	4076/170506/27067/10152/1627/8851/9762/65981/29904/7337/547/3706/2043/51225/7804/25791	16
524	GO:0010761	fibroblast migration	17/3137	48/18800	0.00131476	0.0153214	0.0123559	7040/5581/2768/199953/55920/207/393/26060/79899/5747/117584/5339/2241/9590/8874/23603/90355	17
525	GO:0045839	negative regulation of mitotic nuclear division	17/3137	48/18800	0.00131476	0.0153214	0.0123559	5885/891/7175/55055/9735/9184/348654/55755/9319/81620/8379/55795/9183/4085/25906/10201/10040	17
526	GO:0048639	positive regulation of developmental growth	44/3137	169/18800	0.00131619	0.0153214	0.0123559	9373/10038/1954/27230/2254/8195/2803/5357/5467/23493/57154/657/1627/207/23414/5830/22902/4851/23327/23394/8531/55636/659/6722/23499/4131/10413/7048/27185/6608/3643/3984/9472/8482/23191/2335/10409/3481/9962/2263/6857/51760/7049/23025	44
527	GO:0051656	establishment of organelle localization	91/3137	404/18800	0.00131885	0.0153232	0.0123574	10253/9146/553115/23212/5108/891/23513/55781/8301/10128/8678/150465/26985/4542/8195/4292/7514/199953/10972/4976/3064/3091/10494/63915/4640/1778/7013/23287/1861/636/26958/55755/8263/10987/3833/81620/59349/8379/23291/9183/4869/4085/3192/10053/55968/10300/57584/83540/23353/26286/80179/1176/4131/81929/6059/4645/79083/3837/4644/91782/11127/55686/26258/2241/84100/3566/10113/23122/79443/64005/22920/8976…	91
528	GO:0010631	epithelial cell migration	82/3137	358/18800	0.00134423	0.0155884	0.0125713	2821/5781/9448/7040/14/811/5335/2475/5581/375056/29941/9922/9475/5467/25959/3964/3091/284361/51466/207/8817/6672/2050/3146/6667/4846/6273/4851/5286/301/9647/6093/387/6239/7026/5176/949/659/6722/23499/889/27286/22976/7048/5747/8754/5217/4233/3037/161742/23122/23598/340719/3675/28984/1950/1012/7010/116150/23129/55333/5613/8613/4163/80149/5293/2113/5793/23603/4780/5606/1948/80005/3673/55612/6662/529…	82
529	GO:0070997	neuron death	81/3137	353/18800	0.00135696	0.0157064	0.0126664	2821/26012/1822/10399/3309/25793/10038/468/8301/7248/84335/5700/26281/4436/7301/84280/1718/3091/2597/84678/29110/51804/255738/207/1958/54463/22943/824/8883/1051/4192/10314/3326/94234/1981/23321/997/8851/351/6647/57465/84899/4170/2065/6093/23394/2729/5621/7516/387/55532/5978/7133/2026/112399/5176/5609/7186/3572/5803/16/6653/10525/55737/1745/11113/9466/28996/835/3845/22800/80331/9962/637/1948/2632/…	81
530	GO:1903829	positive regulation of protein localization	99/3137	446/18800	0.00137729	0.0159116	0.0128319	1459/2746/10399/5108/7040/55835/7175/5581/23435/10979/4478/27230/1736/6809/51496/5357/25937/57602/51574/9475/5467/7203/57506/10972/5295/3091/9868/2037/1855/54552/7323/4038/207/5494/9860/6469/9585/5116/636/3326/25921/26354/2010/29801/22902/8851/9531/2181/81620/6659/10445/80184/10059/257364/6721/55072/5621/11190/2182/8878/23607/64328/1894/27032/58489/5213/79899/9847/1956/10413/10807/4836/10541/6653…	99
531	GO:0031669	cellular response to nutrient levels	53/3137	213/18800	0.0013964	0.016102	0.0129854	6513/10985/3309/3920/10514/27327/468/8678/2475/133746/7248/3992/27072/3312/6591/57521/25959/5610/26100/255738/29103/2308/1981/8805/64121/7486/6721/5571/659/23710/79726/6722/490/81929/11133/6839/143686/51520/9024/23235/8131/7071/80149/1030/5594/4780/3178/6720/56270/5563/1591/54407/4330	53
532	GO:0008589	regulation of smoothened signaling pathway	25/3137	82/18800	0.00140275	0.0161448	0.01302	51377/10399/5447/1954/7289/2254/137392/26005/6095/860/26160/6469/23322/3340/92344/9742/5727/5567/6608/5396/7415/27152/2263/64399/5270	25
533	GO:0008286	insulin receptor signaling pathway	33/3137	118/18800	0.00142303	0.0163475	0.0131834	5781/6464/64710/55023/5295/23371/207/57727/27131/26060/2308/114882/5286/5786/5771/1176/2549/3416/9847/51043/143686/6653/2241/3643/23235/3481/10999/2887/3667/6720/23433/5305/8412	33
534	GO:1901214	regulation of neuron death	73/3137	313/18800	0.0014422	0.0165367	0.013336	2821/26012/10399/25793/10038/468/8301/7248/84335/5700/26281/4436/7301/84280/1718/3091/84678/29110/51804/255738/207/1958/54463/22943/824/8883/1051/4192/10314/3326/94234/1981/23321/997/8851/6647/4170/2065/6093/23394/2729/5621/7516/387/55532/5978/7133/2026/112399/5176/5609/7186/3572/5803/16/6653/10525/55737/1745/9466/28996/835/3845/22800/80331/9962/1948/2632/374946/7474/5538/2149/2730	73
535	GO:0008088	axo-dendritic transport	24/3137	78/18800	0.00150524	0.0171951	0.013867	23095/26985/27067/3312/4976/3091/63915/1778/23287/351/6647/23291/3192/1176/6421/11127/4130/26258/57576/547/8936/10749/667/5874	24
536	GO:0009123	nucleoside monophosphate metabolic process	24/3137	78/18800	0.00150524	0.0171951	0.013867	10606/5471/471/159/8833/132/2618/4860/1723/204/7371/100/51292/3615/271/790/5634/3251/1633/102157402/9615/5198/4907/205	24
537	GO:0002244	hematopoietic progenitor cell differentiation	34/3137	123/18800	0.00151177	0.0172375	0.0139012	23212/93436/7040/10443/91298/170506/4254/22890/5610/23094/9739/3313/6469/11051/23215/5591/25942/9841/1938/103/4851/6659/5978/56339/23376/6722/167153/5803/54517/1021/57623/4780/55326/54443	34
538	GO:0035268	protein mannosylation	3137-10-01	22/18800	0.00152107	0.0172792	0.0139348	286148/29954/160418/84899/79147/23333/147991/9215/116150/8813	10
539	GO:0046823	negative regulation of nucleocytoplasmic transport	3137-10-01	22/18800	0.00152107	0.0172792	0.0139348	7341/5905/7175/580/6672/51569/7295/9972/29969/55612	10
540	GO:0033157	regulation of intracellular protein transport	55/3137	224/18800	0.00158991	0.0179945	0.0145117	1459/5781/9221/7341/337867/5905/5108/7040/7175/23435/51496/57602/7514/57506/5295/7327/580/7323/5494/6469/9585/6672/5116/51569/3326/2010/22902/7295/8851/9531/80184/6721/55072/5621/9818/64328/1894/53371/79899/9847/4836/10541/6653/3638/6608/9024/3843/10075/51201/80149/55432/29969/6720/55612/79628	55
541	GO:0046777	protein autophosphorylation	55/3137	224/18800	0.00158991	0.0179945	0.0145117	54822/55781/5911/7443/2475/8550/22848/6789/51755/817/7301/415116/5610/7535/10494/207/1196/1445/1654/2050/10645/8805/84206/7444/11200/92597/790/857/3654/10783/51347/1956/4361/4683/5747/10040/9821/2241/23043/7867/9748/3643/56034/9149/7010/5593/29904/23235/5613/2263/6790/2264/2043/238/152110	55
542	GO:0016311	dephosphorylation	94/3137	422/18800	0.00160026	0.0180782	0.0145792	5781/57223/5531/4249/26012/9989/140838/54545/54928/7040/3631/23293/5782/7184/2475/994/7248/51496/5499/2768/64759/57546/9475/221908/151987/23381/1848/476/8073/27068/3064/5536/5496/55291/23371/5494/5530/3613/5501/249/3326/5529/54434/1849/5528/5786/160760/9647/3612/6093/7803/1847/23291/29085/23035/10106/5771/221294/5534/84959/8189/5725/55197/57460/51559/4659/818/955/5803/9258/138639/5210/5802/84064/…	94
543	GO:0051056	regulation of small GTPase mediated signal transduction	70/3137	299/18800	0.00160554	0.0180889	0.0145878	23365/10253/9448/10564/9138/57679/8567/116985/10672/23108/613/4254/79574/3685/5894/9922/9265/7410/25959/23094/285282/10276/3925/57148/393/54509/9181/4851/4649/1123/5922/23380/5863/27/8878/23607/1894/57580/57584/94134/55103/9824/23526/55114/9743/81848/55914/4233/93663/3675/408/23268/26269/286205/80728/9909/152273/3845/26230/23550/221178/22821/50649/22898/5291/6453/2150/57449/25791/2149	70
544	GO:0042306	regulation of protein import into nucleus	19/3137	57/18800	0.00161007	0.0180889	0.0145878	9221/7341/7040/7175/23435/57506/5295/6469/51569/3326/9531/9818/1894/53371/6608/3843/80149/29969/55612	19
545	GO:0044380	protein localization to cytoskeleton	19/3137	57/18800	0.00161007	0.0180889	0.0145878	5108/22919/9903/26005/9851/1855/55125/9585/64770/636/11190/3192/55968/58489/27185/4130/55722/6790/81926	19
546	GO:0072698	protein localization to microtubule cytoskeleton	18/3137	53/18800	0.00166498	0.0186087	0.015007	5108/22919/26005/9851/1855/55125/9585/64770/636/11190/3192/55968/58489/27185/4130/55722/6790/81926	18
547	GO:1900087	positive regulation of G1/S transition of mitotic cell cycle	18/3137	53/18800	0.00166498	0.0186087	0.015007	6241/26057/55835/328/990/57521/207/134353/1654/1981/7325/301/8451/1956/163786/4193/28984/595	18
548	GO:0006739	NADP metabolic process	14/3137	37/18800	0.00166849	0.0186087	0.015007	5223/51071/25796/3417/4200/5226/10840/25961/7086/3418/6888/83594/6120/4199	14
549	GO:0008608	attachment of spindle microtubules to kinetochore	14/3137	37/18800	0.00166849	0.0186087	0.015007	891/8678/90417/9184/55920/81620/57082/8379/1894/3192/83540/81929/84142/91272	14
550	GO:0007623	circadian rhythm	51/3137	205/18800	0.0017047	0.018978	0.0153048	9611/2776/10514/468/2475/23435/9967/5499/6095/9475/4297/1958/1454/5591/5501/25942/2673/8914/26224/79723/10135/3615/4783/23291/23077/55269/6478/3184/3192/10419/56339/83759/9112/6839/6421/26258/406/7150/1364/3737/10075/83594/7337/7071/9456/10062/3727/7874/5971/6720/5563	51
551	GO:0072595	maintenance of protein localization in organelle	15/3137	41/18800	0.00171345	0.0190407	0.0153554	5905/3309/3098/580/207/6672/7295/3192/23353/402/3099/10210/3638/81573/23568	15
552	GO:0048568	embryonic organ development	99/3137	449/18800	0.00172212	0.0190584	0.0153697	10253/7003/204851/7040/5604/7976/23513/468/1954/613/4254/53615/7289/2254/6789/8195/5357/55112/26005/221908/860/4297/23493/2186/3091/84678/6134/10194/1855/51804/26160/657/100/207/23414/6469/9968/639/1051/54806/196528/4851/6647/6670/51362/80184/6434/51098/3340/28982/4522/9742/6926/55636/677/6935/7026/6722/1956/23242/10413/3218/7048/5727/125488/25831/2295/25902/7004/5079/3638/6608/9394/9421/113026/3…	99
553	GO:1902895	positive regulation of miRNA transcription	16/3137	45/18800	0.00172282	0.0190584	0.0153697	7003/7040/6597/6774/3091/657/1958/26354/6721/6722/688/2908/2113/4609/6720/8061	16
554	GO:0090132	epithelium migration	82/3137	361/18800	0.00172785	0.0190584	0.0153697	2821/5781/9448/7040/14/811/5335/2475/5581/375056/29941/9922/9475/5467/25959/3964/3091/284361/51466/207/8817/6672/2050/3146/6667/4846/6273/4851/5286/301/9647/6093/387/6239/7026/5176/949/659/6722/23499/889/27286/22976/7048/5747/8754/5217/4233/3037/161742/23122/23598/340719/3675/28984/1950/1012/7010/116150/23129/55333/5613/8613/4163/80149/5293/2113/5793/23603/4780/5606/1948/80005/3673/55612/6662/529…	82
555	GO:0007044	cell-substrate junction assembly	27/3137	92/18800	0.00173234	0.0190584	0.0153697	9448/613/10979/7248/1307/9475/55920/2017/5786/9647/6093/387/23499/87/5747/90102/5339/23122/9748/7010/2335/8874/23603/667/3673/3691/3655	27
556	GO:0008630	intrinsic apoptotic signaling pathway in response to DNA damage	29/3137	101/18800	0.00173372	0.0190584	0.0153697	3190/7132/204851/23028/51588/64844/578/4292/6591/8445/675/5295/5591/2956/7917/599/220042/4170/11200/57646/23612/7133/64782/79915/10210/28996/835/637/138151	29
557	GO:1904029	regulation of cyclin-dependent protein kinase activity	29/3137	101/18800	0.00173372	0.0190584	0.0153697	60/899/25793/891/1022/905/219771/990/890/641/207/9113/3326/55755/8851/7026/1956/79616/10527/993/3843/7023/28984/1030/3087/901/1028/595/900	29
558	GO:0010639	negative regulation of organelle organization	81/3137	356/18800	0.00174706	0.0191707	0.0154603	2288/899/5885/136319/829/9232/891/23293/7175/116985/8678/3183/22919/5394/6712/8195/23063/55055/9735/9184/5295/4976/58526/348654/830/54552/7013/5756/207/5810/3925/10432/55755/9319/2395/54434/9181/599/10105/81620/8379/55795/2729/9183/10198/55226/10193/4869/4085/4591/25913/3192/10300/27166/25906/10201/24139/4131/2258/10413/4683/10040/2648/90102/5217/4233/9882/23122/157922/7037/80206/10075/84079/5714…	81
559	GO:0001838	embryonic epithelial tube formation	34/3137	124/18800	0.0017549	0.0191879	0.0154741	7040/7976/23513/5898/7289/7248/6789/54910/4976/3091/84678/1855/51804/26160/9968/9585/6497/6659/51098/4522/153572/23242/5727/25831/2648/5567/25902/1857/9421/7849/115908/131405/6662/7474	34
560	GO:0007052	mitotic spindle organization	34/3137	124/18800	0.0017549	0.0191879	0.0154741	4733/9126/891/8086/7175/284403/10735/6905/1778/55125/55726/3925/5116/1213/3796/3833/440145/11200/387/8243/3192/83540/64946/10783/3837/91782/23122/84142/7415/1104/10671/10579/6790/9525	34
561	GO:0046434	organophosphate catabolic process	41/3137	157/18800	0.00177015	0.0193202	0.0155808	51071/11163/54928/5335/51573/5151/11164/4860/3417/252969/100/3613/3612/6996/10908/4913/55276/11332/949/3251/955/57089/55270/9615/25961/79887/6610/83594/8930/7374/8871/3949/5152/7415/11165/10846/145447/5138/4907/4923/8622	41
562	GO:0022411	cellular component disassembly	101/3137	460/18800	0.00179283	0.0195329	0.0157523	1459/327/9448/11198/9349/136319/7040/25793/829/6597/3920/9948/6601/7443/8678/11331/6712/57602/5499/91574/3312/9922/102/987/6591/81671/5295/53918/3064/3091/58526/11034/26100/6901/57553/830/5756/54463/22943/51534/3925/51569/10645/2107/56648/9181/3796/196528/55014/2017/23405/10059/6721/9617/10193/285590/8878/3159/10300/29979/10783/23376/23710/55239/92399/4131/2258/1939/6059/340061/488/9821/3099/9178…	101
563	GO:0051348	negative regulation of transferase activity	64/3137	270/18800	0.00180079	0.0195848	0.0157942	10253/1353/6125/2776/9349/10399/25793/10221/5576/6224/28951/25937/84335/26973/9184/1855/7013/207/1445/9113/55755/103/2950/9052/1849/6895/3156/9647/10935/64793/29085/5987/3301/5771/4869/4085/25913/3192/84959/857/7026/7532/81848/4041/4040/6653/5339/10527/161742/3984/3843/7023/10114/1030/23603/9532/57732/10019/3087/9655/1028/27250/5305/5291	64
564	GO:0030010	establishment of cell polarity	38/3137	143/18800	0.00182457	0.0197699	0.0159434	10253/2195/10399/23513/4478/9475/9265/3064/23094/3320/6469/9585/3326/55755/7465/22902/5908/4649/6093/23291/9183/387/4085/55968/10090/4131/2258/889/253260/10890/5747/23286/154810/9024/2697/55612/55691/7474	38
565	GO:0010770	positive regulation of cell morphogenesis involved in differentiation	24/3137	79/18800	0.00182555	0.0197699	0.0159434	4076/811/10979/170506/27067/1627/5591/4192/26039/708/57580/6239/5881/3037/65981/51188/84079/29904/8874/11141/3706/2043/80005/7804	24
566	GO:0000291	nuclear-transcribed mRNA catabolic process, exonucleolytic	3137-09-01	19/18800	0.00183718	0.0197699	0.0159434	9652/118460/5393/51010/57472/23016/11340/29883/129563	9
567	GO:0006144	purine nucleobase metabolic process	3137-09-01	19/18800	0.00183718	0.0197699	0.0159434	10606/5471/23028/8833/2618/100/51292/3251/9615	9
568	GO:0030050	vesicle transport along actin filament	3137-09-01	19/18800	0.00183718	0.0197699	0.0159434	4542/4640/80179/4645/4644/64005/8976/4430/54874	9
569	GO:0060216	definitive hemopoiesis	3137-09-01	19/18800	0.00183718	0.0197699	0.0159434	204851/23543/613/103/6670/865/7010/678/7049	9
570	GO:0043467	regulation of generation of precursor metabolites and energy	36/3137	134/18800	0.00193139	0.0207472	0.0167316	9611/5223/6774/891/8604/11331/5499/339123/8445/79085/87178/3091/28964/207/9167/29103/29997/351/55847/10105/5571/387/9759/27166/3416/10131/402/3588/3643/7415/3481/26137/3667/4609/5563/205	36
571	GO:0006278	RNA-templated DNA biosynthetic process	23/3137	75/18800	0.00196198	0.0210021	0.0169371	23293/55651/3183/8550/1736/5394/10728/23381/7203/92345/3320/54552/7013/3326/55226/25913/54433/3192/26272/5609/4361/5594/3178	23
572	GO:0071479	cellular response to ionizing radiation	23/3137	75/18800	0.00196198	0.0210021	0.0169371	8091/23028/3309/64710/6591/675/580/7158/10276/641/1958/5810/11200/7486/1894/26272/25896/10413/51776/10635/4193/1936/23514	23
573	GO:0006986	response to unfolded protein	37/3137	139/18800	0.00201196	0.0214995	0.0173383	54431/55161/10399/3309/468/8614/27230/8440/578/3312/5295/5610/3313/9217/3320/3326/9531/10987/84899/8720/201595/3301/5771/23376/23456/6782/3329/22824/4189/7415/51283/8988/4780/55432/23471/595/1491	37
574	GO:0060997	dendritic spine morphogenesis	19/3137	58/18800	0.0020255	0.0216065	0.0174246	4076/170506/27067/1855/10152/1627/8851/10196/9762/65981/8976/29904/7337/547/3706/2043/51225/7804/25791	19
575	GO:0034698	response to gonadotropin	3137-12-01	30/18800	0.00203566	0.0216772	0.0174816	26012/5447/890/4851/2729/3675/5327/7849/4609/2706/7049/2730	12
576	GO:0030516	regulation of axon extension	27/3137	93/18800	0.00205963	0.0218563	0.0176261	6049/1808/1954/150465/54910/2803/6259/1627/25942/393/22902/8851/2017/10509/23394/659/6722/23499/4131/27185/5802/3984/8482/23191/2335/374946/7474	27
577	GO:0045185	maintenance of protein location	27/3137	93/18800	0.00205963	0.0218563	0.0176261	5905/3309/3098/580/5756/1627/207/9113/6672/7295/3192/23353/857/402/4793/3099/10210/6653/9817/3638/23230/4792/81573/11124/23568/2200/4188	27
578	GO:0099518	vesicle cytoskeletal trafficking	22/3137	71/18800	0.00210247	0.0222724	0.0179616	26985/4542/3064/63915/4640/1778/8263/23291/80179/1176/4645/4644/11127/26258/79443/64005/22920/8976/4430/547/10749/54874	22
579	GO:0071501	cellular response to sterol depletion	3137-08-01	16/18800	0.00215493	0.0227102	0.0183146	79794/22937/10613/6721/83939/51043/3638/6720	8
580	GO:1901201	regulation of extracellular matrix assembly	3137-08-01	16/18800	0.00215493	0.0227102	0.0183146	7040/1605/4851/90102/3037/23122/28984/6662	8
581	GO:2001224	positive regulation of neuron migration	3137-08-01	16/18800	0.00215493	0.0227102	0.0183146	26012/9373/284403/653464/9585/4192/9181/23060	8
582	GO:0009303	rRNA transcription	13/3137	34/18800	0.00217094	0.0228004	0.0183874	11137/64425/6597/2475/4691/10927/29997/6949/64768/84172/25926/1663/10360	13
583	GO:0035520	monoubiquitinated protein deubiquitination	13/3137	34/18800	0.00217094	0.0228004	0.0183874	23326/7398/10629/117143/171023/8464/112869/8295/2648/23450/27097/6877/7874	13
584	GO:0043457	regulation of cellular respiration	17/3137	50/18800	0.00218675	0.0229272	0.0184896	79085/87178/3091/9167/29103/29997/55847/10105/387/27166/3416/10131/402/3588/7415/4609/205	17
585	GO:0016049	cell growth	105/3137	484/18800	0.00221803	0.0229484	0.0185068	65059/6049/1808/9373/7003/10399/136319/7040/6597/10038/84298/2475/1954/150465/8904/5393/54910/2803/817/102/55004/84259/5467/57521/6259/84678/9868/6832/57154/1855/10276/3320/8425/1627/207/79960/203245/1654/25942/393/3326/22902/1981/2395/2023/9792/8085/8851/351/84289/23327/2017/10509/9043/23394/55210/387/29104/7528/5361/6195/10201/659/6722/23499/4131/2258/1956/23242/10413/7048/131566/27185/9686/145…	105
586	GO:0000079	regulation of cyclin-dependent protein serine/threonine kinase activity	28/3137	98/18800	0.00223287	0.0229484	0.0185068	60/899/25793/891/1022/905/219771/990/890/641/207/9113/55755/8851/7026/1956/79616/10527/993/3843/7023/28984/1030/3087/901/1028/595/900	28
587	GO:0032479	regulation of type I interferon production	28/3137	98/18800	0.00223287	0.0229484	0.0185068	5781/170506/57506/2597/9868/29110/3320/55703/1654/63906/5422/1660/10146/7528/3654/340061/54941/81844/3661/23220/3329/5802/148022/26137/85364/10622/5971/56919	28
588	GO:0032606	type I interferon production	28/3137	98/18800	0.00223287	0.0229484	0.0185068	5781/170506/57506/2597/9868/29110/3320/55703/1654/63906/5422/1660/10146/7528/3654/340061/54941/81844/3661/23220/3329/5802/148022/26137/85364/10622/5971/56919	28
589	GO:0050773	regulation of dendrite development	28/3137	98/18800	0.00223287	0.0229484	0.0185068	4076/26012/5911/170506/7533/27067/1627/5530/26039/23327/387/23242/53335/23043/65981/23191/4734/51188/10498/84079/29904/11141/3706/2043/114788/7804/238/1608	28
590	GO:0038127	ERBB signaling pathway	33/3137	121/18800	0.00223495	0.0229484	0.0185068	5781/6464/7040/55658/5782/5335/8440/93343/207/27131/9052/5286/5771/55532/819/2549/1956/5747/55914/2241/2852/79651/9252/1950/1012/10825/5594/57732/8527/9655/79628/6662/8412	33
591	GO:0048675	axon extension	33/3137	121/18800	0.00223495	0.0229484	0.0185068	65059/6049/1808/1954/150465/54910/2803/6259/1855/3320/1627/25942/393/3326/22902/8851/2017/10509/23394/659/6722/23499/4131/27185/5802/3984/9201/8482/214/23191/2335/374946/7474	33
592	GO:0042398	cellular modified amino acid biosynthetic process	16/3137	46/18800	0.00223816	0.0229484	0.0185068	471/2618/1160/81490/223/2729/4522/494143/25902/34/1159/8985/548596/4780/6506/2730	16
593	GO:0006109	regulation of carbohydrate metabolic process	46/3137	183/18800	0.00223856	0.0229484	0.0185068	9611/5223/57223/1353/7040/6774/8604/5581/5499/339123/6095/8445/3091/28964/207/1196/1213/2308/55657/351/5571/5771/9759/57001/4790/221937/402/2648/3607/3037/2852/34/3643/950/57486/1950/10447/3481/84912/26137/5163/7874/3667/4609/5563/4923	46
594	GO:0007094	mitotic spindle assembly checkpoint signaling	14/3137	38/18800	0.0022412	0.0229484	0.0185068	891/7175/55055/9735/9184/348654/55755/9319/81620/8379/55795/9183/4085/25906	14
595	GO:0045191	regulation of isotype switching	14/3137	38/18800	0.0022412	0.0229484	0.0185068	7040/80762/118460/4292/4436/7158/51010/55183/79915/22976/51111/121260/7037/9466	14
596	GO:0071173	spindle assembly checkpoint signaling	14/3137	38/18800	0.0022412	0.0229484	0.0185068	891/7175/55055/9735/9184/348654/55755/9319/81620/8379/55795/9183/4085/25906	14
597	GO:0071174	mitotic spindle checkpoint signaling	14/3137	38/18800	0.0022412	0.0229484	0.0185068	891/7175/55055/9735/9184/348654/55755/9319/81620/8379/55795/9183/4085/25906	14
598	GO:1903578	regulation of ATP metabolic process	26/3137	89/18800	0.00224125	0.0229484	0.0185068	9611/5223/6774/8604/339123/79085/3091/28964/6901/9167/29103/2023/351/10105/10059/5571/387/9759/402/3643/7415/57673/26137/4609/5563/205	26
599	GO:0060338	regulation of type I interferon-mediated signaling pathway	15/3137	42/18800	0.00225965	0.0230598	0.0185966	5781/57506/29110/3326/103/5771/56339/340061/81844/3661/253943/23170/3093/29883/7474	15
600	GO:0060964	regulation of miRNA-mediated gene silencing	15/3137	42/18800	0.00225965	0.0230598	0.0185966	9611/1994/9698/8087/7040/5604/6774/23369/5530/1981/1660/9612/1956/80149/131405	15
601	GO:0045048	protein insertion into ER membrane	3137-10-01	23/18800	0.00229208	0.0232357	0.0187385	23065/284361/9697/7917/57003/819/93380/10328/8266/23471	10
602	GO:0046599	regulation of centriole replication	3137-10-01	23/18800	0.00229208	0.0232357	0.0187385	55835/7840/221908/10432/55755/4869/4591/2648/163786/9525	10
603	GO:0048026	positive regulation of mRNA splicing, via spliceosome	3137-10-01	23/18800	0.00229208	0.0232357	0.0187385	4928/9967/1153/3312/4691/26528/6434/27316/5935/494115	10
604	GO:0080182	histone H3-K4 trimethylation	3137-10-01	23/18800	0.00229208	0.0232357	0.0187385	4800/63925/54790/4297/9739/4802/8085/3008/57673/200424	10
605	GO:0007224	smoothened signaling pathway	37/3137	140/18800	0.00230339	0.0233118	0.0187998	51377/204851/10399/55835/5447/1954/7289/2254/137392/26005/6095/8445/860/26160/6469/23322/51098/3340/92344/9742/6738/8636/27077/7048/5727/79989/5567/6608/28996/55733/5396/7415/27152/200728/2263/64399/5270	37
606	GO:0060541	respiratory system development	50/3137	203/18800	0.00234992	0.0237435	0.0191479	10253/342371/3911/5604/1605/7289/2254/10728/5499/4048/4054/6431/51804/657/100/23414/6469/8817/6497/8914/4846/7917/171023/4851/6670/23322/55636/659/6722/93/10413/7048/23347/53834/9394/4781/3675/83931/8985/10409/3845/5594/9719/4124/2263/6720/1116/64399/6662/7474	50
607	GO:0031396	regulation of protein ubiquitination	52/3137	213/18800	0.00238552	0.0240635	0.019406	6502/10253/6125/9320/11338/553115/9373/9349/23028/3309/23142/5581/80762/54778/6224/64844/10892/55743/84259/9184/3320/54552/207/1654/3326/6659/2729/153769/3301/23077/4085/6478/8878/6187/29979/857/819/26272/23376/9112/10196/22976/2295/10210/3984/648/408/10075/80758/7337/148022/9532	52
608	GO:0046034	ATP metabolic process	64/3137	273/18800	0.00238966	0.0240656	0.0194077	9611/5223/2821/4698/29789/517/5315/7040/6774/891/8604/4967/3098/8505/481/11164/3312/339123/4436/79085/204/3091/2597/28964/9377/6901/374291/30968/9167/1738/29103/2395/2023/388753/351/10105/10059/27109/5571/387/9759/1537/5213/2026/516/7385/221937/402/226/9551/3099/3607/3939/3643/7415/57673/10165/637/5214/26137/4609/5563/205327/205	64
609	GO:0015801	aromatic amino acid transport	3137-07-01	13/18800	0.00240561	0.0241073	0.0194413	6520/6541/123096/121260/92745/8140/120103	7
610	GO:0071027	nuclear RNA surveillance	3137-07-01	13/18800	0.00240561	0.0241073	0.0194413	118460/5394/5393/51010/23016/55795/11340	7
611	GO:0071028	nuclear mRNA surveillance	3137-07-01	13/18800	0.00240561	0.0241073	0.0194413	118460/5394/5393/51010/23016/55795/11340	7
612	GO:0010634	positive regulation of epithelial cell migration	44/3137	174/18800	0.00243366	0.0241575	0.0194819	2821/9448/7040/14/811/5335/2475/5581/9922/9475/3091/284361/207/8817/3146/6667/4846/5286/301/9647/6239/949/659/27286/7048/8754/4233/3037/23122/3675/1950/7010/116150/8613/80149/5293/2113/4780/5606/80005/3673/6662/5291/7474	44
613	GO:0044774	mitotic DNA integrity checkpoint signaling	25/3137	85/18800	0.00243572	0.0241575	0.0194819	8091/51322/5514/29086/4436/990/641/146956/5591/8883/29997/55159/11200/54962/51347/4361/4683/9656/51776/84142/4193/835/5884/595/900	25
614	GO:0072384	organelle transport along microtubule	25/3137	85/18800	0.00243572	0.0241575	0.0194819	10128/26985/199953/4976/3064/3091/63915/1778/23287/636/26958/23291/57584/23353/1176/4131/11127/55686/26258/79443/22920/5870/547/8936/10749	25
615	GO:0001738	morphogenesis of a polarized epithelium	27/3137	94/18800	0.0024384	0.0241575	0.0194819	60/2195/3911/7976/23513/9948/4478/6259/57154/1855/22943/9968/54806/4649/23322/51339/387/10890/64750/2295/1857/9024/166336/55966/81839/115908/7474	27
616	GO:0009113	purine nucleobase biosynthetic process	3137-06-01	10/18800	0.00244613	0.0241575	0.0194819	10606/5471/8833/2618/100/3251	6
617	GO:0031118	rRNA pseudouridine synthesis	3137-06-01	10/18800	0.00244613	0.0241575	0.0194819	55651/84881/1736/92345/113000/54433	6
618	GO:0031125	rRNA 3'-end processing	3137-06-01	10/18800	0.00244613	0.0241575	0.0194819	5394/5393/51010/23016/90459/11340	6
619	GO:0070544	histone H3-K36 demethylation	3137-06-01	10/18800	0.00244613	0.0241575	0.0194819	79697/80853/84678/23133/23030/84864	6
620	GO:1901203	positive regulation of extracellular matrix assembly	3137-06-01	10/18800	0.00244613	0.0241575	0.0194819	7040/1605/90102/23122/28984/6662	6
621	GO:0031503	protein-containing complex localization	40/3137	155/18800	0.00252238	0.0248704	0.0200567	2288/23212/5108/23513/55781/1605/5906/6809/27067/9903/55112/102/7514/7013/55920/9897/26160/1627/440145/57539/6103/51098/4869/3192/8100/9742/8636/81929/6059/6421/79989/55737/6616/57576/55722/8976/55706/55333/1948/138151	40
622	GO:0048193	Golgi vesicle transport	68/3137	294/18800	0.00255202	0.0251222	0.0202598	553115/51479/10564/11196/10399/9522/8774/375056/51290/57222/400/50999/23760/2803/10490/51693/9265/54520/22937/10972/2060/3064/9217/1445/5877/26958/9135/2181/55014/25839/55850/59349/11070/9183/23233/27032/54536/26286/23499/662/1176/11236/4253/91949/10890/8548/51014/4644/6653/10525/3638/10113/55297/23230/10434/84342/84068/5870/10802/7415/8613/4430/9905/56907/55435/10749/261729/10079	68
623	GO:0090130	tissue migration	82/3137	366/18800	0.00258477	0.0254038	0.0204869	2821/5781/9448/7040/14/811/5335/2475/5581/375056/29941/9922/9475/5467/25959/3964/3091/284361/51466/207/8817/6672/2050/3146/6667/4846/6273/4851/5286/301/9647/6093/387/6239/7026/5176/949/659/6722/23499/889/27286/22976/7048/5747/8754/5217/4233/3037/161742/23122/23598/340719/3675/28984/1950/1012/7010/116150/23129/55333/5613/8613/4163/80149/5293/2113/5793/23603/4780/5606/1948/80005/3673/55612/6662/529…	82
624	GO:1904376	negative regulation of protein localization to cell periphery	3137-11-01	27/18800	0.00261619	0.0256713	0.0207026	7040/8301/64114/54585/1445/1213/25831/10434/51225/23433/116372	11
625	GO:1901215	negative regulation of neuron death	51/3137	209/18800	0.00263605	0.0258218	0.020824	2821/10399/25793/10038/468/7248/5700/26281/4436/7301/84280/3091/84678/51804/207/54463/1051/4192/3326/94234/1981/6647/2065/6093/23394/2729/7516/387/55532/5978/7133/2026/5176/7186/3572/5803/16/6653/10525/55737/1745/9466/28996/3845/80331/9962/2632/374946/5538/2149/2730	51
626	GO:0051100	negative regulation of binding	42/3137	165/18800	0.00263996	0.0258218	0.020824	60/8091/7341/4488/10399/23028/166/8904/23063/5499/23493/1855/54552/255738/207/5530/22943/1454/6672/25942/80011/6093/51339/23394/6996/58499/8189/401152/857/488/6612/27185/6653/1663/6608/9421/4792/7023/9044/9532/6790/4188	42
627	GO:0051784	negative regulation of nuclear division	18/3137	55/18800	0.00265955	0.025908	0.0208935	5885/891/7175/55055/9735/9184/348654/5810/55755/9319/81620/8379/55795/9183/4085/25906/10201/10040	18
628	GO:0060998	regulation of dendritic spine development	18/3137	55/18800	0.00265955	0.025908	0.0208935	4076/84298/170506/27067/1627/653464/50807/5597/27185/5802/65981/29904/7337/547/3706/7804/23105/25791	18
629	GO:0007163	establishment or maintenance of cell polarity	53/3137	219/18800	0.00266146	0.025908	0.0208935	60/10253/2195/10399/10092/23513/9948/4478/9475/9265/3064/10494/23094/3320/10486/6469/9585/54509/3326/55755/7465/22902/5908/4649/23322/6093/23291/9183/387/4085/55968/10090/4131/2258/889/55327/253260/10890/5881/5747/55914/23286/23122/154810/9024/25932/7010/55333/2697/667/55612/55691/7474	53
630	GO:0007015	actin filament organization	98/3137	450/18800	0.00269607	0.0262032	0.0211316	2195/5074/136319/829/10092/9948/55740/116985/7184/2475/5581/7169/10979/133746/7248/8440/4542/6712/7840/8195/5357/9475/5295/11034/1730/4640/57553/830/5756/51466/9897/10152/10552/1627/9113/3925/221061/9873/54509/22902/54434/9181/10435/2017/9647/6093/7171/387/5987/23164/23607/57580/94134/6722/80179/87/23242/55114/11133/226/253260/4645/5881/4644/90102/5217/4233/5339/2241/93663/23122/11113/51429/8522/…	98
631	GO:0035265	organ growth	44/3137	175/18800	0.00273627	0.0265518	0.0214127	5781/10253/309/4488/10038/5447/80014/27230/2254/6789/26281/1848/23493/25987/9868/657/207/23414/6469/9113/2395/196528/85301/4851/6647/861/28982/7528/8531/93/10413/7048/9686/23286/6608/9472/10409/3720/7337/3481/2263/6662/7049/1893	44
632	GO:0072091	regulation of stem cell proliferation	17/3137	51/18800	0.00277802	0.0269143	0.021705	8091/342371/23028/10443/10979/4254/6591/4054/5610/3192/6926/677/10413/2192/4072/2697/55612	17
633	GO:0001841	neural tube formation	29/3137	104/18800	0.00280557	0.0271383	0.0218857	7040/7976/23513/5898/7289/7248/6789/54910/4976/3091/84678/1855/26160/9968/9585/6497/6659/51098/4522/23242/5727/25831/2648/5567/25902/1857/115908/131405/7474	29
634	GO:0000963	mitochondrial RNA processing	3137-09-01	20/18800	0.00284968	0.0273918	0.0220901	55006/60493/84881/87178/79072/6832/80324/9692/79675	9
635	GO:0036498	IRE1-mediated unfolded protein response	3137-09-01	20/18800	0.00284968	0.0273918	0.0220901	54431/55161/3309/578/9217/10987/23376/4189/51283	9
636	GO:0046931	pore complex assembly	3137-09-01	20/18800	0.00284968	0.0273918	0.0220901	4928/102/7203/57122/9972/25909/23165/124491/55706	9
637	GO:0097320	plasma membrane tubulation	3137-09-01	20/18800	0.00284968	0.0273918	0.0220901	85377/50807/257364/51429/11252/8976/8436/54874/29763	9
638	GO:0010824	regulation of centrosome duplication	16/3137	47/18800	0.00287559	0.0275544	0.0222213	899/55835/7840/7514/9475/221908/26973/348654/10432/55755/55226/4869/4591/2648/163786/9525	16
639	GO:0051972	regulation of telomerase activity	16/3137	47/18800	0.00287559	0.0275544	0.0222213	143/23293/8550/4931/1736/10728/92345/3320/7013/3326/3181/25913/3184/5609/5594/4609	16
640	GO:0051962	positive regulation of nervous system development	63/3137	270/18800	0.00288744	0.0276247	0.022278	4076/23028/7040/5604/7976/2475/284403/1954/1605/170506/63925/27067/2803/3091/10494/1627/6469/5501/4192/26039/85458/22902/23013/4851/23405/23394/7516/4673/10419/7133/5361/9253/23376/5176/659/6722/23499/4131/27286/3572/27185/5803/6608/2852/65981/3984/8482/23191/51188/51199/2335/84079/23129/29904/26230/11141/3706/4124/2043/4609/347902/7804/5270	63
641	GO:0050775	positive regulation of dendrite morphogenesis	13/3137	35/18800	0.00293303	0.0279771	0.0225621	4076/170506/27067/1627/26039/65981/51188/84079/29904/11141/3706/2043/7804	13
642	GO:0032507	maintenance of protein location in cell	20/3137	64/18800	0.00293798	0.0279771	0.0225621	5905/3309/3098/580/5756/1627/207/6672/7295/3192/23353/857/402/3099/10210/6653/3638/23230/81573/23568	20
643	GO:0048814	regulation of dendrite morphogenesis	20/3137	64/18800	0.00293798	0.0279771	0.0225621	4076/26012/5911/170506/7533/27067/1627/5530/26039/23327/23043/65981/4734/51188/84079/29904/11141/3706/2043/7804	20
644	GO:0032728	positive regulation of interferon-beta production	14/3137	39/18800	0.00296681	0.028164	0.0227129	5781/57506/9868/29110/3320/55703/1654/1660/340061/81844/3661/148022/26137/10622	14
645	GO:0045773	positive regulation of axon extension	14/3137	39/18800	0.00296681	0.028164	0.0227129	1954/2803/1627/22902/23394/659/6722/23499/4131/27185/3984/8482/23191/2335	14
646	GO:0090263	positive regulation of canonical Wnt signaling pathway	30/3137	109/18800	0.00297424	0.0281908	0.0227345	59352/7040/9736/8607/2254/6206/9679/65125/54475/5494/1454/1654/6659/8629/51339/857/4790/1956/10413/64750/55737/406/65981/1950/79718/7415/1456/2263/6907/3087	30
647	GO:0090090	negative regulation of canonical Wnt signaling pathway	37/3137	142/18800	0.00299684	0.0283611	0.0228718	337867/10856/1452/166/6789/7090/25937/6591/55681/440193/4038/79960/1958/6469/22943/9113/4192/2308/2010/4851/27130/51339/10146/23240/6478/27303/857/100113407/9580/25776/4163/115908/100507050/374946/55612/6662/7474	37
648	GO:0060485	mesenchyme development	69/3137	301/18800	0.00301181	0.0284588	0.0229506	8091/10253/309/9221/553115/4488/10521/7040/3911/2475/1605/10979/4254/2254/54910/25937/6591/9475/23493/3091/2297/51804/657/23414/6469/4192/4846/4851/10509/6949/55734/2065/6093/59349/1947/54756/6926/677/84172/659/10413/3182/4040/7048/84541/2295/90102/3037/6608/161742/23122/4194/9421/4193/8482/28984/2335/10409/80709/5594/23603/2263/2043/4609/9965/27250/6662/7049/7474	69
649	GO:0006470	protein dephosphorylation	67/3137	291/18800	0.00306693	0.028935	0.0233346	5781/57223/5531/4249/26012/9989/7040/5782/7184/2475/994/7248/51496/5499/2768/57546/9475/151987/1848/8073/27068/3064/5536/5496/55291/23371/5494/5530/5501/3326/5529/54434/1849/5528/5786/160760/9647/6093/7803/1847/23291/29085/23035/10106/5771/5534/84959/8189/5725/55197/57460/4659/818/5803/9258/138639/5802/993/55671/57552/5520/5793/91272/5522/1846/57181/11156	67
650	GO:0003281	ventricular septum development	22/3137	73/18800	0.00309527	0.0291574	0.023514	23493/657/23414/639/4846/4851/6659/6926/659/7048/25831/53834/4194/4193/8131/84516/7849/2263/9782/5138/7049/7474	22
651	GO:0060021	roof of mouth development	26/3137	91/18800	0.00314427	0.0295282	0.023813	7341/6591/10194/26160/657/6469/6497/10220/55003/6926/55636/25976/93/59338/7048/10541/2295/3638/23314/3696/8131/5396/27152/444/7049/7474	26
652	GO:0090398	cellular senescence	26/3137	91/18800	0.00314427	0.0295282	0.023813	8091/5074/5604/811/8550/26156/7994/87178/4976/657/23137/55532/3159/6926/10783/6722/5609/11179/384/406/10524/9521/1021/1030/5606/51225	26
653	GO:0045927	positive regulation of growth	60/3137	256/18800	0.00321624	0.0301462	0.0243114	9373/7003/136319/10038/1954/27230/2254/5393/8195/2803/5357/102/5467/57521/23493/84678/6832/57154/657/1627/207/23414/1654/5830/22902/1981/2395/4851/23327/9647/23394/387/29104/8531/55636/6195/659/6722/23499/4131/1956/10413/7048/27185/1457/6608/3643/3984/9472/8482/23191/2335/10409/3481/9962/2263/6857/51760/7049/23025	60
654	GO:0032271	regulation of protein polymerization	49/3137	201/18800	0.00321993	0.0301462	0.0243114	7417/2288/4733/136319/829/10092/2475/5581/22919/8440/6712/8195/28964/3320/830/5756/51466/10552/1627/9113/3925/9873/55755/54434/8851/10435/2017/387/24139/4131/402/253260/5217/4233/2241/93663/51429/6249/157922/80206/23191/55243/51199/163782/8874/54942/89795/81553/64223	49
655	GO:0097191	extrinsic apoptotic signaling pathway	53/3137	221/18800	0.00326242	0.0304974	0.0245946	7132/204851/7040/51330/8567/10038/2923/80196/4254/578/3685/6789/5894/5499/64114/8797/6591/83596/55023/5295/3064/207/1654/6672/4846/2950/9181/599/9531/10116/2017/4170/9812/2065/2729/10193/6478/7133/857/10413/7186/9821/117584/8406/5054/2852/835/11124/637/7078/3655/10962/2730	53
656	GO:0060337	type I interferon signaling pathway	18/3137	56/18800	0.00331818	0.0309645	0.0249714	5781/3716/57506/29110/6672/3326/103/5771/56339/3654/340061/81844/3661/253943/23170/3093/29883/7474	18
657	GO:0006346	DNA methylation-dependent heterochromatin assembly	3137-10-01	24/18800	0.00334779	0.0309645	0.0249714	23028/53615/1788/1786/55729/22880/90378/9869/55196/84456	10
658	GO:0036010	protein localization to endosome	3137-10-01	24/18800	0.00334779	0.0309645	0.0249714	23513/4478/85377/9475/58489/6653/55737/1950/11252/81926	10
659	GO:0051043	regulation of membrane protein ectodomain proteolysis	3137-10-01	24/18800	0.00334779	0.0309645	0.0249714	9860/6093/257364/7133/152503/8754/51429/7079/7078/29763	10
660	GO:0051156	glucose 6-phosphate metabolic process	3137-10-01	24/18800	0.00334779	0.0309645	0.0249714	5223/2821/51071/25796/3098/5226/3099/7086/6888/6120	10
661	GO:2000209	regulation of anoikis	3137-10-01	24/18800	0.00334779	0.0309645	0.0249714	10514/166/6591/51651/4851/4170/11200/857/5747/81573	10
662	GO:2000737	negative regulation of stem cell differentiation	3137-10-01	24/18800	0.00334779	0.0309645	0.0249714	6774/10443/51755/3313/4851/5978/3192/10413/4780/678	10
663	GO:0060562	epithelial tube morphogenesis	74/3137	328/18800	0.00336653	0.0310909	0.0250733	10253/4488/7040/3911/7976/23513/5898/10672/1954/1605/11331/7289/7248/6789/54910/8195/5499/26005/4976/3091/84678/1855/2297/51804/26160/6469/9968/9585/6497/4192/8914/54806/4851/6659/80184/51098/387/4522/6926/153572/6722/23242/10413/4041/7048/5727/65266/25831/2648/5567/4233/25902/1857/6608/9421/25932/1950/23129/3845/5613/5293/2697/7849/2263/2043/1948/115908/131405/4609/5420/80000/64399/6662/7474	74
664	GO:1903321	negative regulation of protein modification by small protein conjugation or removal	27/3137	96/18800	0.00337604	0.0311318	0.0251062	10253/6125/9320/11338/9373/9349/5581/6224/64844/9184/54552/207/10363/6659/2729/153769/3301/4085/8878/857/819/23376/10196/3984/408/80758/9532	27
665	GO:0046165	alcohol biosynthetic process	37/3137	143/18800	0.00340603	0.031267	0.0252153	2224/10682/5447/171546/2222/1718/22937/47/3422/3613/4597/10613/3156/6647/6307/3612/8720/5978/8912/3157/64768/4790/4047/120227/3638/2852/253430/1717/116150/9677/654/3706/3930/6720/23262/5563/4923	37
666	GO:0061351	neural precursor cell proliferation	37/3137	143/18800	0.00340603	0.031267	0.0252153	23028/5108/7976/284403/63925/6095/6259/3091/84678/1627/6469/4192/2308/85458/9181/6895/8624/4851/387/23595/4673/9253/473/2258/10890/10642/27185/5803/6608/58155/1950/6660/80709/2263/131405/64399/7474	37
667	GO:0071456	cellular response to hypoxia	37/3137	143/18800	0.00340603	0.031267	0.0252153	10869/7428/2475/5581/8614/11331/2030/6095/9475/5467/890/3091/1958/29923/1788/2023/29997/4851/79723/677/29979/112399/3654/6839/10525/4194/4193/28984/28996/10397/4780/5163/2043/4609/571/5291/205	37
668	GO:0010232	vascular transport	25/3137	87/18800	0.00343596	0.0314475	0.0253608	6513/6510/6573/2030/10057/6541/81539/10257/8884/4363/6533/3177/10060/3643/7037/92745/6515/10999/8140/11309/6506/8714/54407/6584/1244	25
669	GO:0150104	transport across blood-brain barrier	25/3137	87/18800	0.00343596	0.0314475	0.0253608	6513/6510/6573/2030/10057/6541/81539/10257/8884/4363/6533/3177/10060/3643/7037/92745/6515/10999/8140/11309/6506/8714/54407/6584/1244	25
670	GO:0006415	translational termination	3137-08-01	17/18800	0.00347926	0.0317489	0.0256039	327/91574/2107/56648/9617/55239/6059/84340	8
671	GO:0033631	cell-cell adhesion mediated by integrin	3137-08-01	17/18800	0.00347926	0.0317489	0.0256039	65125/9780/100/8754/8613/5420/1803/8631	8
672	GO:0010821	regulation of mitochondrion organization	38/3137	148/18800	0.00349205	0.0318182	0.0256598	1459/64423/25793/5898/57602/80821/4976/3064/3091/207/30968/23259/10645/2395/599/10105/2017/10059/6721/2729/10193/8878/27166/80179/4836/55737/2852/7037/10075/57143/637/10493/7416/6790/56907/5138/6720/10962	38
673	GO:0006979	response to oxidative stress	94/3137	433/18800	0.0035718	0.0324965	0.0262068	5074/6780/10399/25793/79772/57679/468/8678/8614/5052/328/7248/578/2879/5151/27067/54936/154807/3417/5445/1718/87178/3091/10494/84883/10276/4521/207/1861/375748/25942/83636/824/10314/6667/4846/10645/2308/54974/2950/2395/1161/7295/351/6647/57465/4670/10105/4170/301/7444/29920/7486/10935/2729/5621/5978/1894/79912/29979/79899/1956/10131/59338/488/11179/143686/4363/2119/6421/55270/5893/8754/11168/4233…	94
674	GO:0000077	DNA damage checkpoint signaling	31/3137	115/18800	0.00361663	0.0328555	0.0264964	8091/5781/51322/5514/29086/4436/7158/641/146956/5810/5591/29997/10116/55159/11200/57646/8451/54962/26272/25896/51347/4361/4683/9656/51776/84142/4193/835/5884/595/900	31
675	GO:0001889	liver development	35/3137	134/18800	0.00365965	0.0331183	0.0267083	1459/5589/6927/87178/100/255738/1051/4192/79810/1374/4851/6670/23322/301/25807/3184/10419/6195/5253/23242/5727/9821/4233/34/11113/144455/3720/1030/4124/6790/4609/3673/595/6662/7049	35
676	GO:0010971	positive regulation of G2/M transition of mitotic cell cycle	3137-11-01	28/18800	0.0036672	0.0331183	0.0267083	891/994/55920/80174/25942/351/5890/23476/993/595/9525	11
677	GO:0031440	regulation of mRNA 3'-end processing	3137-11-01	28/18800	0.0036672	0.0331183	0.0267083	79882/6829/170506/91746/580/11051/10914/79869/677/11052/6626	11
678	GO:0045830	positive regulation of isotype switching	3137-11-01	28/18800	0.0036672	0.0331183	0.0267083	7040/118460/4292/4436/7158/51010/55183/79915/22976/51111/7037	11
679	GO:0072655	establishment of protein localization to mitochondrion	32/3137	120/18800	0.00377148	0.03401	0.0274273	1459/23203/25793/5898/617/3098/57602/10953/285521/29090/55750/9868/3320/7323/207/29103/134266/9531/6721/55072/3301/26520/84134/79568/131118/158234/4836/3099/3329/10075/637/6720	32
680	GO:0006509	membrane protein ectodomain proteolysis	15/3137	44/18800	0.0037867	0.0340469	0.0274572	1605/5664/102/9860/6093/257364/7133/152503/27316/8728/8754/51429/7079/7078/29763	15
681	GO:0021795	cerebral cortex cell migration	15/3137	44/18800	0.0037867	0.0340469	0.0274572	57178/79143/653464/84750/5830/85458/8851/23380/387/23353/3912/2258/1956/27185/7804	15
682	GO:0051650	establishment of vesicle localization	43/3137	173/18800	0.00380522	0.0341633	0.027551	9146/553115/23513/8301/26985/4542/8195/10972/3064/63915/4640/1778/1861/8263/10987/59349/23291/10053/26286/80179/1176/4645/79083/4644/11127/55686/26258/84100/10113/23122/79443/64005/22920/8976/4430/547/55435/10749/54874/1759/9525/10079/5874	43
683	GO:0002063	chondrocyte development	3137-12-01	32/18800	0.00384023	0.0341769	0.027562	4488/54928/860/25987/8817/85301/659/7048/55959/6662/50515/1893	12
684	GO:0008156	negative regulation of DNA replication	3137-12-01	32/18800	0.00384023	0.0341769	0.027562	51053/23063/990/675/23244/641/7013/8914/81620/54962/3980/5884	12
685	GO:0010165	response to X-ray	3137-12-01	32/18800	0.00384023	0.0341769	0.027562	8091/64710/4436/675/7158/641/1161/301/121457/7516/7518/595	12
686	GO:0016577	histone demethylation	3137-12-01	32/18800	0.00384023	0.0341769	0.027562	23028/79697/80853/84678/54620/23133/23030/5253/84864/3299/3720/8242	12
687	GO:0050685	positive regulation of mRNA processing	3137-12-01	32/18800	0.00384023	0.0341769	0.027562	4928/170506/9967/1153/3312/4691/11051/26528/6434/27316/5935/494115	12
688	GO:0071539	protein localization to centrosome	3137-12-01	32/18800	0.00384023	0.0341769	0.027562	5108/22919/26005/9851/55125/64770/636/11190/55968/27185/55722/6790	12
689	GO:1904356	regulation of telomere maintenance via telomere lengthening	19/3137	61/18800	0.00384746	0.0341916	0.0275738	23293/3183/8550/170506/1736/5394/23381/7203/92345/54552/7013/55226/3181/25913/3192/26272/5609/5594/3178	19
690	GO:0030866	cortical actin cytoskeleton organization	14/3137	40/18800	0.00387405	0.034378	0.0277241	6242/811/5357/9475/2037/2036/6093/1894/5339/80206/114793/29109/23433/54443	14
691	GO:0007020	microtubule nucleation	13/3137	36/18800	0.00389966	0.0345552	0.027867	55835/121441/28964/55125/27229/440145/10048/284001/10426/24139/23122/51199/8874	13
692	GO:0070585	protein localization to mitochondrion	33/3137	125/18800	0.00391415	0.0346334	0.0279301	1459/23203/25793/5898/617/3098/57602/10953/285521/29090/55750/9868/3320/7323/207/29103/134266/9531/10059/6721/55072/3301/26520/84134/79568/131118/158234/4836/3099/3329/10075/637/6720	33
693	GO:0042326	negative regulation of phosphorylation	84/3137	382/18800	0.00395603	0.0349535	0.0281882	9611/57223/10253/1353/5531/54431/2776/10399/11137/7040/25793/10221/6774/5576/23435/28951/8440/578/25937/84335/26973/151987/1848/28964/1855/207/1445/22943/9113/5591/55755/103/2950/1981/9052/1849/6895/3156/9647/6093/10935/9043/64793/5621/5987/10106/3301/5771/4869/9759/3192/84959/857/7026/79899/7532/81848/4041/4040/6653/5339/10527/161742/56937/154043/3843/7023/55243/2192/135228/8613/10114/80149/1030…	84
694	GO:0051960	regulation of nervous system development	95/3137	440/18800	0.00402365	0.0354997	0.0286287	4076/6049/23028/5108/7040/5604/7976/8604/2475/284403/1954/1605/170506/7533/63925/54910/27067/2803/9921/23493/1075/6259/3091/10494/657/4038/1627/207/5530/6469/22943/6497/5501/393/4192/26039/85458/22902/23013/8851/4851/10509/23405/23394/7516/5978/4673/10419/7133/5361/55636/9253/23376/5176/659/6722/23499/4131/2258/27286/10413/3572/27185/5803/6653/1745/406/6608/5802/2852/65981/3984/8482/23191/51188/5…	95
695	GO:0018023	peptidyl-lysine trimethylation	18/3137	57/18800	0.00410654	0.035954	0.0289951	4800/55209/11137/63925/54790/4297/84193/9739/4802/54093/8085/79723/23476/6839/51111/3008/57673/200424	18
696	GO:0006264	mitochondrial DNA replication	3137-07-01	14/18800	0.00412212	0.035954	0.0289951	5428/30968/64863/56652/201973/3980/9093	7
697	GO:0030213	hyaluronan biosynthetic process	3137-07-01	14/18800	0.00412212	0.035954	0.0289951	7040/10057/1213/4790/3037/1950/3038	7
698	GO:0031054	pre-miRNA processing	3137-07-01	14/18800	0.00412212	0.035954	0.0289951	27161/23318/103/6895/23405/29102/8575	7
699	GO:0048302	regulation of isotype switching to IgG isotypes	3137-07-01	14/18800	0.00412212	0.035954	0.0289951	80762/4292/4436/79915/22976/121260/9466	7
700	GO:0055057	neuroblast division	3137-07-01	14/18800	0.00412212	0.035954	0.0289951	9181/9253/2258/10890/6660/80709/2263	7
701	GO:1902969	mitotic DNA replication	3137-07-01	14/18800	0.00412212	0.035954	0.0289951	4175/9837/675/8318/3978/5422/4173	7
702	GO:1903894	regulation of IRE1-mediated unfolded protein response	3137-07-01	14/18800	0.00412212	0.035954	0.0289951	55161/3309/578/10987/23376/4189/51283	7
703	GO:0031346	positive regulation of cell projection organization	76/3137	341/18800	0.00415558	0.0361943	0.0291889	4076/23028/3309/55835/5604/116985/5898/2475/1954/170506/79574/5906/27067/2803/221908/5295/3064/10494/1855/5756/10152/1627/4192/26039/85458/22902/10435/23394/27/10300/5361/6239/5176/659/6722/23499/4131/23242/10807/27185/2648/10801/1857/65981/3984/8482/3675/950/23191/51188/51199/26499/8976/2335/84079/23129/29904/26230/8874/11141/3706/23603/9662/4780/2043/54874/3673/55714/23433/466/7474/2150/3655/78…	76
704	GO:0032868	response to insulin	60/3137	259/18800	0.00422841	0.0367763	0.0296583	6513/5781/6464/5315/2475/64710/7248/2101/7425/55023/22937/5295/6431/23371/255738/207/1958/57727/5591/6667/27131/26060/2308/114882/5286/5786/5140/2729/5771/677/490/1176/2549/7532/3416/9847/25948/51043/10890/143686/4644/6653/2241/9882/3638/3177/3643/23191/29904/23235/3481/10999/2887/23038/3667/4609/6720/23433/5305/8412	60
705	GO:0033962	P-body assembly	3137-09-01	21/18800	0.0042561	0.0368601	0.0297258	4848/23019/6311/219988/1778/57472/255967/29883/246175	9
706	GO:0099515	actin filament-based transport	3137-09-01	21/18800	0.0042561	0.0368601	0.0297258	4542/4640/80179/4645/4644/64005/8976/4430/54874	9
707	GO:0140747	regulation of ncRNA transcription	3137-09-01	21/18800	0.0042561	0.0368601	0.0297258	11137/6597/2475/51574/4691/29997/64768/25926/1663	9
708	GO:0051225	spindle assembly	32/3137	121/18800	0.00432394	0.0373947	0.030157	9611/4733/9126/8086/7175/22919/10735/4292/26054/1778/55125/9897/3796/27229/3833/203068/440145/11200/387/8243/3192/10783/10426/3837/91782/23122/84142/54801/1104/93323/6790/9525	32
709	GO:0032273	positive regulation of protein polymerization	26/3137	93/18800	0.00433723	0.0374568	0.030207	4733/2475/5581/22919/8440/28964/3320/51466/9873/55755/8851/10435/2017/387/4131/402/253260/5217/4233/2241/51429/6249/55243/51199/89795/64223	26
710	GO:0032210	regulation of telomere maintenance via telomerase	17/3137	53/18800	0.00436097	0.0376088	0.0303296	23293/3183/8550/1736/5394/23381/7203/92345/54552/7013/55226/25913/3192/26272/5609/5594/3178	17
711	GO:0051865	protein autoubiquitination	22/3137	75/18800	0.00445461	0.0383178	0.0309014	64844/9921/7323/57674/10206/1161/153769/29128/10193/51136/4591/9112/7186/25831/56852/4193/7322/7337/51283/26994/131405/51666	22
712	GO:0016331	morphogenesis of embryonic epithelium	38/3137	150/18800	0.00445571	0.0383178	0.0309014	2926/7040/3911/7976/23513/5898/7289/7248/6789/54910/4976/3091/84678/1855/51804/26160/6469/9968/9585/6497/6659/51098/4522/153572/23242/5727/25831/2648/5567/25902/1857/9421/7849/2263/115908/131405/6662/7474	38
713	GO:0016236	macroautophagy	69/3137	306/18800	0.00457177	0.0391065	0.0315374	9146/9373/3920/5868/6829/8678/2475/51322/11331/7248/57602/93343/10490/27072/51028/987/5049/81671/3964/3064/3091/2597/57154/26100/23001/6901/29110/207/57674/54463/51534/23367/10206/51569/27131/8851/9531/55014/55072/10193/8878/8100/55968/401548/112936/29979/23376/440026/23710/340061/488/143686/9821/91782/55737/79443/10075/4734/7415/10392/9637/7416/55432/56893/56270/5563/5305/9525/51506	69
714	GO:0009066	aspartate family amino acid metabolic process	16/3137	49/18800	0.00460223	0.0391065	0.0315374	159/468/8604/84245/6611/4507/51166/4522/441024/4552/339983/26258/8985/56954/10165/51074	16
715	GO:1990928	response to amino acid starvation	16/3137	49/18800	0.00460223	0.0391065	0.0315374	10985/468/8678/2475/5610/23367/64121/83939/79726/81929/11133/143686/51520/8131/5594/54407	16
716	GO:2000059	negative regulation of ubiquitin-dependent protein catabolic process	16/3137	49/18800	0.00460223	0.0391065	0.0315374	1459/6125/51377/9349/9097/51322/79031/6469/3326/7917/29997/819/4130/1457/28996/7874	16
717	GO:0006054	N-acetylneuraminate metabolic process	3137-06-01	11/18800	0.00462405	0.0391065	0.0315374	140838/55907/6480/10020/6482/10007	6
718	GO:0032329	serine transport	3137-06-01	11/18800	0.00462405	0.0391065	0.0315374	6510/94081/256987/118980/92745/54407	6
719	GO:0033625	positive regulation of integrin activation	3137-06-01	11/18800	0.00462405	0.0391065	0.0315374	10979/9780/5908/1015/55612/8631	6
720	GO:0033632	regulation of cell-cell adhesion mediated by integrin	3137-06-01	11/18800	0.00462405	0.0391065	0.0315374	65125/9780/100/5420/1803/8631	6
721	GO:0071679	commissural neuron axon guidance	3137-06-01	11/18800	0.00462405	0.0391065	0.0315374	7976/1605/6259/5727/6608/4781	6
722	GO:0090481	pyrimidine nucleotide-sugar transmembrane transport	3137-06-01	11/18800	0.00462405	0.0391065	0.0315374	113829/11046/55032/23443/51006/84912	6
723	GO:1901978	positive regulation of cell cycle checkpoint	3137-06-01	11/18800	0.00462405	0.0391065	0.0315374	7175/348654/8379/55795/4085/51776	6
724	GO:1905668	positive regulation of protein localization to endosome	3137-06-01	11/18800	0.00462405	0.0391065	0.0315374	4478/9475/58489/6653/1950/81926	6
725	GO:0010972	negative regulation of G2/M transition of mitotic cell cycle	19/3137	62/18800	0.00469582	0.0396586	0.0319827	8091/5885/65123/29086/55743/57099/990/641/8883/29997/29933/51347/4361/4683/58493/2273/84142/5884/900	19
726	GO:0035336	long-chain fatty-acyl-CoA metabolic process	3137-10-01	25/18800	0.00475562	0.039834	0.0321242	9524/84188/23305/2181/79071/2182/11332/51144/51703/60481	10
727	GO:0046835	carbohydrate phosphorylation	3137-10-01	25/18800	0.00475562	0.039834	0.0321242	2585/3098/5213/64768/3099/5210/5209/3705/9942/10020	10
728	GO:0046949	fatty-acyl-CoA biosynthetic process	3137-10-01	25/18800	0.00475562	0.039834	0.0321242	9524/23305/2181/79071/2182/51144/51703/31/60481/5538	10
729	GO:0060148	positive regulation of post-transcriptional gene silencing	3137-10-01	25/18800	0.00475562	0.039834	0.0321242	9698/8087/7040/5604/6774/23369/1660/1956/57510/131405	10
730	GO:1900370	positive regulation of post-transcriptional gene silencing by RNA	3137-10-01	25/18800	0.00475562	0.039834	0.0321242	9698/8087/7040/5604/6774/23369/1660/1956/57510/131405	10
731	GO:1903077	negative regulation of protein localization to plasma membrane	3137-10-01	25/18800	0.00475562	0.039834	0.0321242	7040/8301/64114/1445/1213/25831/10434/51225/23433/116372	10
732	GO:0007006	mitochondrial membrane organization	31/3137	117/18800	0.00477705	0.0399588	0.0322248	7417/10939/617/578/137392/285521/10989/4580/55750/4976/9868/3313/6901/3320/203245/5830/599/10105/10651/2729/26520/79568/158234/4836/3099/79135/23593/57143/84303/637/4609	31
733	GO:0019692	deoxyribose phosphate metabolic process	15/3137	45/18800	0.00481864	0.0402517	0.032461	6241/51071/132/4860/252969/100/6996/4913/55276/1633/55270/9615/8930/7374/9519	15
734	GO:0051495	positive regulation of cytoskeleton organization	47/3137	195/18800	0.00484699	0.0404229	0.0325991	4733/55835/9948/2475/5581/22919/10979/7248/8440/9475/221908/28964/11034/1778/51466/10152/9873/55755/8851/10435/2017/9647/387/5987/10300/4131/402/253260/5217/4233/2241/163786/51429/6249/3984/28984/23191/55243/51199/7010/8976/89795/8936/29109/64223/9525/2150	47
735	GO:0001570	vasculogenesis	23/3137	80/18800	0.00485233	0.0404229	0.0325991	7040/57178/5906/3685/9444/23493/23414/6469/4851/10352/677/857/25976/10413/22976/7048/3037/6608/161742/3726/3696/51666/7049	23
736	GO:0035521	monoubiquitinated histone deubiquitination	3137-11-01	29/18800	0.00502985	0.0417839	0.0336966	23326/10629/117143/171023/8464/112869/8295/2648/23450/27097/6877	11
737	GO:0035522	monoubiquitinated histone H2A deubiquitination	3137-11-01	29/18800	0.00502985	0.0417839	0.0336966	23326/10629/117143/171023/8464/112869/8295/2648/23450/27097/6877	11
[truncated: 42 more rows]

## Sheet: BL_DL2+TUTs_DOWN
GO Biological Processes Terms - DIS3L2+TUTs KD - DOWNREGULATED GENES
	ID	Description	GeneRatio	BgRatio	pvalue	p.adjust	qvalue	geneID	Count
[truncated: 507 more rows]

## Sheet: KEGG_DIS3L2_UP
KEGG Terms - DIS3L2 KD - UPREGULATED GENES
[truncated: 19 more rows]

[truncated: 3 more sheets: KEGG_DL2+TUTs_UP, KEGG_DIS3L2_DOWN, KEGG_DL2+TUTs_DOWN]
